# Supplementary material for: Hornerin deposits in neuronal intranuclear inclusion disease: direct identification of proteins with compositionally biased regions in inclusions
Source: Acta Neuropathol Commun. 2022 Mar 4;10:28. doi: 10.1186/s40478-022-01333-8 (PMC8895595; doi:10.1186/s40478-022-01333-8)
Supplement: Supplementary file 1 — Additional file 1: LC-MS/MS result of HD190QG mouse brains. [file 40478_2022_1333_MOESM1_ESM.xlsx]

## Sheet: HD190QG TG+ WT-
Master	Accession	Description	Coverage [%]	# Peptides	# PSMs	# Unique Peptides	# Protein Groups	# AAs	MW [kDa]	calc. pI	Score Mascot: A2 Mascot	Score Mascot: B2 Mascot	# Peptides (by Search Engine): A2 Mascot	# Peptides (by Search Engine): B2 Mascot	# Razor Peptides	Abundances (Scaled): F3: Sample	Abundances (Scaled): F4: Sample	Abundance: F3: Sample	Abundance: F4: Sample	Abundances Count: F3: Sample	Abundances Count: F4: Sample	Found in Sample: [S3] F3: Sample	Found in Sample: [S4] F4: Sample	Modifications
Master Protein	P02535	Keratin, type I cytoskeletal 10 OS=Mus musculus OX=10090 GN=Krt10 PE=1 SV=3	12	8	73	4	1	570	57.7	5.11	1188	1255	7	8	3	116.5	83.5	4.17753e+08	2.99171e+08	9	9	High	High
	Confidence	Annotated Sequence	Modifications	Modifications in Master Proteins	Qvality PEP	Qvality q-value	# Protein Groups	# Proteins	# PSMs	Master Protein Accessions	Positions in Master Proteins	# Missed Cleavages	Theo. MH+ [Da]	# Razor Quan Results	Abundances (Scaled): F3: Sample	Abundances (Scaled): F4: Sample	Abundance: F3: Sample	Abundance: F4: Sample	Abundances Count: F3: Sample	Abundances Count: F4: Sample	Quan Info	Found in Sample: [S3] F3: Sample	Found in Sample: [S4] F4: Sample	Confidence (by Search Engine): A2 Mascot	Confidence (by Search Engine): B2 Mascot	Percolator q-Value (by Search Engine): A2 Mascot	Percolator q-Value (by Search Engine): B2 Mascot	Percolator PEP (by Search Engine): A2 Mascot	Percolator PEP (by Search Engine): B2 Mascot	Ions Score (by Search Engine): A2 Mascot	Ions Score (by Search Engine): B2 Mascot	Top Apex RT [min]	Sequence in Protein	Positions in Protein	Peptide Group Modifications in Protein	Quan Usage
	High	[R].LENEIQTYR.[S]			0.00022834	0	1	1	3	P02535	P02535 [440-448]	0	1165.58	0	118	82	101315851	70337920	2	1		High	High	High	High	0	0	0.001251	0.0009213	63	63	41.03	R.LENEIQTYR.S	[440-448]		Used
	High	[RK].LAADDFR.[TLVMS]	1xCarbamyl [N-Term]	Q9Z2K1 1xCarbamyl [N-Term]; B1AQ75 1xCarbamyl [N-Term]; Q61765 1xCarbamyl [N-Term]; Q6IFX2 1xCarbamyl [N-Term]; Q497I4 1xCarbamyl [N-Term]; P08730 1xCarbamyl [N-Term]; Q61414 1xCarbamyl [N-Term]; P02535 1xCarbamyl [N-Term]; Q9QWL7 1xCarbamyl [N-Term]	0.00320675	0	9	17	2	Q9Z2K1; B1AQ75; Q61765; Q6IFX2; Q497I4; P08730; Q61414; P02535; Q9QWL7	Q9Z2K1 [193-199]; B1AQ75 [173-179]; Q61765 [136-142]; Q6IFX2 [174-180]; Q497I4 [177-183]; P08730 [177-183]; Q61414 [179-185]; P02535 [227-233]; Q9QWL7 [164-170]	0	850.405	0	13.8	186.2	166301	2247633	1	1	Shared	High	High	High	High	0	0.001641	0.003833	0.02887	59	60	57.09	R.LAADDFR.L	[227-233]	1xCarbamyl [N-Term]	Not Used
	High	[KR].VTMQNLNDR.[L]	1xCarbamyl [N-Term]; 1xOxidation [M3]	Q9Z2K1 1xCarbamyl [N-Term]; Q61414 1xCarbamyl [N-Term]; Q9Z320 1xCarbamyl [N-Term]; P02535 1xCarbamyl [N-Term]	0.000166872	0	4	6	1	Q9Z2K1; Q61414; Q9Z320; P02535	Q9Z2K1 [115-123]; Q61414 [100-108]; Q9Z320 [76-84]; P02535 [146-154]	0	1149.53	0	15.1	184.9	83893.1	1.02893e+06	1	1	Shared	Peak Found	High	n/a	High		0		0.0001232		83	39.22	R.VTMQNLNDR.L	[146-154]	1xCarbamyl [N-Term]	Used
	High	[KR].VTMQNLNDR.[L]	1xOxidation [M3]		1.67679e-05	0	4	6	27	Q9Z2K1; Q61414; Q9Z320; P02535	Q9Z2K1 [115-123]; Q61414 [100-108]; Q9Z320 [76-84]; P02535 [146-154]	0	1106.53	0	82.5	117.5	1.37903e+07	1.96565e+07	13	14	Shared	High	High	High	High	0	0	0.0002647	1.137e-05	71	92	36.08	R.VTMQNLNDR.L	[146-154]		Used
	High	[KR].VTMQNLNDR.[L]			0.00444159	0	4	6	2	Q9Z2K1; Q61414; Q9Z320; P02535	Q9Z2K1 [115-123]; Q61414 [100-108]; Q9Z320 [76-84]; P02535 [146-154]	0	1090.53	0	100.5	99.5	52875564	52396276	1	1	Shared	High	High	High	High	0.0012	0	0.01149	0.00369	43	47	36.08	R.VTMQNLNDR.L	[146-154]		Used
	High	[R].QSVEADINGLR.[R]	1xCarbamyl [N-Term]	P08730 1xCarbamyl [N-Term]; P02535 1xCarbamyl [N-Term]	0.000945332	0	2	2	1	P08730; P02535	P08730 [194-204]; P02535 [244-254]	0	1244.62	0	25.5	174.5	45905	314722	1	1	Shared	Peak Found	High	Low	High	0.1066	0	0.4388	0.0007442	14	38	64.18	R.QSVEADINGLR.R	[244-254]	1xCarbamyl [N-Term]	Not Used
	High	[R].QSVEADINGLR.[R]			9.62351e-05	0	2	2	5	P08730; P02535	P08730 [194-204]; P02535 [244-254]	0	1201.62	0	115.7	84.3	3.15759e+07	2.29988e+07	3	3	Shared	High	High	High	High	0	0	0.0001794	0.0001568	70	70	52.7	R.QSVEADINGLR.R	[244-254]		Not Used
	High	[K].QSLEASLAETEGR.[Y]			5.31521e-08	0	1	1	8	P02535	P02535 [385-397]	0	1390.68	0	99.6	100.4	7.48225e+07	7.543e+07	5	4		High	High	High	High	0	0	9.749e-07	2.019e-06	108	101	53.23	K.QSLEASLAETEGR.Y	[385-397]		Used
	High	[R].ALEESNYELEGK.[I]	1xCarbamyl [N-Term]	P02535 1xCarbamyl [N-Term]	1.09204e-05	0	1	1	1	P02535	P02535 [164-175]	0	1424.65	0							No Quan Values	Not Found	High	n/a	High		0		7.282e-06		71		R.ALEESNYELEGK.I	[164-175]	1xCarbamyl [N-Term]	Not Used
	High	[R].ALEESNYELEGK.[I]			8.27972e-07	0	1	1	6	P02535	P02535 [164-175]	0	1381.65	0	139.7	60.3	168420752	72646432	1	1		High	High	High	High	0	0	2.326e-06	7.346e-07	93	94	44.77	R.ALEESNYELEGK.I	[164-175]		Used
	High	[K].QSLEASLAETEGR.[Y]	1xCarbamyl [N-Term]	P02535 1xCarbamyl [N-Term]	0.0255951	0.00186591	1	1	1	P02535	P02535 [385-397]	0	1433.69	0	23.4	176.6	98607.3	743808	1	1		Peak Found	High	n/a	High		0.001032		0.02285		20	64.07	K.QSLEASLAETEGR.Y	[385-397]	1xCarbamyl [N-Term]	Used
	High	[R].QSVEADINGLRR.[V]			0.0277696	0.00186591	2	2	4	P08730; P02535	P08730 [194-205]; P02535 [244-255]	1	1357.72	0	104.5	95.5	3.443e+07	3.14455e+07	3	3	Shared	High	High	High	High	0.006061	0.001032	0.06944	0.02477	37	24	48.11	R.QSVEADINGLRR.V	[244-255]		Not Used
	High	[RK].LAADDFR.[TLVMS]			0.0421647	0.00363417	9	17	9	Q9Z2K1; B1AQ75; Q61765; Q6IFX2; Q497I4; P08730; Q61414; P02535; Q9QWL7	Q9Z2K1 [193-199]; B1AQ75 [173-179]; Q61765 [136-142]; Q6IFX2 [174-180]; Q497I4 [177-183]; P08730 [177-183]; Q61414 [179-185]; P02535 [227-233]; Q9QWL7 [164-170]	0	807.4	0	97.1	102.9	2.48144e+08	2.62859e+08	4	4	Shared	High	High	High	High	0.002952	0.002904	0.05277	0.04615	54	54	38.58	R.LAADDFR.L	[227-233]		Not Used
	High	[K].IKEWYEK.[H]			0.0767446	0.00824361	1	1	2	P02535	P02535 [176-182]	1	995.52	0	102.3	97.7	6.24843e+06	5.97074e+06	1	1		Peak Found	High	Low	High	0.08918	0.006573	0.3878	0.07095	30	36	35.43	K.IKEWYEK.H	[176-182]		Used
	Medium	[K].IKEWYEK.[H]	1xCarbamyl [N-Term]	P02535 1xCarbamyl [N-Term]	0.173211	0.0270557	1	1	1	P02535	P02535 [176-182]	1	1038.53	0	18.4	181.6	97404	960450	1	1		Peak Found	Medium	n/a	Medium		0.02704		0.1628		23	54.6	K.IKEWYEK.H	[176-182]	1xCarbamyl [N-Term]	Used
Master Protein	Q6PIC6	Sodium/potassium-transporting ATPase subunit alpha-3 OS=Mus musculus OX=10090 GN=Atp1a3 PE=1 SV=1	41	43	163	26	1	1013	111.6	5.41	1014	2162	30	42	25	42.1	157.9	2.30883e+08	8.65257e+08	53	61	High	High
	Confidence	Annotated Sequence	Modifications	Modifications in Master Proteins	Qvality PEP	Qvality q-value	# Protein Groups	# Proteins	# PSMs	Master Protein Accessions	Positions in Master Proteins	# Missed Cleavages	Theo. MH+ [Da]	# Razor Quan Results	Abundances (Scaled): F3: Sample	Abundances (Scaled): F4: Sample	Abundance: F3: Sample	Abundance: F4: Sample	Abundances Count: F3: Sample	Abundances Count: F4: Sample	Quan Info	Found in Sample: [S3] F3: Sample	Found in Sample: [S4] F4: Sample	Confidence (by Search Engine): A2 Mascot	Confidence (by Search Engine): B2 Mascot	Percolator q-Value (by Search Engine): A2 Mascot	Percolator q-Value (by Search Engine): B2 Mascot	Percolator PEP (by Search Engine): A2 Mascot	Percolator PEP (by Search Engine): B2 Mascot	Ions Score (by Search Engine): A2 Mascot	Ions Score (by Search Engine): B2 Mascot	Top Apex RT [min]	Sequence in Protein	Positions in Protein	Peptide Group Modifications in Protein	Quan Usage
	High	[R].LNIPVSQVNPR.[DE]			0.00188638	0	2	2	4	Q6PIC6; Q6PIE5	Q6PIC6 [638-648]; Q6PIE5 [645-655]	0	1236.71	0	37.9	162.1	1.10901e+07	4.7383e+07	2	2	Shared	High	High	High	High	0.001859	0	0.01584	0.003455	35	50	55.44	R.LNIPVSQVNPR.D	[638-648]		Used
	High	[K].LIIVEGCQR.[QL]	1xCarbamidomethyl [C7]		0.000664877	0	3	5	5	Q8VDN2; Q6PIC6; Q6PIE5	Q8VDN2 [699-707]; Q6PIC6 [689-697]; Q6PIE5 [696-704]	0	1087.59	0	41.4	158.6	2.01443e+07	77058808	2	1	Shared	High	High	High	High	0	0	0.002942	0.0005354	65	65	46.02	K.LIIVEGCQR.Q	[689-697]		Used
	High	[K].MSVEEVCR.[K]	1xCarbamidomethyl [C7]; 1xOxidation [M1]		0.00521002	0	1	1	4	Q6PIC6	Q6PIC6 [36-43]	0	1025.44	0	14.9	185.1	5.64212e+06	7.01575e+07	3	3		High	High	High	High	0.001859	0	0.02198	0.004373	43	57	27.12	K.MSVEEVCR.K	[36-43]		Used
	High	[K].NMVPQQALVIR.[NDE]	1xOxidation [M2]		0.00206305	0	3	4	3	Q8VDN2; Q6PIC6; Q6PIE5	Q8VDN2 [163-173]; Q6PIC6 [153-163]; Q6PIE5 [161-171]	0	1284.71	0	30.5	169.5	1.37023e+06	7.61332e+06	2	2	Shared	Peak Found	High	Low	High	0.1686	0	0.5735	0.001669	22	51	52.49	K.NMVPQQALVIR.E	[153-163]		Used
	High	[R].NITFFSTNCVEGTAR.[G]	1xCarbamidomethyl [C9]		2.41889e-08	0	1	1	2	Q6PIC6	Q6PIC6 [231-245]	0	1716.8	0	44.3	155.7	814729	2.86038e+06	2	2		Peak Found	High	n/a	High		0		1.283e-08		91	67.38	R.NITFFSTNCVEGTAR.G	[231-245]		Used
	High	[K].NLEAVETLGSTSTICSDK.[T]	1xCarbamidomethyl [C15]		5.19413e-11	0	3	4	6	Q8VDN2; Q6PIC6; Q6PIE5	Q8VDN2 [360-377]; Q6PIC6 [350-367]; Q6PIE5 [358-375]	0	1924.92	0	58.8	141.2	3.37165e+06	8.10386e+06	2	2	Shared	High	High	High	High	0	0	3.308e-07	2.1843e-11	97	133	62.88	K.NLEAVETLGSTSTICSDK.T	[350-367]		Used
	High	[K].GVGIISEGNETVEDIAAR.[L]			6.74629e-07	0	3	3	5	Q8VDN2; Q6PIC6; Q6PIE5	Q8VDN2 [630-647]; Q6PIC6 [620-637]; Q6PIE5 [627-644]	0	1829.92	0	52.4	147.6	3.90309e+06	1.09965e+07	2	2	Shared	High	High	High	High	0	0	0.003341	4.039e-07	35	80	70.31	K.GVGIISEGNETVEDIAAR.L	[620-637]		Used
	High	[K].GGQDNIPVLKR.[D]			0.000381016	0	1	1	2	Q6PIC6	Q6PIC6 [425-435]	1	1196.67	0	35	165	1062034	4998248	1	1		Peak Found	High	Low	High	0.1087	0	0.4426	0.0002903	14	49	41.61	K.GGQDNIPVLKR.D	[425-435]		Used
	High	[K].GGQDNIPVLK.[R]			0.00199813	0	1	1	4	Q6PIC6	Q6PIC6 [425-434]	0	1040.57	0	47.3	152.7	9660430	31178164	1	1		High	High	High	High	0	0.0007424	0.004034	0.01766	42	44	48.13	K.GGQDNIPVLK.R	[425-434]		Used
	High	[K].GGDRVPADIR.[I]			0.000449994	0	2	3	6	Q6PIC6; Q6PIE5	Q6PIC6 [185-194]; Q6PIE5 [193-202]	1	1055.56	0	15.7	184.3	783527	9187124	1	1	Shared	High	High	High	High	0	0	0.000658	0.002199	33	35	31.87	K.GGDRVPADLR.I	[185-194]		Used
	High	[R].IATLASGLEVGK.[T]			0.00324799	0	1	1	2	Q6PIC6	Q6PIC6 [260-271]	0	1158.67	0	50.1	149.9	5489226	16414328	1	1		Peak Found	High	n/a	High		0		0.002671		33	57.96	R.IATLASGLEVGK.T	[260-271]		Used
	High	[R].GVVVATGDR.[T]	1xCarbamyl [N-Term]	Q6PIC6 1xCarbamyl [N-Term]	0.00432959	0	1	1	1	Q6PIC6	Q6PIC6 [246-254]	0	916.485	0		200		1.5023e+06		1		Not Found	High	Low	High	0.05017	0	0.2513	0.003615	18	39	40.04	R.GVVVATGDR.T	[246-254]	1xCarbamyl [N-Term]	Used
	High	[K].KVAEIPFNSTNK.[Y]			0.000708814	0	1	1	2	Q6PIC6	Q6PIC6 [466-477]	1	1347.73	0	42.1	157.9	617159	2.31304e+06	1	1		Medium	High	Medium	High	0.02705	0	0.1482	0.0005502	21	43	42.9	K.KVAEIPFNSTNK.Y	[466-477]		Used
	High	[K].KADIGVAMGIAGSDVSK.[Q]	1xOxidation [M8]		0.000441437	0	1	1	9	Q6PIC6	Q6PIC6 [717-733]	1	1634.84	0	36.1	163.9	1.75362e+06	7.96987e+06	4	5		High	High	High	High	0	0	0.001828	0.000338	54	57	45.67	K.KADIGVAMGIAGSDVSK.Q	[717-733]		Used
	High	[K].VDNSSLTGESEPQTR.[S]	1xCarbamyl [N-Term]	Q8VDN2 1xCarbamyl [N-Term]; Q6PIC6 1xCarbamyl [N-Term]; Q6PIE5 1xCarbamyl [N-Term]	0.000283849	0	3	4	1	Q8VDN2; Q6PIC6; Q6PIE5	Q8VDN2 [213-227]; Q6PIC6 [203-217]; Q6PIE5 [211-225]	0	1662.76	0		200		231871		1	Shared	Not Found	High	n/a	High		0		0.0002132		35	46.46	K.VDNSSLTGESEPQTR.S	[203-217]	1xCarbamyl [N-Term]	Used
	High	[K].VDNSSLTGESEPQTR.[S]			1.63702e-08	0	3	4	5	Q8VDN2; Q6PIC6; Q6PIE5	Q8VDN2 [213-227]; Q6PIC6 [203-217]; Q6PIE5 [211-225]	0	1619.75	0	50.2	149.8	19116804	57025188	1	1	Shared	High	High	High	High	0	0	3.798e-06	8.534e-09	90	90	35.14	K.VDNSSLTGESEPQTR.S	[203-217]		Used
	High	[R].TVNDLEDSYGQQWTYEQR.[K]			0.000322609	0	1	1	3	Q6PIC6	Q6PIC6 [884-901]	0	2231.98	0	98.9	101.1	809235	827123	2	2		High	High	High	High	0	0.0007424	0.0004886	0.0179	44	22	64.14	R.TVNDLEDSYGQQWTYEQR.K	[884-901]		Used
	High	[K].VAEIPFNSTNK.[YF]			0.000249745	0	2	4	3	Q6PIC6; Q6PIE5	Q6PIC6 [467-477]; Q6PIE5 [475-485]	0	1219.63	0	48.9	151.1	13963921	43200888	1	1	Shared	High	High	High	High	0	0	0.006028	0.0001864	32	53	48.89	K.VAEIPFNSTNK.Y	[467-477]		Used
	High	[K].YQLSIHETEDPNDNR.[Y]			6.17794e-06	0	1	1	2	Q6PIC6	Q6PIC6 [478-492]	0	1830.83	0	78.3	121.7	4082957	6.34343e+06	1	1		High	High	High	High	0	0	1.408e-05	2.99e-05	50	46	46.27	K.YQLSIHETEDPNDNR.Y	[478-492]		Used
	High	[K].YNTDCVQGLTHSK.[A]	1xCarbamidomethyl [C5]; 1xCarbamyl [N-Term]	Q6PIC6 1xCarbamyl [N-Term]	0.00251529	0	1	1	1	Q6PIC6	Q6PIC6 [45-57]	0	1565.7	0		200		397517		1		Not Found	High	n/a	High		0		0.002047		49	49.82	K.YNTDCVQGLTHSK.A	[45-57]	1xCarbamyl [N-Term]	Used
	High	[K].YNTDCVQGLTHSK.[A]	1xCarbamidomethyl [C5]		0.000249745	0	1	1	3	Q6PIC6	Q6PIC6 [45-57]	0	1522.7	0	47.8	152.2	3.93243e+06	1.25161e+07	2	2		High	High	High	High	0	0	0.0005157	0.0001866	60	52	40.45	K.YNTDCVQGLTHSK.A	[45-57]		Used
	High	[KR].VIMVTGDHPITAK.[A]	1xCarbamyl [N-Term]; 1xOxidation [M3]	Q8VDN2 1xCarbamyl [N-Term]; Q6PIC6 1xCarbamyl [N-Term]; Q6PIE5 1xCarbamyl [N-Term]	0.00078523	0	3	6	1	Q8VDN2; Q6PIC6; Q6PIE5	Q8VDN2 [613-625]; Q6PIC6 [603-615]; Q6PIE5 [610-622]	0	1440.75	0		200		447940		1	Shared	Not Found	High	n/a	High		0		0.0006125		51	58.19	K.VIMVTGDHPITAK.A	[603-615]	1xCarbamyl [N-Term]	Used
	High	[KR].VIMVTGDHPITAK.[A]	1xOxidation [M3]		2.44613e-05	0	3	6	12	Q8VDN2; Q6PIC6; Q6PIE5	Q8VDN2 [613-625]; Q6PIC6 [603-615]; Q6PIE5 [610-622]	0	1397.75	0	26.5	173.5	3.3239e+06	2.17781e+07	4	4	Shared	High	High	High	High	0	0	0.0001097	0.002104	41	39	41.46	K.VIMVTGDHPITAK.A	[603-615]		Used
	High	[KR].VIMVTGDHPITAK.[A]			0.000235765	0	3	6	3	Q8VDN2; Q6PIC6; Q6PIE5	Q8VDN2 [613-625]; Q6PIC6 [603-615]; Q6PIE5 [610-622]	0	1381.75	0	23.5	176.5	2.39607e+06	1.8014e+07	2	2	Shared	High	High	High	High	0	0	0.0004583	0.0001763	34	60	45.98	K.VIMVTGDHPITAK.A	[603-615]		Used
	High	[K].RDVAGDASESALLK.[C]			0.00078523	0	1	1	3	Q6PIC6	Q6PIC6 [435-448]	1	1431.74	0	36.6	163.4	965717	4.31864e+06	2	2		High	High	High	High	0.001859	0	0.01513	0.0006127	54	68	43.73	K.RDVAGDASESALLK.C	[435-448]		Used
	High	[R].QGAIVAVTGDGVNDSPALKK.[A]			2.06452e-07	0	3	3	1	Q8VDN2; Q6PIC6; Q6PIE5	Q8VDN2 [708-727]; Q6PIC6 [698-717]; Q6PIE5 [705-724]	1	1940.04	0	48.7	151.3	1922258	5.96589e+06	1	1	Shared	Peak Found	High	n/a	High		0		1.188e-07		56	52.97	R.QGAIVAVTGDGVNDSPALKK.A	[698-717]		Used
	High	[R].QGAIVAVTGDGVNDSPALK.[K]	1xCarbamyl [N-Term]	Q8VDN2 1xCarbamyl [N-Term]; Q6PIC6 1xCarbamyl [N-Term]; Q6PIE5 1xCarbamyl [N-Term]	6.20767e-07	0	3	3	1	Q8VDN2; Q6PIC6; Q6PIE5	Q8VDN2 [708-726]; Q6PIC6 [698-716]; Q6PIE5 [705-723]	0	1854.96	0	9.3	190.7	10398	213471	1	1	Shared	Peak Found	High	n/a	High		0		3.704e-07		67	70.37	R.QGAIVAVTGDGVNDSPALK.K	[698-716]	1xCarbamyl [N-Term]	Used
	High	[R].QGAIVAVTGDGVNDSPALK.[K]			3.33654e-07	0	3	3	4	Q8VDN2; Q6PIC6; Q6PIE5	Q8VDN2 [708-726]; Q6PIC6 [698-716]; Q6PIE5 [705-723]	0	1811.95	0	42.3	157.7	5.05677e+06	1.88739e+07	3	3	Shared	High	High	High	High	0	0	1.03e-06	2.189e-06	79	79	59.75	R.QGAIVAVTGDGVNDSPALK.K	[698-716]		Used
	High	[R].SPDCTHDNPLETR.[N]	1xCarbamidomethyl [C4]; 1xCarbamyl [N-Term]	Q6PIC6 1xCarbamyl [N-Term]	0.000511439	0	1	1	1	Q6PIC6	Q6PIC6 [218-230]	0	1584.67	0	3.6	196.4	20839.7	1.1419e+06	1	1		Peak Found	High	n/a	High		0		0.0003929		58	43.29	R.SPDCTHDNPLETR.N	[218-230]	1xCarbamyl [N-Term]	Used
	High	[R].SPDCTHDNPLETR.[N]	1xCarbamidomethyl [C4]		1.20016e-06	0	1	1	5	Q6PIC6	Q6PIC6 [218-230]	0	1541.66	0	39.1	160.9	8.86865e+06	3.65265e+07	2	2		High	High	High	High	0	0	0.004087	6.868e-06	55	76	35.81	R.SPDCTHDNPLETR.N	[218-230]		Used
	High	[R].CATILLQGK.[E]	1xCarbamidomethyl [C1]		0.000755654	0	1	1	5	Q6PIC6	Q6PIC6 [508-516]	0	1003.56	0	36.3	163.7	3.81639e+06	1.71873e+07	2	2		High	High	High	High	0	0	0.004883	0.0005901	49	55	46.06	R.CATILLQGK.E	[508-516]		Used
	High	[R].CATILLQGK.[E]	1xCarbamidomethyl [C1]; 1xCarbamyl [N-Term]	Q6PIC6 1xCarbamyl [N-Term]	0.00521002	0	1	1	1	Q6PIC6	Q6PIC6 [508-516]	0	1046.57	0		200		624715		1		Not Found	High	n/a	High		0		0.004359		33	65.08	R.CATILLQGK.E	[508-516]	1xCarbamyl [N-Term]	Used
	High	[R].DVAGDASESALLK.[C]			9.59287e-07	0	1	1	6	Q6PIC6	Q6PIC6 [436-448]	0	1275.64	0	50.9	149.1	1.80448e+07	5.28152e+07	3	3		High	High	High	High	0	0	2.792e-06	5.836e-07	81	96	52.23	R.DVAGDASESALLK.C	[436-448]		Used
	High	[K].CIELSSGSVK.[L]	1xCarbamidomethyl [C1]		0.000713364	0	1	1	2	Q6PIC6	Q6PIC6 [449-458]	0	1079.54	0	38.6	161.4	6.67053e+06	27927020	1	1		High	High	High	High	0	0.001909	0.0009915	0.0341	58	23	40.66	K.CIELSSGSVK.L	[449-458]		Used
	High	[K].CIELSSGSVK.[L]	1xCarbamidomethyl [C1]; 1xCarbamyl [N-Term]	Q6PIC6 1xCarbamyl [N-Term]	0.00174702	0	1	1	1	Q6PIC6	Q6PIC6 [449-458]	0	1122.55	0	8.6	191.4	31519.7	700945	1	1		Peak Found	High	n/a	High		0		0.001402		43	52.46	K.CIELSSGSVK.L	[449-458]	1xCarbamyl [N-Term]	Used
	High	[R].DGPNALTPPPTTPEWVK.[F]			0.000187247	0	3	3	3	Q8VDN2; Q6PIC6; Q6PIE5	Q8VDN2 [75-91]; Q6PIC6 [65-81]; Q6PIE5 [73-89]	0	1819.92	0	38.1	161.9	1.03335e+06	4.39203e+06	2	2	Shared	High	High	High	High	0.002952	0	0.04423	0.000139	24	46	68.75	R.DGPNALTPPPTTPEWVK.F	[65-81]		Used
	High	[R].AAVPDAVGK.[C]			0.00401022	0	3	3	3	Q8VDN2; Q6PIC6; Q6PIE5	Q8VDN2 [597-605]; Q6PIC6 [587-595]; Q6PIE5 [594-602]	0	827.462	0	46.2	153.8	29413504	97816664	1	1	Shared	Peak Found	High	Low	High	0.06538	0	0.2926	0.003322	12	43	30.5	R.AAVPDAVGK.C	[587-595]		Used
	High	[K].ADIGVAMGIAGSDVSK.[Q]	1xOxidation [M7]		1.10965e-07	0	1	1	4	Q6PIC6	Q6PIC6 [718-733]	0	1506.75	0	27.6	172.4	1.36906e+06	8.56254e+06	3	4		High	High	High	High	0	0	9.072e-05	6.23e-08	49	76	51.75	K.ADIGVAMGIAGSDVSK.Q	[718-733]		Used
	High	[K].ADIGVAMGIAGSDVSK.[Q]			1.66343e-06	0	1	1	2	Q6PIC6	Q6PIC6 [718-733]	0	1490.75	0	60.3	139.7	1.32824e+06	3.07926e+06	2	2		Peak Found	High	Low	High	0.1104	0	0.4508	1.028e-06	16	70	62.96	K.ADIGVAMGIAGSDVSK.Q	[718-733]		Used
	High	[R].LIFDNLK.[K]			0.0110454	0.0004539	3	6	2	Q8VDN2; Q6PIC6; Q6PIE5	Q8VDN2 [767-773]; Q6PIC6 [757-763]; Q6PIE5 [764-770]	0	862.503	0	32.4	167.6	1.61189e+06	8339700	1	1	Shared	Medium	High	Medium	High	0.02489	0	0.1356	0.009503	37	41	61.78	R.LIFDNLK.K	[757-763]		Used
	High	[K].KADIGVAMGIAGSDVSK.[Q]			0.0093037	0.0004539	1	1	2	Q6PIC6	Q6PIC6 [717-733]	1	1618.85	0	56	144	2.4567e+06	6313620	1	1		High	Medium	High	Medium	0.0012	0.0114	0.009925	0.08386	42	27	56.16	K.KADIGVAMGIAGSDVSK.Q	[717-733]		Used
	High	[R].GVVVATGDR.[T]			0.00873027	0.0004539	1	1	2	Q6PIC6	Q6PIC6 [246-254]	0	873.479	0	17.1	182.9	204085	2.17769e+06	1	1		High	Medium	High	Medium	0.0012	0.01521	0.009377	0.1011	40	41	28.51	R.GVVVATGDR.T	[246-254]		Used
	High	[K].MSVEEVCR.[K]	1xCarbamidomethyl [C7]		0.0142353	0.0012365	1	1	2	Q6PIC6	Q6PIC6 [36-43]	0	1009.44	0	169.5	30.5	5.90499e+06	1.06326e+06	1	1		High	High	High	High	0.001859	0.006573	0.01455	0.06976	45	35	37.55	K.MSVEEVCR.K	[36-43]		Used
	High	[K].ACVIHGTDLK.[D]	1xCarbamidomethyl [C2]		0.0189204	0.0012365	1	1	3	Q6PIC6	Q6PIC6 [652-661]	0	1113.57	0	26.5	173.5	6.58203e+06	43106042	2	2		Medium	High	Medium	High	0.02645	0.0007424	0.1446	0.0184	15	24	34.32	K.ACVIHGTDLK.D	[652-661]		Used
	High	[R].IISAHGCK.[V]	1xCarbamidomethyl [C7]; 1xCarbamyl [N-Term]	Q6PIC6 1xCarbamyl [N-Term]	0.0244942	0.00186591	1	1	1	Q6PIC6	Q6PIC6 [195-202]	0	928.467	0	3.6	196.4	36454.3	1.96138e+06	1	1		Peak Found	High	n/a	High		0.001032		0.02184		32	36.13	R.IISAHGCK.V	[195-202]	1xCarbamyl [N-Term]	Used
	High	[R].LNWDDR.[T]			0.037242	0.00308648	1	1	2	Q6PIC6	Q6PIC6 [878-883]	0	818.379	0	54.5	145.5	8621428	23009494	1	1		Medium	High	Medium	High	0.03422	0.001909	0.173	0.03367	50	36	39.26	R.LNWDDR.T	[878-883]		Used
	High	[K].LIIVEGCQR.[QL]	1xCarbamidomethyl [C7]; 1xCarbamyl [N-Term]	Q8VDN2 1xCarbamyl [N-Term]; Q6PIC6 1xCarbamyl [N-Term]; Q6PIE5 1xCarbamyl [N-Term]	0.043222	0.00363417	3	5	2	Q8VDN2; Q6PIC6; Q6PIE5	Q8VDN2 [699-707]; Q6PIC6 [689-697]; Q6PIE5 [696-704]	0	1130.6	0	15	185	78392.1	967970	1	1	Shared	Peak Found	High	n/a	High		0.002423		0.03915		26	71.39	K.LIIVEGCQR.Q	[689-697]	1xCarbamyl [N-Term]	Used
	High	[K].GVGIISEGNETVEDIAAR.[L]	1xCarbamyl [N-Term]	Q8VDN2 1xCarbamyl [N-Term]; Q6PIC6 1xCarbamyl [N-Term]; Q6PIE5 1xCarbamyl [N-Term]	0.0454138	0.00391672	3	3	1	Q8VDN2; Q6PIC6; Q6PIE5	Q8VDN2 [630-647]; Q6PIC6 [620-637]; Q6PIE5 [627-644]	0	1872.93	0	20.7	179.3	7969.43	69008.7	1	1	Shared	Peak Found	High	n/a	High		0.002423		0.04127		26	82.22	K.GVGIISEGNETVEDIAAR.L	[620-637]	1xCarbamyl [N-Term]	Used
	High	[K].AQEILAR.[D]	1xCarbamyl [N-Term]	Q6PIC6 1xCarbamyl [N-Term]	0.0573644	0.00494935	1	1	1	Q6PIC6	Q6PIC6 [58-64]	0	843.468	1	8.4	191.6	34275	785827	1	1		Peak Found	High	n/a	High		0.003726		0.05253		31	53.74	K.AQEILAR.D	[58-64]	1xCarbamyl [N-Term]	Used
	High	[R].LNIPVSQVNPR.[DE]	1xCarbamyl [N-Term]	Q6PIC6 1xCarbamyl [N-Term]; Q6PIE5 1xCarbamyl [N-Term]	0.0839568	0.00917412	2	2	1	Q6PIC6; Q6PIE5	Q6PIC6 [638-648]; Q6PIE5 [645-655]	0	1279.71	0	3.6	196.4	7591.84	419626	1	1	Shared	Peak Found	High	n/a	High		0.007403		0.07792		24	68.04	R.LNIPVSQVNPR.D	[638-648]	1xCarbamyl [N-Term]	Used
	High	[R].KYNTDCVQGLTHSK.[A]	1xCarbamidomethyl [C6]		0.088579	0.00938667	1	1	3	Q6PIC6	Q6PIC6 [44-57]	1	1650.79	0	67.9	132.1	4.3485e+06	8.45069e+06	2	2		High	Medium	High	Medium	0.006646	0.04676	0.07674	0.2705	43	34	36.03	R.KYNTDCVQGLTHSK.A	[44-57]		Used
	Medium	[R].NPGGWVEK.[E]			0.092334	0.0116673	1	1	1	Q6PIC6	Q6PIC6 [1002-1009]	0	886.442	0	64	136	4.42539e+06	9410842	1	1		Peak Found	Medium	Low	Medium	0.07385	0.01182	0.3232	0.0857	24	31	33.29	R.NPGGWVEK.E	[1002-1009]		Used
	Medium	[K].AQEILAR.[D]			0.100283	0.0127993	1	1	3	Q6PIC6	Q6PIC6 [58-64]	0	800.462	0	58.9	141.1	2.41056e+06	5.78159e+06	2	2		Medium	Medium	Medium	Medium	0.03854	0.02704	0.2031	0.1631	29	27	30.9	K.AQEILAR.D	[58-64]		Used
	Medium	[RK].VPADIR.[IL]	1xCarbamyl [N-Term]	Q6PIC6 1xCarbamyl [N-Term]; O55143 1xCarbamyl [N-Term]; Q6PIE5 1xCarbamyl [N-Term]	0.116029	0.0161237	3	7	2	Q6PIC6; O55143; Q6PIE5	Q6PIC6 [189-194]; O55143 [159-164]; Q6PIE5 [197-202]	0	713.394	0	31.8	168.2	40478	213934	1	1	Shared	Peak Found	Medium	n/a	Medium		0.01648		0.1081		48	48.25	R.VPADLR.I	[189-194]	1xCarbamyl [N-Term]	Used
	Medium	[R].NSVFQQGMK.[N]			0.13242	0.0187763	3	3	1	Q8VDN2; Q6PIC6; Q6PIE5	Q8VDN2 [942-950]; Q6PIC6 [932-940]; Q6PIE5 [939-947]	0	1038.5	0		200		3.84676e+06		1	Shared	Not Found	Medium	Low	Medium	0.07065	0.02035	0.3073	0.1243	7	16	38.6	R.NSVFQQGMK.N	[932-940]		Used
	Medium	[K].EQPLDEEMK.[E]			0.136241	0.0201585	1	1	1	Q6PIC6	Q6PIC6 [517-525]	0	1118.5	0	83.1	116.9	976815	1.3736e+06	1	1		Medium	Peak Found	Medium	Low	0.02169	0.3315	0.1143	0.893	23	2	37.78	K.EQPLDEEMK.E	[517-525]		Used
	Medium	[R].LIFDNLKK.[ST]			0.144171	0.0212949	3	6	1	Q8VDN2; Q6PIC6; Q6PIE5	Q8VDN2 [767-774]; Q6PIC6 [757-764]; Q6PIE5 [764-771]	1	990.598	0	27	173	500360	3.20641e+06	1	1	Shared	Peak Found	Medium	Low	Medium	0.1781	0.02143	0.5955	0.1352	21	32	51.78	R.LIFDNLKK.S	[757-764]		Used
	Medium	[K].NMVPQQALVIR.[NDE]			0.146626	0.0214289	3	4	1	Q8VDN2; Q6PIC6; Q6PIE5	Q8VDN2 [163-173]; Q6PIC6 [153-163]; Q6PIE5 [161-171]	0	1268.71	0	29.2	170.8	748655	4.3866e+06	1	1	Shared	Peak Found	Medium	Low	Medium	0.1391	0.02183	0.5158	0.1376	11	14	61.32	K.NMVPQQALVIR.E	[153-163]		Used
	Medium	[K].ACVIHGTDLK.[D]	1xCarbamidomethyl [C2]; 1xCarbamyl [N-Term]	Q6PIC6 1xCarbamyl [N-Term]	0.159449	0.0251886	1	1	1	Q6PIC6	Q6PIC6 [652-661]	0	1156.58	0	1.2	198.8	7457.98	1.20938e+06	1	1		Peak Found	Medium	n/a	Medium		0.02523		0.1501		27	46.25	K.ACVIHGTDLK.D	[652-661]	1xCarbamyl [N-Term]	Used
	Medium	[K].EVAMTEHK.[M]	1xCarbamyl [N-Term]	Q6PIC6 1xCarbamyl [N-Term]	0.240837	0.0389541	1	1	1	Q6PIC6	Q6PIC6 [28-35]	0	987.456	0		200		444854		1		Not Found	Medium	n/a	Medium		0.03615		0.2276		32	29.69	K.EVAMTEHK.M	[28-35]	1xCarbamyl [N-Term]	Used
	Medium	[K].YQLSIHETEDPNDNR.[Y]	1xCarbamyl [N-Term]	Q6PIC6 1xCarbamyl [N-Term]	0.270586	0.0446846	1	1	1	Q6PIC6	Q6PIC6 [478-492]	0	1873.83	0		200		54036.8		1		Not Found	Medium	n/a	Medium		0.04464		0.2572		10	53.83	K.YQLSIHETEDPNDNR.Y	[478-492]	1xCarbamyl [N-Term]	Used
	Medium	[K].MQVNAEEVVVGDLVEIK.[G]	1xOxidation [M1]		0.277397	0.0463137	1	1	1	Q6PIC6	Q6PIC6 [168-184]	0	1887.97	0							No Quan Values	Not Found	Medium	n/a	Medium		0.04527		0.2638		15		K.MQVNAEEVVVGDLVEIK.G	[168-184]		Not Used
Master Protein	P62983	Ubiquitin-40S ribosomal protein S27a OS=Mus musculus OX=10090 GN=Rps27a PE=1 SV=2	39	7	60	7	1	156	17.9	9.64	961	121	7	5	0	196.2	3.8	3.66584e+08	7.13911e+06	10	7	High	High
	Confidence	Annotated Sequence	Modifications	Modifications in Master Proteins	Qvality PEP	Qvality q-value	# Protein Groups	# Proteins	# PSMs	Master Protein Accessions	Positions in Master Proteins	# Missed Cleavages	Theo. MH+ [Da]	# Razor Quan Results	Abundances (Scaled): F3: Sample	Abundances (Scaled): F4: Sample	Abundance: F3: Sample	Abundance: F4: Sample	Abundances Count: F3: Sample	Abundances Count: F4: Sample	Quan Info	Found in Sample: [S3] F3: Sample	Found in Sample: [S4] F4: Sample	Confidence (by Search Engine): A2 Mascot	Confidence (by Search Engine): B2 Mascot	Percolator q-Value (by Search Engine): A2 Mascot	Percolator q-Value (by Search Engine): B2 Mascot	Percolator PEP (by Search Engine): A2 Mascot	Percolator PEP (by Search Engine): B2 Mascot	Ions Score (by Search Engine): A2 Mascot	Ions Score (by Search Engine): B2 Mascot	Top Apex RT [min]	Sequence in Protein	Positions in Protein	Peptide Group Modifications in Protein	Quan Usage
	High	[K].IQDKEGIPPDQQR.[L]	1xGG [K4]		0.00408779	0	1	4	7	P62983	P62983 [30-42]	1	1637.82	0	200		1.4938e+06		5			High	Not Found	High	n/a	0		0.004758		47		31.96	K.IQDKEGIPPDQQR.L	[30-42]		Used
	High	[K].IQDKEGIPPDQQR.[L]			7.39053e-06	0	1	4	23	P62983	P62983 [30-42]	1	1523.78	0	195.6	4.4	5.42897e+07	1.21337e+06	11	4		High	High	High	High	0	0.0007424	1.943e-05	0.01873	70	6	30.58	K.IQDKEGIPPDQQR.L	[30-42]		Used
	High	[K].TITLEVEPSDTIENVKAK.[I]			1.50391e-05	0	1	4	1	P62983	P62983 [12-29]	1	1987.06	0	169.5	30.5	378395	68105.8	1	1		High	Peak Found	High	n/a	0		3.125e-05		45		63.27	K.TITLEVEPSDTIENVKAK.I	[12-29]		Used
	High	[K].TITLEVEPSDTIENVK.[A]			1.36406e-06	0	1	4	5	P62983	P62983 [12-27]	0	1787.93	0	197.5	2.5	4.88503e+07	622907	3	2		High	High	High	High	0	0	3.638e-06	5.096e-06	64	58	68.5	K.TITLEVEPSDTIENVK.A	[12-27]		Used
	High	[R].LIFAGKQLEDGR.[T]	1xGG [K6]		9.24624e-06	0	1	4	4	P62983	P62983 [43-54]	1	1460.79	0	197.4	2.6	1.66141e+07	222162	3	1		High	High	High	High	0	0.001909	2.027e-05	0.03197	71	30	53.89	R.LIFAGKQLEDGR.T	[43-54]		Used
	High	[K].ESTLHLVLR.[L]			0.000343931	0	1	4	4	P62983	P62983 [64-72]	0	1067.62	0	180.6	19.4	1.32312e+07	1.4202e+06	3	2		High	High	High	High	0	0.0003807	0.0005179	0.01321	70	33	52.79	K.ESTLHLVLR.L	[64-72]		Used
	High	[R].TLSDYNIQK.[E]			0.0279442	0.00186591	1	4	2	P62983	P62983 [55-63]	0	1081.55	0	196.5	3.5	173498544	3.07905e+06	1	1		Medium	High	Medium	High	0.01591	0.001032	0.0974	0.02502	30	43	40.08	R.TLSDYNIQK.E	[55-63]		Used
	High	[K].EGIPPDQQR.[L]			0.037011	0.00308648	1	4	12	P62983	P62983 [34-42]	0	1039.52	0	198.2	1.8	5.79291e+07	513314	10	2		High	Peak Found	High	n/a	0.006646		0.07669		33		27.23	K.EGIPPDQQR.L	[34-42]		Used
	High	[R].LIFAGKQLEDGR.[T]			0.0580699	0.00519924	1	4	1	P62983	P62983 [43-54]	1	1346.74	0	200		184795		1			High	Not Found	High	n/a	0.002952		0.05194		19		52.12	R.LIFAGKQLEDGR.T	[43-54]		Used
	Medium	[K].TITLEVEPSDTIENVK.[A]	1xGG [K16]		0.161229	0.0251886	1	4	1	P62983	P62983 [12-27]	0	1901.97	0	200		113947		1			Medium	Not Found	Medium	n/a	0.02449		0.1341		15		68.98	K.TITLEVEPSDTIENVK.A	[12-27]		Used
Master Protein	Q61414	Keratin, type I cytoskeletal 15 OS=Mus musculus OX=10090 GN=Krt15 PE=1 SV=2	12	8	65	1	1	452	49.1	4.86	837	1001	8	8	0	137.6	62.4	2.91715e+06	1.32218e+06	1	1	Medium	Medium	Acetyl [K115(100)]; Carbamyl [K115(100)]
	Confidence	Annotated Sequence	Modifications	Modifications in Master Proteins	Qvality PEP	Qvality q-value	# Protein Groups	# Proteins	# PSMs	Master Protein Accessions	Positions in Master Proteins	# Missed Cleavages	Theo. MH+ [Da]	# Razor Quan Results	Abundances (Scaled): F3: Sample	Abundances (Scaled): F4: Sample	Abundance: F3: Sample	Abundance: F4: Sample	Abundances Count: F3: Sample	Abundances Count: F4: Sample	Quan Info	Found in Sample: [S3] F3: Sample	Found in Sample: [S4] F4: Sample	Confidence (by Search Engine): A2 Mascot	Confidence (by Search Engine): B2 Mascot	Percolator q-Value (by Search Engine): A2 Mascot	Percolator q-Value (by Search Engine): B2 Mascot	Percolator PEP (by Search Engine): A2 Mascot	Percolator PEP (by Search Engine): B2 Mascot	Ions Score (by Search Engine): A2 Mascot	Ions Score (by Search Engine): B2 Mascot	Top Apex RT [min]	Sequence in Protein	Positions in Protein	Peptide Group Modifications in Protein	Quan Usage
	High	[R].LASYLDKVR.[A]			0.00441332	0	3	4	4	P08730; Q61414; Q9QWL7	P08730 [107-115]; Q61414 [109-117]; Q9QWL7 [95-103]	1	1064.61	0	96.8	103.2	3.9333e+06	4.19686e+06	2	2	Shared	High	High	High	High	0	0	0.005101	0.01156	52	47	43.74	R.LASYLDKVR.A	[109-117]		Not Used
	High	[R].LEQEIATYR.[RSN]			0.00106753	0	6	9	2	Q9Z2K1; Q6IFX2; Q9D312; P08730; Q61414; Q9QWL7	Q9Z2K1 [406-414]; Q6IFX2 [387-395]; Q9D312 [370-378]; P08730 [390-398]; Q61414 [392-400]; Q9QWL7 [377-385]	0	1122.58	0	115.2	84.8	7448623	5485645	1	1	Shared	Medium	High	Medium	High	0.02607	0	0.1425	0.0008405	28	49	42.21	R.LEQEIATYR.N	[392-400]		Not Used
	High	[RK].LAADDFR.[TLVMS]	1xCarbamyl [N-Term]	Q9Z2K1 1xCarbamyl [N-Term]; B1AQ75 1xCarbamyl [N-Term]; Q61765 1xCarbamyl [N-Term]; Q6IFX2 1xCarbamyl [N-Term]; Q497I4 1xCarbamyl [N-Term]; P08730 1xCarbamyl [N-Term]; Q61414 1xCarbamyl [N-Term]; P02535 1xCarbamyl [N-Term]; Q9QWL7 1xCarbamyl [N-Term]	0.00320675	0	9	17	2	Q9Z2K1; B1AQ75; Q61765; Q6IFX2; Q497I4; P08730; Q61414; P02535; Q9QWL7	Q9Z2K1 [193-199]; B1AQ75 [173-179]; Q61765 [136-142]; Q6IFX2 [174-180]; Q497I4 [177-183]; P08730 [177-183]; Q61414 [179-185]; P02535 [227-233]; Q9QWL7 [164-170]	0	850.405	0	13.8	186.2	166301	2247633	1	1	Shared	High	High	High	High	0	0.001641	0.003833	0.02887	59	60	57.09	R.LAADDFR.L	[179-185]	1xCarbamyl [N-Term]	Not Used
	High	[R].VLDELTLAR.[AT]			0.00102733	0	3	5	4	Q6IFX2; Q61414; Q9QWL7	Q6IFX2 [203-211]; Q61414 [208-216]; Q9QWL7 [193-201]	0	1029.59	0	105	95	13637387	12348392	1	1	Shared	High	High	High	High	0.002424	0	0.03677	0.0008121	39	41	59.31	R.VLDELTLAR.T	[208-216]		Not Used
	High	[K].TRLEQEIATYR.[RSN]			0.00324799	0	6	7	4	Q9Z2K1; Q6IFX2; Q9D312; P08730; Q61414; Q9QWL7	Q9Z2K1 [404-414]; Q6IFX2 [385-395]; Q9D312 [368-378]; P08730 [388-398]; Q61414 [390-400]; Q9QWL7 [375-385]	1	1379.73	0	76.1	123.9	1.31487e+06	2.14168e+06	2	2	Shared	High	High	High	High	0.0012	0	0.01166	0.002674	52	47	50.4	K.TRLEQEIATYR.N	[390-400]		Not Used
	High	[KR].VTMQNLNDR.[L]	1xCarbamyl [N-Term]; 1xOxidation [M3]	Q9Z2K1 1xCarbamyl [N-Term]; Q61414 1xCarbamyl [N-Term]; Q9Z320 1xCarbamyl [N-Term]; P02535 1xCarbamyl [N-Term]	0.000166872	0	4	6	1	Q9Z2K1; Q61414; Q9Z320; P02535	Q9Z2K1 [115-123]; Q61414 [100-108]; Q9Z320 [76-84]; P02535 [146-154]	0	1149.53	0	15.1	184.9	83893.1	1.02893e+06	1	1	Shared	Peak Found	High	n/a	High		0		0.0001232		83	39.22	K.VTMQNLNDR.L	[100-108]	1xCarbamyl [N-Term]	Not Used
	High	[KR].VTMQNLNDR.[L]	1xOxidation [M3]		1.67679e-05	0	4	6	27	Q9Z2K1; Q61414; Q9Z320; P02535	Q9Z2K1 [115-123]; Q61414 [100-108]; Q9Z320 [76-84]; P02535 [146-154]	0	1106.53	0	82.5	117.5	1.37903e+07	1.96565e+07	13	14	Shared	High	High	High	High	0	0	0.0002647	1.137e-05	71	92	36.08	K.VTMQNLNDR.L	[100-108]		Not Used
	High	[KR].VTMQNLNDR.[L]			0.00444159	0	4	6	2	Q9Z2K1; Q61414; Q9Z320; P02535	Q9Z2K1 [115-123]; Q61414 [100-108]; Q9Z320 [76-84]; P02535 [146-154]	0	1090.53	0	100.5	99.5	52875564	52396276	1	1	Shared	High	High	High	High	0.0012	0	0.01149	0.00369	43	47	36.08	K.VTMQNLNDR.L	[100-108]		Not Used
	High	[R].LASYLDKVR.[A]	1xCarbamyl [K7(100)]	P08730 1xCarbamyl [K113(100)]; Q61414 1xCarbamyl [K115(100)]; Q9QWL7 1xCarbamyl [K101(100)]	0.0131095	0.0004539	3	4	2	P08730; Q61414; Q9QWL7	P08730 [107-115]; Q61414 [109-117]; Q9QWL7 [95-103]	1	1107.62	0	55.8	144.2	1.07051e+06	2765116	1	1	Shared	High	High	High	High	0.001859	0	0.02694	0.01139	40	46	55.37	R.LASYLDKVR.A	[109-117]	1xCarbamyl [K115(100)]	Not Used
	High	[R].LASYLDK.[V]			0.0228574	0.00186591	3	5	5	P08730; Q61414; Q9QWL7	P08730 [107-113]; Q61414 [109-115]; Q9QWL7 [95-101]	0	809.44	0	129.8	70.2	2.44029e+08	1.31926e+08	3	2	Shared	High	High	High	High	0.001859	0.002423	0.02233	0.04168	54	54	36.13	R.LASYLDK.V	[109-115]		Not Used
	High	[RK].LAADDFR.[TLVMS]			0.0421647	0.00363417	9	17	9	Q9Z2K1; B1AQ75; Q61765; Q6IFX2; Q497I4; P08730; Q61414; P02535; Q9QWL7	Q9Z2K1 [193-199]; B1AQ75 [173-179]; Q61765 [136-142]; Q6IFX2 [174-180]; Q497I4 [177-183]; P08730 [177-183]; Q61414 [179-185]; P02535 [227-233]; Q9QWL7 [164-170]	0	807.4	0	97.1	102.9	2.48144e+08	2.62859e+08	4	4	Shared	High	High	High	High	0.002952	0.002904	0.05277	0.04615	54	54	38.58	R.LAADDFR.L	[179-185]		Not Used
	Medium	[R].QGVEADINGLR.[R]	1xCarbamyl [N-Term]	Q61414 1xCarbamyl [N-Term]	0.101468	0.0129883	1	1	2	Q61414	Q61414 [196-206]	0	1214.61	0	137.6	62.4	2.91715e+06	1.32218e+06	1	1		Medium	Medium	Medium	Medium	0.02449	0.01423	0.1334	0.09441	17	17	49.29	R.QGVEADINGLR.R	[196-206]	1xCarbamyl [N-Term]	Used
	Medium	[R].LASYLDKVR.[A]	1xAcetyl [K7(100)]	P08730 1xAcetyl [K113(100)]; Q61414 1xAcetyl [K115(100)]; Q9QWL7 1xAcetyl [K101(100)]	0.29281	0.0493883	3	4	1	P08730; Q61414; Q9QWL7	P08730 [107-115]; Q61414 [109-117]; Q9QWL7 [95-103]	1	1106.62	0		200		148628		1	Shared	Not Found	Medium	Low	Medium	0.2601	0.04827	0.7471	0.2784	17	23	57.79	R.LASYLDKVR.A	[109-117]	1xAcetyl [K115(100)]	Not Used
Master Protein	Q9Z2K1	Keratin, type I cytoskeletal 16 OS=Mus musculus OX=10090 GN=Krt16 PE=1 SV=3	14	8	56	3	1	469	51.6	5.2	759	1011	7	8	0	119.2	80.8	2.00479e+07	1.35945e+07	4	4	High	High
	Confidence	Annotated Sequence	Modifications	Modifications in Master Proteins	Qvality PEP	Qvality q-value	# Protein Groups	# Proteins	# PSMs	Master Protein Accessions	Positions in Master Proteins	# Missed Cleavages	Theo. MH+ [Da]	# Razor Quan Results	Abundances (Scaled): F3: Sample	Abundances (Scaled): F4: Sample	Abundance: F3: Sample	Abundance: F4: Sample	Abundances Count: F3: Sample	Abundances Count: F4: Sample	Quan Info	Found in Sample: [S3] F3: Sample	Found in Sample: [S4] F4: Sample	Confidence (by Search Engine): A2 Mascot	Confidence (by Search Engine): B2 Mascot	Percolator q-Value (by Search Engine): A2 Mascot	Percolator q-Value (by Search Engine): B2 Mascot	Percolator PEP (by Search Engine): A2 Mascot	Percolator PEP (by Search Engine): B2 Mascot	Ions Score (by Search Engine): A2 Mascot	Ions Score (by Search Engine): B2 Mascot	Top Apex RT [min]	Sequence in Protein	Positions in Protein	Peptide Group Modifications in Protein	Quan Usage
	High	[R].GQTGGDVNVEMDAAPGVDLSR.[I]	1xOxidation [M11]		4.69904e-05	0	1	1	2	Q9Z2K1	Q9Z2K1 [260-280]	0	2103.96	0	86.2	113.8	241337	318660	1	1		High	High	High	High	0.004227	0	0.0646	3.299e-05	29	73	55.45	R.GQTGGDVNVEMDAAPGVDLSR.I	[260-280]		Used
	High	[R].LEQEIATYR.[RSN]			0.00106753	0	6	9	2	Q9Z2K1; Q6IFX2; Q9D312; P08730; Q61414; Q9QWL7	Q9Z2K1 [406-414]; Q6IFX2 [387-395]; Q9D312 [370-378]; P08730 [390-398]; Q61414 [392-400]; Q9QWL7 [377-385]	0	1122.58	0	115.2	84.8	7448623	5485645	1	1	Shared	Medium	High	Medium	High	0.02607	0	0.1425	0.0008405	28	49	42.21	R.LEQEIATYR.R	[406-414]		Not Used
	High	[RK].LAADDFR.[TLVMS]	1xCarbamyl [N-Term]	Q9Z2K1 1xCarbamyl [N-Term]; B1AQ75 1xCarbamyl [N-Term]; Q61765 1xCarbamyl [N-Term]; Q6IFX2 1xCarbamyl [N-Term]; Q497I4 1xCarbamyl [N-Term]; P08730 1xCarbamyl [N-Term]; Q61414 1xCarbamyl [N-Term]; P02535 1xCarbamyl [N-Term]; Q9QWL7 1xCarbamyl [N-Term]	0.00320675	0	9	17	2	Q9Z2K1; B1AQ75; Q61765; Q6IFX2; Q497I4; P08730; Q61414; P02535; Q9QWL7	Q9Z2K1 [193-199]; B1AQ75 [173-179]; Q61765 [136-142]; Q6IFX2 [174-180]; Q497I4 [177-183]; P08730 [177-183]; Q61414 [179-185]; P02535 [227-233]; Q9QWL7 [164-170]	0	850.405	0	13.8	186.2	166301	2247633	1	1	Shared	High	High	High	High	0	0.001641	0.003833	0.02887	59	60	57.09	R.LAADDFR.T	[193-199]	1xCarbamyl [N-Term]	Not Used
	High	[K].TRLEQEIATYR.[RSN]			0.00324799	0	6	7	4	Q9Z2K1; Q6IFX2; Q9D312; P08730; Q61414; Q9QWL7	Q9Z2K1 [404-414]; Q6IFX2 [385-395]; Q9D312 [368-378]; P08730 [388-398]; Q61414 [390-400]; Q9QWL7 [375-385]	1	1379.73	0	76.1	123.9	1.31487e+06	2.14168e+06	2	2	Shared	High	High	High	High	0.0012	0	0.01166	0.002674	52	47	50.4	K.TRLEQEIATYR.R	[404-414]		Not Used
	High	[KR].VTMQNLNDR.[L]	1xCarbamyl [N-Term]; 1xOxidation [M3]	Q9Z2K1 1xCarbamyl [N-Term]; Q61414 1xCarbamyl [N-Term]; Q9Z320 1xCarbamyl [N-Term]; P02535 1xCarbamyl [N-Term]	0.000166872	0	4	6	1	Q9Z2K1; Q61414; Q9Z320; P02535	Q9Z2K1 [115-123]; Q61414 [100-108]; Q9Z320 [76-84]; P02535 [146-154]	0	1149.53	0	15.1	184.9	83893.1	1.02893e+06	1	1	Shared	Peak Found	High	n/a	High		0		0.0001232		83	39.22	K.VTMQNLNDR.L	[115-123]	1xCarbamyl [N-Term]	Not Used
	High	[KR].VTMQNLNDR.[L]	1xOxidation [M3]		1.67679e-05	0	4	6	27	Q9Z2K1; Q61414; Q9Z320; P02535	Q9Z2K1 [115-123]; Q61414 [100-108]; Q9Z320 [76-84]; P02535 [146-154]	0	1106.53	0	82.5	117.5	1.37903e+07	1.96565e+07	13	14	Shared	High	High	High	High	0	0	0.0002647	1.137e-05	71	92	36.08	K.VTMQNLNDR.L	[115-123]		Not Used
	High	[KR].VTMQNLNDR.[L]			0.00444159	0	4	6	2	Q9Z2K1; Q61414; Q9Z320; P02535	Q9Z2K1 [115-123]; Q61414 [100-108]; Q9Z320 [76-84]; P02535 [146-154]	0	1090.53	0	100.5	99.5	52875564	52396276	1	1	Shared	High	High	High	High	0.0012	0	0.01149	0.00369	43	47	36.08	K.VTMQNLNDR.L	[115-123]		Not Used
	High	[K].ASLENSLEETKGR.[Y]			2.81601e-05	0	1	1	2	Q9Z2K1	Q9Z2K1 [351-363]	1	1433.72	0	89.7	110.3	1.60639e+06	1.97705e+06	1	1		High	High	High	High	0	0	0.003507	1.936e-05	34	38	40.16	K.ASLENSLEETKGR.Y	[351-363]		Used
	High	[K].ASLENSLEETK.[G]			0.000129181	0	1	1	3	Q9Z2K1	Q9Z2K1 [351-361]	0	1220.6	0	123.3	76.7	18081842	11244669	1	1		High	High	High	High	0	0	0.003961	9.441e-05	44	46	43.9	K.ASLENSLEETK.G	[351-361]		Used
	High	[RK].LAADDFR.[TLVMS]			0.0421647	0.00363417	9	17	9	Q9Z2K1; B1AQ75; Q61765; Q6IFX2; Q497I4; P08730; Q61414; P02535; Q9QWL7	Q9Z2K1 [193-199]; B1AQ75 [173-179]; Q61765 [136-142]; Q6IFX2 [174-180]; Q497I4 [177-183]; P08730 [177-183]; Q61414 [179-185]; P02535 [227-233]; Q9QWL7 [164-170]	0	807.4	0	97.1	102.9	2.48144e+08	2.62859e+08	4	4	Shared	High	High	High	High	0.002952	0.002904	0.05277	0.04615	54	54	38.58	R.LAADDFR.T	[193-199]		Not Used
	High	[R].GQTGGDVNVEMDAAPGVDLSR.[I]			0.0459783	0.00391672	1	1	1	Q9Z2K1	Q9Z2K1 [260-280]	0	2087.97	0	137.2	62.8	118374	54137.2	1	1		Peak Found	High	Low	High	0.09207	0.002423	0.3976	0.04174	6	17	62.79	R.GQTGGDVNVEMDAAPGVDLSR.I	[260-280]		Used
	Medium	[KR].DYSPYFK.[T]			0.125778	0.0179829	2	3	1	Q9Z2K1; Q6IFX2	Q9Z2K1 [159-165]; Q6IFX2 [140-146]	0	919.42	0	138.5	61.5	1.35495e+06	600957	1	1	Shared	Peak Found	Medium	Low	Medium	0.1594	0.01872	0.5551	0.1175	21	32	49.07	K.DYSPYFK.T	[159-165]		Not Used
Master Protein	sp	x00001 EGFP	28	6	29	6	1	239	26.9	5.94	674		6		0	199.5	0.5	1.49882e+08	393853	8	1	High	Peak Found
	Confidence	Annotated Sequence	Modifications	Modifications in Master Proteins	Qvality PEP	Qvality q-value	# Protein Groups	# Proteins	# PSMs	Master Protein Accessions	Positions in Master Proteins	# Missed Cleavages	Theo. MH+ [Da]	# Razor Quan Results	Abundances (Scaled): F3: Sample	Abundances (Scaled): F4: Sample	Abundance: F3: Sample	Abundance: F4: Sample	Abundances Count: F3: Sample	Abundances Count: F4: Sample	Quan Info	Found in Sample: [S3] F3: Sample	Found in Sample: [S4] F4: Sample	Confidence (by Search Engine): A2 Mascot	Confidence (by Search Engine): B2 Mascot	Percolator q-Value (by Search Engine): A2 Mascot	Percolator q-Value (by Search Engine): B2 Mascot	Percolator PEP (by Search Engine): A2 Mascot	Percolator PEP (by Search Engine): B2 Mascot	Ions Score (by Search Engine): A2 Mascot	Ions Score (by Search Engine): B2 Mascot	Top Apex RT [min]	Sequence in Protein	Positions in Protein	Peptide Group Modifications in Protein	Quan Usage
	High	[K].FSVSGEGEGDATYGK.[L]			1.6344e-09	0	1	1	6	sp	sp [28-42]	0	1503.66	0	200		3.59085e+07		2			High	Not Found	High	n/a	0		8.786e-09		90		44.57	K.FSVSGEGEGDATYGK.L	[28-42]		Used
	High	[K].SAMPEGYVQER.[T]	1xOxidation [M3]		0.000348362	0	1	1	14	sp	sp [87-97]	0	1282.57	0	200		1.98827e+07		7			High	Not Found	High	n/a	0		0.0008173		61		34.55	K.SAMPEGYVQER.T	[87-97]		Used
	High	[K].SAMPEGYVQER.[T]			7.12343e-05	0	1	1	1	sp	sp [87-97]	0	1266.58	0	200		9539349		1			High	Not Found	High	n/a	0		0.0001259		62		42.4	K.SAMPEGYVQER.T	[87-97]		Used
	High	[K].FEGDTLVNR.[I]			0.00133544	0	1	1	2	sp	sp [115-123]	0	1050.52	0	198.8	1.2	64512248	393853	1	1		High	Peak Found	High	n/a	0		0.001739		65		43.36	K.FEGDTLVNR.I	[115-123]		Used
	High	[R].TIFFKDDGNYK.[T]			0.0147865	0.0012365	1	1	3	sp	sp [98-108]	1	1347.66	0	200		6.79314e+06		2			High	Not Found	High	n/a	0.001859		0.0151		44		49.87	R.TIFFKDDGNYK.T	[98-108]		Used
	High	[R].AEVKFEGDTLVNR.[I]			0.014056	0.0012365	1	1	1	sp	sp [111-123]	1	1477.76	0	200		12553941		1			High	Not Found	High	n/a	0.001859		0.01439		42		50.63	R.AEVKFEGDTLVNR.I	[111-123]		Used
	High	[K].LEYNYNSHNVYIMADK.[Q]	1xOxidation [M13]		0.0277696	0.00186591	1	1	1	sp	sp [142-157]	0	1989.9	0	200		528418		1			High	Not Found	High	n/a	0.001859		0.02657		21		52.87	K.LEYNYNSHNVYIMADK.Q	[142-157]		Used
	Medium	[K].LEYNYNSHNVYIMADK.[Q]			0.223989	0.0368792	1	1	1	sp	sp [142-157]	0	1973.91	0	200		163711		1			Medium	Not Found	Medium	n/a	0.03506		0.1832		12		58.76	K.LEYNYNSHNVYIMADK.Q	[142-157]		Used
Master Protein	Q9Z320	Keratin, type I cytoskeletal 27 OS=Mus musculus OX=10090 GN=Krt27 PE=1 SV=1	4	2	32	1	1	448	49.1	5.05	547	708	2	2	0	107.8	92.2	1.117e+06	956291	1	1	High	Medium
	Confidence	Annotated Sequence	Modifications	Modifications in Master Proteins	Qvality PEP	Qvality q-value	# Protein Groups	# Proteins	# PSMs	Master Protein Accessions	Positions in Master Proteins	# Missed Cleavages	Theo. MH+ [Da]	# Razor Quan Results	Abundances (Scaled): F3: Sample	Abundances (Scaled): F4: Sample	Abundance: F3: Sample	Abundance: F4: Sample	Abundances Count: F3: Sample	Abundances Count: F4: Sample	Quan Info	Found in Sample: [S3] F3: Sample	Found in Sample: [S4] F4: Sample	Confidence (by Search Engine): A2 Mascot	Confidence (by Search Engine): B2 Mascot	Percolator q-Value (by Search Engine): A2 Mascot	Percolator q-Value (by Search Engine): B2 Mascot	Percolator PEP (by Search Engine): A2 Mascot	Percolator PEP (by Search Engine): B2 Mascot	Ions Score (by Search Engine): A2 Mascot	Ions Score (by Search Engine): B2 Mascot	Top Apex RT [min]	Sequence in Protein	Positions in Protein	Peptide Group Modifications in Protein	Quan Usage
	High	[KR].VTMQNLNDR.[L]	1xCarbamyl [N-Term]; 1xOxidation [M3]	Q9Z2K1 1xCarbamyl [N-Term]; Q61414 1xCarbamyl [N-Term]; Q9Z320 1xCarbamyl [N-Term]; P02535 1xCarbamyl [N-Term]	0.000166872	0	4	6	1	Q9Z2K1; Q61414; Q9Z320; P02535	Q9Z2K1 [115-123]; Q61414 [100-108]; Q9Z320 [76-84]; P02535 [146-154]	0	1149.53	0	15.1	184.9	83893.1	1.02893e+06	1	1	Shared	Peak Found	High	n/a	High		0		0.0001232		83	39.22	K.VTMQNLNDR.L	[76-84]	1xCarbamyl [N-Term]	Not Used
	High	[KR].VTMQNLNDR.[L]	1xOxidation [M3]		1.67679e-05	0	4	6	27	Q9Z2K1; Q61414; Q9Z320; P02535	Q9Z2K1 [115-123]; Q61414 [100-108]; Q9Z320 [76-84]; P02535 [146-154]	0	1106.53	0	82.5	117.5	1.37903e+07	1.96565e+07	13	14	Shared	High	High	High	High	0	0	0.0002647	1.137e-05	71	92	36.08	K.VTMQNLNDR.L	[76-84]		Not Used
	High	[KR].VTMQNLNDR.[L]			0.00444159	0	4	6	2	Q9Z2K1; Q61414; Q9Z320; P02535	Q9Z2K1 [115-123]; Q61414 [100-108]; Q9Z320 [76-84]; P02535 [146-154]	0	1090.53	0	100.5	99.5	52875564	52396276	1	1	Shared	High	High	High	High	0.0012	0	0.01149	0.00369	43	47	36.08	K.VTMQNLNDR.L	[76-84]		Not Used
	High	[R].DAEAWFQEK.[S]			0.0288333	0.00257049	1	3	2	Q9Z320	Q9Z320 [264-272]	0	1166.51	0	107.8	92.2	1.117e+06	956291	1	1		High	Medium	High	Medium	0.001859	0.01872	0.02746	0.118	33	38	55.63	R.DAEAWFQEK.S	[264-272]		Used
Master Protein	Q6PIE5	Sodium/potassium-transporting ATPase subunit alpha-2 OS=Mus musculus OX=10090 GN=Atp1a2 PE=1 SV=1	32	32	95	14	1	1020	112.1	5.55	544	1265	20	29	1	46.6	153.4	1.10409e+07	3.63845e+07	16	16	High	High
	Confidence	Annotated Sequence	Modifications	Modifications in Master Proteins	Qvality PEP	Qvality q-value	# Protein Groups	# Proteins	# PSMs	Master Protein Accessions	Positions in Master Proteins	# Missed Cleavages	Theo. MH+ [Da]	# Razor Quan Results	Abundances (Scaled): F3: Sample	Abundances (Scaled): F4: Sample	Abundance: F3: Sample	Abundance: F4: Sample	Abundances Count: F3: Sample	Abundances Count: F4: Sample	Quan Info	Found in Sample: [S3] F3: Sample	Found in Sample: [S4] F4: Sample	Confidence (by Search Engine): A2 Mascot	Confidence (by Search Engine): B2 Mascot	Percolator q-Value (by Search Engine): A2 Mascot	Percolator q-Value (by Search Engine): B2 Mascot	Percolator PEP (by Search Engine): A2 Mascot	Percolator PEP (by Search Engine): B2 Mascot	Ions Score (by Search Engine): A2 Mascot	Ions Score (by Search Engine): B2 Mascot	Top Apex RT [min]	Sequence in Protein	Positions in Protein	Peptide Group Modifications in Protein	Quan Usage
	High	[R].LNIPVSQVNPR.[DE]			0.00188638	0	2	2	4	Q6PIC6; Q6PIE5	Q6PIC6 [638-648]; Q6PIE5 [645-655]	0	1236.71	0	37.9	162.1	1.10901e+07	4.7383e+07	2	2	Shared	High	High	High	High	0.001859	0	0.01584	0.003455	35	50	55.44	R.LNIPVSQVNPR.E	[645-655]		Not Used
	High	[K].LIIVEGCQR.[QL]	1xCarbamidomethyl [C7]		0.000664877	0	3	5	5	Q8VDN2; Q6PIC6; Q6PIE5	Q8VDN2 [699-707]; Q6PIC6 [689-697]; Q6PIE5 [696-704]	0	1087.59	0	41.4	158.6	2.01443e+07	77058808	2	1	Shared	High	High	High	High	0	0	0.002942	0.0005354	65	65	46.02	K.LIIVEGCQR.Q	[696-704]		Not Used
	High	[K].NMVPQQALVIR.[NDE]	1xOxidation [M2]		0.00206305	0	3	4	3	Q8VDN2; Q6PIC6; Q6PIE5	Q8VDN2 [163-173]; Q6PIC6 [153-163]; Q6PIE5 [161-171]	0	1284.71	0	30.5	169.5	1.37023e+06	7.61332e+06	2	2	Shared	Peak Found	High	Low	High	0.1686	0	0.5735	0.001669	22	51	52.49	K.NMVPQQALVIR.E	[161-171]		Not Used
	High	[K].NLEAVETLGSTSTICSDK.[T]	1xCarbamidomethyl [C15]		5.19413e-11	0	3	4	6	Q8VDN2; Q6PIC6; Q6PIE5	Q8VDN2 [360-377]; Q6PIC6 [350-367]; Q6PIE5 [358-375]	0	1924.92	0	58.8	141.2	3.37165e+06	8.10386e+06	2	2	Shared	High	High	High	High	0	0	3.308e-07	2.1843e-11	97	133	62.88	K.NLEAVETLGSTSTICSDK.T	[358-375]		Not Used
	High	[R].GIVIATGDR.[T]			0.00341833	0	1	1	2	Q6PIE5	Q6PIE5 [254-262]	0	901.51	0	61.9	138.1	2.08901e+06	4656181	1	1		High	High	High	High	0.001859	0	0.01847	0.002825	42	48	39.7	R.GIVIATGDR.T	[254-262]		Used
	High	[K].GVGIISEGNETVEDIAAR.[L]			6.74629e-07	0	3	3	5	Q8VDN2; Q6PIC6; Q6PIE5	Q8VDN2 [630-647]; Q6PIC6 [620-637]; Q6PIE5 [627-644]	0	1829.92	0	52.4	147.6	3.90309e+06	1.09965e+07	2	2	Shared	High	High	High	High	0	0	0.003341	4.039e-07	35	80	70.31	K.GVGIISEGNETVEDIAAR.L	[627-644]		Not Used
	High	[K].GGDRVPADIR.[I]			0.000449994	0	2	3	6	Q6PIC6; Q6PIE5	Q6PIC6 [185-194]; Q6PIE5 [193-202]	1	1055.56	0	15.7	184.3	783527	9187124	1	1	Shared	High	High	High	High	0	0	0.000658	0.002199	33	35	31.87	K.GGDRVPADLR.I	[193-202]		Not Used
	High	[K].VDNSSLTGESEPQTR.[S]	1xCarbamyl [N-Term]	Q8VDN2 1xCarbamyl [N-Term]; Q6PIC6 1xCarbamyl [N-Term]; Q6PIE5 1xCarbamyl [N-Term]	0.000283849	0	3	4	1	Q8VDN2; Q6PIC6; Q6PIE5	Q8VDN2 [213-227]; Q6PIC6 [203-217]; Q6PIE5 [211-225]	0	1662.76	0		200		231871		1	Shared	Not Found	High	n/a	High		0		0.0002132		35	46.46	K.VDNSSLTGESEPQTR.S	[211-225]	1xCarbamyl [N-Term]	Not Used
	High	[K].VDNSSLTGESEPQTR.[S]			1.63702e-08	0	3	4	5	Q8VDN2; Q6PIC6; Q6PIE5	Q8VDN2 [213-227]; Q6PIC6 [203-217]; Q6PIE5 [211-225]	0	1619.75	0	50.2	149.8	19116804	57025188	1	1	Shared	High	High	High	High	0	0	3.798e-06	8.534e-09	90	90	35.14	K.VDNSSLTGESEPQTR.S	[211-225]		Not Used
	High	[K].VAEIPFNSTNK.[YF]			0.000249745	0	2	4	3	Q6PIC6; Q6PIE5	Q6PIC6 [467-477]; Q6PIE5 [475-485]	0	1219.63	0	48.9	151.1	13963921	43200888	1	1	Shared	High	High	High	High	0	0	0.006028	0.0001864	32	53	48.89	K.VAEIPFNSTNK.Y	[475-485]		Not Used
	High	[KR].VIMVTGDHPITAK.[A]	1xCarbamyl [N-Term]; 1xOxidation [M3]	Q8VDN2 1xCarbamyl [N-Term]; Q6PIC6 1xCarbamyl [N-Term]; Q6PIE5 1xCarbamyl [N-Term]	0.00078523	0	3	6	1	Q8VDN2; Q6PIC6; Q6PIE5	Q8VDN2 [613-625]; Q6PIC6 [603-615]; Q6PIE5 [610-622]	0	1440.75	0		200		447940		1	Shared	Not Found	High	n/a	High		0		0.0006125		51	58.19	K.VIMVTGDHPITAK.A	[610-622]	1xCarbamyl [N-Term]	Not Used
	High	[KR].VIMVTGDHPITAK.[A]	1xOxidation [M3]		2.44613e-05	0	3	6	12	Q8VDN2; Q6PIC6; Q6PIE5	Q8VDN2 [613-625]; Q6PIC6 [603-615]; Q6PIE5 [610-622]	0	1397.75	0	26.5	173.5	3.3239e+06	2.17781e+07	4	4	Shared	High	High	High	High	0	0	0.0001097	0.002104	41	39	41.46	K.VIMVTGDHPITAK.A	[610-622]		Not Used
	High	[KR].VIMVTGDHPITAK.[A]			0.000235765	0	3	6	3	Q8VDN2; Q6PIC6; Q6PIE5	Q8VDN2 [613-625]; Q6PIC6 [603-615]; Q6PIE5 [610-622]	0	1381.75	0	23.5	176.5	2.39607e+06	1.8014e+07	2	2	Shared	High	High	High	High	0	0	0.0004583	0.0001763	34	60	45.98	K.VIMVTGDHPITAK.A	[610-622]		Not Used
	High	[R].QGAIVAVTGDGVNDSPALKK.[A]			2.06452e-07	0	3	3	1	Q8VDN2; Q6PIC6; Q6PIE5	Q8VDN2 [708-727]; Q6PIC6 [698-717]; Q6PIE5 [705-724]	1	1940.04	0	48.7	151.3	1922258	5.96589e+06	1	1	Shared	Peak Found	High	n/a	High		0		1.188e-07		56	52.97	R.QGAIVAVTGDGVNDSPALKK.A	[705-724]		Not Used
	High	[R].QGAIVAVTGDGVNDSPALK.[K]	1xCarbamyl [N-Term]	Q8VDN2 1xCarbamyl [N-Term]; Q6PIC6 1xCarbamyl [N-Term]; Q6PIE5 1xCarbamyl [N-Term]	6.20767e-07	0	3	3	1	Q8VDN2; Q6PIC6; Q6PIE5	Q8VDN2 [708-726]; Q6PIC6 [698-716]; Q6PIE5 [705-723]	0	1854.96	0	9.3	190.7	10398	213471	1	1	Shared	Peak Found	High	n/a	High		0		3.704e-07		67	70.37	R.QGAIVAVTGDGVNDSPALK.K	[705-723]	1xCarbamyl [N-Term]	Not Used
	High	[R].QGAIVAVTGDGVNDSPALK.[K]			3.33654e-07	0	3	3	4	Q8VDN2; Q6PIC6; Q6PIE5	Q8VDN2 [708-726]; Q6PIC6 [698-716]; Q6PIE5 [705-723]	0	1811.95	0	42.3	157.7	5.05677e+06	1.88739e+07	3	3	Shared	High	High	High	High	0	0	1.03e-06	2.189e-06	79	79	59.75	R.QGAIVAVTGDGVNDSPALK.K	[705-723]		Not Used
	High	[R].SPEFTHENPLETR.[N]			0.000473633	0	1	1	2	Q6PIE5	Q6PIE5 [226-238]	0	1556.73	0	42	158	583212	2.19354e+06	2	2		High	High	High	High	0	0.002904	0.0006897	0.04488	28	20	49.46	R.SPEFTHENPLETR.N	[226-238]		Used
	High	[K].CIELSCGSVR.[K]	2xCarbamidomethyl [C1; C6]		0.00432959	0	1	1	2	Q6PIE5	Q6PIE5 [457-466]	0	1180.54	0	34	166	365937	1.78951e+06	1	1		High	High	High	High	0.006646	0	0.0756	0.0036	22	39	44.26	K.CIELSCGSVR.K	[457-466]		Used
	High	[R].DGPNALTPPPTTPEWVK.[F]			0.000187247	0	3	3	3	Q8VDN2; Q6PIC6; Q6PIE5	Q8VDN2 [75-91]; Q6PIC6 [65-81]; Q6PIE5 [73-89]	0	1819.92	0	38.1	161.9	1.03335e+06	4.39203e+06	2	2	Shared	High	High	High	High	0.002952	0	0.04423	0.000139	24	46	68.75	R.DGPNALTPPPTTPEWVK.F	[73-89]		Not Used
	High	[K].AGQENISVSK.[R]			0.000433043	0	1	1	2	Q6PIE5	Q6PIE5 [433-442]	0	1032.53	0	33.3	166.7	968539	4853026	1	1		High	High	High	High	0	0	0.0006355	0.0005269	64	58	27.15	K.AGQENISVSK.R	[433-442]		Used
	High	[R].AAVPDAVGK.[C]			0.00401022	0	3	3	3	Q8VDN2; Q6PIC6; Q6PIE5	Q8VDN2 [597-605]; Q6PIC6 [587-595]; Q6PIE5 [594-602]	0	827.462	0	46.2	153.8	29413504	97816664	1	1	Shared	Peak Found	High	Low	High	0.06538	0	0.2926	0.003322	12	43	30.5	R.AAVPDAVGK.C	[594-602]		Not Used
	High	[R].LIFDNLK.[K]			0.0110454	0.0004539	3	6	2	Q8VDN2; Q6PIC6; Q6PIE5	Q8VDN2 [767-773]; Q6PIC6 [757-763]; Q6PIE5 [764-770]	0	862.503	0	32.4	167.6	1.61189e+06	8339700	1	1	Shared	Medium	High	Medium	High	0.02489	0	0.1356	0.009503	37	41	61.78	R.LIFDNLK.K	[764-770]		Not Used
	High	[R].SPTWTALSR.[I]			0.0138791	0.0012365	1	1	1	Q6PIE5	Q6PIE5 [413-421]	0	1018.53	0	19.5	180.5	141280	1.3045e+06	1	1		Peak Found	High	n/a	High		0.0003807		0.01205		41	50.96	R.SPTWTALSR.I	[413-421]		Used
	High	[K].KADIGIAMGISGSDVSK.[Q]	1xOxidation [M8]		0.0137914	0.0012365	1	1	1	Q6PIE5	Q6PIE5 [724-740]	1	1664.85	0	38.2	161.8	129658	550044	1	1		Peak Found	High	n/a	High		0.0003807		0.012		37	48.22	K.KADIGIAMGISGSDVSK.Q	[724-740]		Used
	High	[K].LSLDELGR.[K]			0.0220104	0.00186591	1	1	2	Q6PIE5	Q6PIE5 [44-51]	0	902.494	0	43.9	156.1	1.29373e+06	4.60661e+06	1	1		High	High	High	High	0.001859	0.004491	0.02159	0.05538	48	48	56.98	K.LSLDELGR.K	[44-51]		Used
	High	[K].LIIVEGCQR.[QL]	1xCarbamidomethyl [C7]; 1xCarbamyl [N-Term]	Q8VDN2 1xCarbamyl [N-Term]; Q6PIC6 1xCarbamyl [N-Term]; Q6PIE5 1xCarbamyl [N-Term]	0.043222	0.00363417	3	5	2	Q8VDN2; Q6PIC6; Q6PIE5	Q8VDN2 [699-707]; Q6PIC6 [689-697]; Q6PIE5 [696-704]	0	1130.6	0	15	185	78392.1	967970	1	1	Shared	Peak Found	High	n/a	High		0.002423		0.03915		26	71.39	K.LIIVEGCQR.Q	[696-704]	1xCarbamyl [N-Term]	Not Used
	High	[K].GVGIISEGNETVEDIAAR.[L]	1xCarbamyl [N-Term]	Q8VDN2 1xCarbamyl [N-Term]; Q6PIC6 1xCarbamyl [N-Term]; Q6PIE5 1xCarbamyl [N-Term]	0.0454138	0.00391672	3	3	1	Q8VDN2; Q6PIC6; Q6PIE5	Q8VDN2 [630-647]; Q6PIC6 [620-637]; Q6PIE5 [627-644]	0	1872.93	0	20.7	179.3	7969.43	69008.7	1	1	Shared	Peak Found	High	n/a	High		0.002423		0.04127		26	82.22	K.GVGIISEGNETVEDIAAR.L	[627-644]	1xCarbamyl [N-Term]	Not Used
	High	[R].IAGLCNR.[A]	1xCarbamidomethyl [C5]		0.0523263	0.00408134	2	3	1	Q8VDN2; Q6PIE5	Q8VDN2 [424-430]; Q6PIE5 [422-428]	0	803.419	0	30.5	169.5	438007	2.43408e+06	1	1	Shared	Peak Found	High	Low	High	0.1657	0.002904	0.5683	0.04787	30	45	30.22	R.IAGLCNR.A	[422-428]		Used
	High	[R].DTAGDASESALLK.[C]			0.0790823	0.00848648	1	1	1	Q6PIE5	Q6PIE5 [444-456]	0	1277.62	0	45.5	154.5	1.07777e+06	3.65601e+06	1	1		High	Peak Found	High	n/a	0.006061		0.06903		8		46.05	R.DTAGDASESALLK.C	[444-456]		Used
	High	[R].LNIPVSQVNPR.[DE]	1xCarbamyl [N-Term]	Q6PIC6 1xCarbamyl [N-Term]; Q6PIE5 1xCarbamyl [N-Term]	0.0839568	0.00917412	2	2	1	Q6PIC6; Q6PIE5	Q6PIC6 [638-648]; Q6PIE5 [645-655]	0	1279.71	0	3.6	196.4	7591.84	419626	1	1	Shared	Peak Found	High	n/a	High		0.007403		0.07792		24	68.04	R.LNIPVSQVNPR.E	[645-655]	1xCarbamyl [N-Term]	Not Used
	Medium	[K].KADIGIAMGISGSDVSK.[Q]			0.0996952	0.0127993	1	1	1	Q6PIE5	Q6PIE5 [724-740]	1	1648.86	0	75.8	124.2	112692	184729	1	1		Peak Found	Medium	n/a	Medium		0.01407		0.09305		27	56.88	K.KADIGIAMGISGSDVSK.Q	[724-740]		Used
	Medium	[K].YQVDLSK.[G]			0.117379	0.0161237	1	1	1	Q6PIE5	Q6PIE5 [53-59]	0	852.446	0	56.8	143.2	502599	1.26606e+06	1	1		Peak Found	Medium	Low	Medium	0.08918	0.01661	0.3892	0.1097	21	25	38.23	K.YQVDLSK.G	[53-59]		Used
	Medium	[RK].VPADIR.[IL]	1xCarbamyl [N-Term]	Q6PIC6 1xCarbamyl [N-Term]; O55143 1xCarbamyl [N-Term]; Q6PIE5 1xCarbamyl [N-Term]	0.116029	0.0161237	3	7	2	Q6PIC6; O55143; Q6PIE5	Q6PIC6 [189-194]; O55143 [159-164]; Q6PIE5 [197-202]	0	713.394	0	31.8	168.2	40478	213934	1	1	Shared	Peak Found	Medium	n/a	Medium		0.01648		0.1081		48	48.25	R.VPADLR.I	[197-202]	1xCarbamyl [N-Term]	Not Used
	Medium	[R].EDSPQSHVLVMK.[G]	1xOxidation [M11]		0.122216	0.016846	1	1	1	Q6PIE5	Q6PIE5 [494-505]	0	1385.67	0	35	165	127429	601096	1	1		Peak Found	Medium	n/a	Medium		0.01768		0.1145		8	33.94	R.EDSPQSHVLVMK.G	[494-505]		Used
	Medium	[R].AQDILAR.[D]			0.130918	0.0185627	1	1	1	Q6PIE5	Q6PIE5 [66-72]	0	786.447	0	53.9	146.1	1.08072e+06	2.93197e+06	1	1		Medium	Peak Found	Medium	Low	0.01869	0.05663	0.1098	0.3068	31	23	32.25	R.AQDILAR.D	[66-72]		Used
	Medium	[R].NSVFQQGMK.[N]			0.13242	0.0187763	3	3	1	Q8VDN2; Q6PIC6; Q6PIE5	Q8VDN2 [942-950]; Q6PIC6 [932-940]; Q6PIE5 [939-947]	0	1038.5	0		200		3.84676e+06		1	Shared	Not Found	Medium	Low	Medium	0.07065	0.02035	0.3073	0.1243	7	16	38.6	R.NSVFQQGMK.N	[939-947]		Not Used
	Medium	[R].LIFDNLKK.[ST]			0.144171	0.0212949	3	6	1	Q8VDN2; Q6PIC6; Q6PIE5	Q8VDN2 [767-774]; Q6PIC6 [757-764]; Q6PIE5 [764-771]	1	990.598	0	27	173	500360	3.20641e+06	1	1	Shared	Peak Found	Medium	Low	Medium	0.1781	0.02143	0.5955	0.1352	21	32	51.78	R.LIFDNLKK.S	[764-771]		Not Used
	Medium	[K].NMVPQQALVIR.[NDE]			0.146626	0.0214289	3	4	1	Q8VDN2; Q6PIC6; Q6PIE5	Q8VDN2 [163-173]; Q6PIC6 [153-163]; Q6PIE5 [161-171]	0	1268.71	0	29.2	170.8	748655	4.3866e+06	1	1	Shared	Peak Found	Medium	Low	Medium	0.1391	0.02183	0.5158	0.1376	11	14	61.32	K.NMVPQQALVIR.E	[161-171]		Not Used
	Medium	[R].KYQVDLSK.[G]			0.184923	0.0291105	1	1	1	Q6PIE5	Q6PIE5 [52-59]	1	980.541	0	51.1	148.9	418600	1.22092e+06	1	1		Peak Found	Medium	Low	Medium	0.5187	0.02827	0.9613	0.1744	11	30	32.11	R.KYQVDLSK.G	[52-59]		Used
	Medium	[K].FDTDELNFPTEK.[L]			0.184923	0.0291105	1	1	1	Q6PIE5	Q6PIE5 [568-579]	0	1455.66	0	44.3	155.7	169562	596369	1	1		Medium	Peak Found	Medium	n/a	0.0275		0.1525		26		65.61	K.FDTDELNFPTEK.L	[568-579]		Used
	Medium	[R].DHTEIVFAR.[T]			0.198338	0.0321115	1	1	2	Q6PIE5	Q6PIE5 [681-689]	0	1087.55	0	60.7	139.3	1542173	3.5398e+06	1	1		Medium	Medium	Medium	Medium	0.03506	0.03009	0.1781	0.1877	18	27	43.83	R.DHTEIVFAR.T	[681-689]		Used
Master Protein	Q8VDN2	Sodium/potassium-transporting ATPase subunit alpha-1 OS=Mus musculus OX=10090 GN=Atp1a1 PE=1 SV=1	27	27	86	13	1	1023	112.9	5.45	533	1348	14	27	0	44.4	155.6	7.85792e+06	2.75549e+07	12	15	High	High
	Confidence	Annotated Sequence	Modifications	Modifications in Master Proteins	Qvality PEP	Qvality q-value	# Protein Groups	# Proteins	# PSMs	Master Protein Accessions	Positions in Master Proteins	# Missed Cleavages	Theo. MH+ [Da]	# Razor Quan Results	Abundances (Scaled): F3: Sample	Abundances (Scaled): F4: Sample	Abundance: F3: Sample	Abundance: F4: Sample	Abundances Count: F3: Sample	Abundances Count: F4: Sample	Quan Info	Found in Sample: [S3] F3: Sample	Found in Sample: [S4] F4: Sample	Confidence (by Search Engine): A2 Mascot	Confidence (by Search Engine): B2 Mascot	Percolator q-Value (by Search Engine): A2 Mascot	Percolator q-Value (by Search Engine): B2 Mascot	Percolator PEP (by Search Engine): A2 Mascot	Percolator PEP (by Search Engine): B2 Mascot	Ions Score (by Search Engine): A2 Mascot	Ions Score (by Search Engine): B2 Mascot	Top Apex RT [min]	Sequence in Protein	Positions in Protein	Peptide Group Modifications in Protein	Quan Usage
	High	[R].LNIPVNQVNPR.[D]			2.85229e-05	0	1	1	1	Q8VDN2	Q8VDN2 [648-658]	0	1263.72	0	35.9	164.1	880158	4.02967e+06	1	1		Peak Found	High	Low	High	0.0802	0	0.3553	1.961e-05	18	74	54.42	R.LNIPVNQVNPR.D	[648-658]		Used
	High	[K].LIIVEGCQR.[QL]	1xCarbamidomethyl [C7]		0.000664877	0	3	5	5	Q8VDN2; Q6PIC6; Q6PIE5	Q8VDN2 [699-707]; Q6PIC6 [689-697]; Q6PIE5 [696-704]	0	1087.59	0	41.4	158.6	2.01443e+07	77058808	2	1	Shared	High	High	High	High	0	0	0.002942	0.0005354	65	65	46.02	K.LIIVEGCQR.Q	[699-707]		Not Used
	High	[K].NMVPQQALVIR.[NDE]	1xOxidation [M2]		0.00206305	0	3	4	3	Q8VDN2; Q6PIC6; Q6PIE5	Q8VDN2 [163-173]; Q6PIC6 [153-163]; Q6PIE5 [161-171]	0	1284.71	0	30.5	169.5	1.37023e+06	7.61332e+06	2	2	Shared	Peak Found	High	Low	High	0.1686	0	0.5735	0.001669	22	51	52.49	K.NMVPQQALVIR.N	[163-173]		Not Used
	High	[K].NLEAVETLGSTSTICSDK.[T]	1xCarbamidomethyl [C15]		5.19413e-11	0	3	4	6	Q8VDN2; Q6PIC6; Q6PIE5	Q8VDN2 [360-377]; Q6PIC6 [350-367]; Q6PIE5 [358-375]	0	1924.92	0	58.8	141.2	3.37165e+06	8.10386e+06	2	2	Shared	High	High	High	High	0	0	3.308e-07	2.1843e-11	97	133	62.88	K.NLEAVETLGSTSTICSDK.T	[360-377]		Not Used
	High	[R].NIAFFSTNCVEGTAR.[G]	1xCarbamidomethyl [C9]		1.03421e-07	0	1	1	2	Q8VDN2	Q8VDN2 [241-255]	0	1686.79	0	39.1	160.9	84503.6	347411	1	1		Medium	High	Medium	High	0.03635	0	0.192	5.795e-08	7	109	68.16	R.NIAFFSTNCVEGTAR.G	[241-255]		Used
	High	[K].LSLDELHR.[K]			0.00634909	0	1	1	1	Q8VDN2	Q8VDN2 [46-53]	0	982.532	0	35.6	164.4	105368	487132	1	1		Peak Found	High	n/a	High		0		0.005372		46	48.85	K.LSLDELHR.K	[46-53]		Used
	High	[K].GVGIISEGNETVEDIAAR.[L]			6.74629e-07	0	3	3	5	Q8VDN2; Q6PIC6; Q6PIE5	Q8VDN2 [630-647]; Q6PIC6 [620-637]; Q6PIE5 [627-644]	0	1829.92	0	52.4	147.6	3.90309e+06	1.09965e+07	2	2	Shared	High	High	High	High	0	0	0.003341	4.039e-07	35	80	70.31	K.GVGIISEGNETVEDIAAR.L	[630-647]		Not Used
	High	[K].KADIGVAMGIVGSDVSK.[Q]	1xOxidation [M8]		0.000528068	0	1	1	4	Q8VDN2	Q8VDN2 [727-743]	1	1662.87	0	34.6	165.4	285553	1.36725e+06	3	3		High	High	High	High	0.001859	0	0.02434	0.0004054	44	54	51.92	K.KADIGVAMGIVGSDVSK.Q	[727-743]		Used
	High	[K].VDNSSLTGESEPQTR.[S]	1xCarbamyl [N-Term]	Q8VDN2 1xCarbamyl [N-Term]; Q6PIC6 1xCarbamyl [N-Term]; Q6PIE5 1xCarbamyl [N-Term]	0.000283849	0	3	4	1	Q8VDN2; Q6PIC6; Q6PIE5	Q8VDN2 [213-227]; Q6PIC6 [203-217]; Q6PIE5 [211-225]	0	1662.76	0		200		231871		1	Shared	Not Found	High	n/a	High		0		0.0002132		35	46.46	K.VDNSSLTGESEPQTR.S	[213-227]	1xCarbamyl [N-Term]	Not Used
	High	[K].VDNSSLTGESEPQTR.[S]			1.63702e-08	0	3	4	5	Q8VDN2; Q6PIC6; Q6PIE5	Q8VDN2 [213-227]; Q6PIC6 [203-217]; Q6PIE5 [211-225]	0	1619.75	0	50.2	149.8	19116804	57025188	1	1	Shared	High	High	High	High	0	0	3.798e-06	8.534e-09	90	90	35.14	K.VDNSSLTGESEPQTR.S	[213-227]		Not Used
	High	[KR].VIMVTGDHPITAK.[A]	1xCarbamyl [N-Term]; 1xOxidation [M3]	Q8VDN2 1xCarbamyl [N-Term]; Q6PIC6 1xCarbamyl [N-Term]; Q6PIE5 1xCarbamyl [N-Term]	0.00078523	0	3	6	1	Q8VDN2; Q6PIC6; Q6PIE5	Q8VDN2 [613-625]; Q6PIC6 [603-615]; Q6PIE5 [610-622]	0	1440.75	0		200		447940		1	Shared	Not Found	High	n/a	High		0		0.0006125		51	58.19	K.VIMVTGDHPITAK.A	[613-625]	1xCarbamyl [N-Term]	Not Used
	High	[KR].VIMVTGDHPITAK.[A]	1xOxidation [M3]		2.44613e-05	0	3	6	12	Q8VDN2; Q6PIC6; Q6PIE5	Q8VDN2 [613-625]; Q6PIC6 [603-615]; Q6PIE5 [610-622]	0	1397.75	0	26.5	173.5	3.3239e+06	2.17781e+07	4	4	Shared	High	High	High	High	0	0	0.0001097	0.002104	41	39	41.46	K.VIMVTGDHPITAK.A	[613-625]		Not Used
	High	[KR].VIMVTGDHPITAK.[A]			0.000235765	0	3	6	3	Q8VDN2; Q6PIC6; Q6PIE5	Q8VDN2 [613-625]; Q6PIC6 [603-615]; Q6PIE5 [610-622]	0	1381.75	0	23.5	176.5	2.39607e+06	1.8014e+07	2	2	Shared	High	High	High	High	0	0	0.0004583	0.0001763	34	60	45.98	K.VIMVTGDHPITAK.A	[613-625]		Not Used
	High	[R].QGAIVAVTGDGVNDSPALKK.[A]			2.06452e-07	0	3	3	1	Q8VDN2; Q6PIC6; Q6PIE5	Q8VDN2 [708-727]; Q6PIC6 [698-717]; Q6PIE5 [705-724]	1	1940.04	0	48.7	151.3	1922258	5.96589e+06	1	1	Shared	Peak Found	High	n/a	High		0		1.188e-07		56	52.97	R.QGAIVAVTGDGVNDSPALKK.A	[708-727]		Not Used
	High	[R].QGAIVAVTGDGVNDSPALK.[K]	1xCarbamyl [N-Term]	Q8VDN2 1xCarbamyl [N-Term]; Q6PIC6 1xCarbamyl [N-Term]; Q6PIE5 1xCarbamyl [N-Term]	6.20767e-07	0	3	3	1	Q8VDN2; Q6PIC6; Q6PIE5	Q8VDN2 [708-726]; Q6PIC6 [698-716]; Q6PIE5 [705-723]	0	1854.96	0	9.3	190.7	10398	213471	1	1	Shared	Peak Found	High	n/a	High		0		3.704e-07		67	70.37	R.QGAIVAVTGDGVNDSPALK.K	[708-726]	1xCarbamyl [N-Term]	Not Used
	High	[R].QGAIVAVTGDGVNDSPALK.[K]			3.33654e-07	0	3	3	4	Q8VDN2; Q6PIC6; Q6PIE5	Q8VDN2 [708-726]; Q6PIC6 [698-716]; Q6PIE5 [705-723]	0	1811.95	0	42.3	157.7	5.05677e+06	1.88739e+07	3	3	Shared	High	High	High	High	0	0	1.03e-06	2.189e-06	79	79	59.75	R.QGAIVAVTGDGVNDSPALK.K	[708-726]		Not Used
	High	[R].SPDFTNENPLETR.[N]			1.50151e-06	0	1	1	1	Q8VDN2	Q8VDN2 [228-240]	0	1519.7	0	47.6	152.4	789424	2.52616e+06	1	1		Peak Found	High	n/a	High		0		9.274e-07		66	57.81	R.SPDFTNENPLETR.N	[228-240]		Used
	High	[R].AVAGDASESALLK.[C]			1.50873e-07	0	1	1	2	Q8VDN2	Q8VDN2 [446-458]	0	1231.65	0	40.4	159.6	1.80144e+06	7.12107e+06	1	1		High	High	High	High	0	0	5.057e-07	3.805e-05	90	63	47.07	R.AVAGDASESALLK.C	[446-458]		Used
	High	[R].DGPNALTPPPTTPEWVK.[F]			0.000187247	0	3	3	3	Q8VDN2; Q6PIC6; Q6PIE5	Q8VDN2 [75-91]; Q6PIC6 [65-81]; Q6PIE5 [73-89]	0	1819.92	0	38.1	161.9	1.03335e+06	4.39203e+06	2	2	Shared	High	High	High	High	0.002952	0	0.04423	0.000139	24	46	68.75	R.DGPNALTPPPTTPEWVK.F	[75-91]		Not Used
	High	[R].AAVPDAVGK.[C]			0.00401022	0	3	3	3	Q8VDN2; Q6PIC6; Q6PIE5	Q8VDN2 [597-605]; Q6PIC6 [587-595]; Q6PIE5 [594-602]	0	827.462	0	46.2	153.8	29413504	97816664	1	1	Shared	Peak Found	High	Low	High	0.06538	0	0.2926	0.003322	12	43	30.5	R.AAVPDAVGK.C	[597-605]		Not Used
	High	[R].LIFDNLK.[K]			0.0110454	0.0004539	3	6	2	Q8VDN2; Q6PIC6; Q6PIE5	Q8VDN2 [767-773]; Q6PIC6 [757-763]; Q6PIE5 [764-770]	0	862.503	0	32.4	167.6	1.61189e+06	8339700	1	1	Shared	Medium	High	Medium	High	0.02489	0	0.1356	0.009503	37	41	61.78	R.LIFDNLK.K	[767-773]		Not Used
	High	[K].IVEIPFNSTNK.[Y]			0.00861986	0.0004539	1	1	2	Q8VDN2	Q8VDN2 [477-487]	0	1261.68	0	38.7	161.3	511649	2.13395e+06	1	1		High	High	High	High	0.0012	0.004709	0.009291	0.05814	39	34	59.12	K.IVEIPFNSTNK.Y	[477-487]		Used
	High	[K].ADIGVAMGIVGSDVSK.[Q]			0.0244942	0.00186591	1	1	1	Q8VDN2	Q8VDN2 [728-743]	0	1518.78	0	81.8	118.2	85448.2	123479	1	1		High	Peak Found	High	n/a	0.001859		0.02381		21		70.54	K.ADIGVAMGIVGSDVSK.Q	[728-743]		Used
	High	[K].LIIVEGCQR.[QL]	1xCarbamidomethyl [C7]; 1xCarbamyl [N-Term]	Q8VDN2 1xCarbamyl [N-Term]; Q6PIC6 1xCarbamyl [N-Term]; Q6PIE5 1xCarbamyl [N-Term]	0.043222	0.00363417	3	5	2	Q8VDN2; Q6PIC6; Q6PIE5	Q8VDN2 [699-707]; Q6PIC6 [689-697]; Q6PIE5 [696-704]	0	1130.6	0	15	185	78392.1	967970	1	1	Shared	Peak Found	High	n/a	High		0.002423		0.03915		26	71.39	K.LIIVEGCQR.Q	[699-707]	1xCarbamyl [N-Term]	Not Used
	High	[R].GIVVYTGDR.[T]			0.0421647	0.00363417	1	1	1	Q8VDN2	Q8VDN2 [256-264]	0	979.521	0	57.3	142.7	1.63788e+06	4.07417e+06	1	1		Peak Found	High	n/a	High		0.002423		0.03814		46	42.92	R.GIVVYTGDR.T	[256-264]		Used
	High	[K].GVGIISEGNETVEDIAAR.[L]	1xCarbamyl [N-Term]	Q8VDN2 1xCarbamyl [N-Term]; Q6PIC6 1xCarbamyl [N-Term]; Q6PIE5 1xCarbamyl [N-Term]	0.0454138	0.00391672	3	3	1	Q8VDN2; Q6PIC6; Q6PIE5	Q8VDN2 [630-647]; Q6PIC6 [620-637]; Q6PIE5 [627-644]	0	1872.93	0	20.7	179.3	7969.43	69008.7	1	1	Shared	Peak Found	High	n/a	High		0.002423		0.04127		26	82.22	K.GVGIISEGNETVEDIAAR.L	[630-647]	1xCarbamyl [N-Term]	Not Used
	High	[R].IAGLCNR.[A]	1xCarbamidomethyl [C5]		0.0523263	0.00408134	2	3	1	Q8VDN2; Q6PIE5	Q8VDN2 [424-430]; Q6PIE5 [422-428]	0	803.419	0	30.5	169.5	438007	2.43408e+06	1	1	Shared	Peak Found	High	Low	High	0.1657	0.002904	0.5683	0.04787	30	45	30.22	R.IAGLCNR.A	[424-430]		Not Used
	High	[K].ADIGVAMGIVGSDVSK.[Q]	1xOxidation [M7]		0.0762848	0.00824361	1	1	1	Q8VDN2	Q8VDN2 [728-743]	0	1534.78	0	47.8	152.2	71413.7	227331	1	1		Peak Found	High	n/a	High		0.006573		0.0703		17	57.81	K.ADIGVAMGIVGSDVSK.Q	[728-743]		Used
	Medium	[R].YHTEIVFAR.[T]			0.0991106	0.0127993	1	1	3	Q8VDN2	Q8VDN2 [684-692]	0	1135.59	0	46.5	153.5	132129	436569	1	1		Medium	Medium	Medium	Medium	0.02576	0.01407	0.1413	0.092	41	25	47.89	R.YHTEIVFAR.T	[684-692]		Used
	Medium	[K].CIEVCCGSVMEMR.[E]	3xCarbamidomethyl [C1; C5; C6]; 1xOxidation [M]		0.101468	0.0129883	1	1	2	Q8VDN2	Q8VDN2 [459-471]	0	1646.65	0		200		78377		1		Not Found	Medium	n/a	Medium		0.01423		0.09428		22	51.08	K.CIEVCCGSVMEMR.E	[459-471]		Used
	Medium	[K].RAVAGDASESALLK.[C]			0.121515	0.016846	1	1	1	Q8VDN2	Q8VDN2 [445-458]	1	1387.75	0		200		320500		1		Not Found	Medium	n/a	Medium		0.01724		0.1138		31	41.14	K.RAVAGDASESALLK.C	[445-458]		Used
	Medium	[K].YGTDLSR.[G]			0.124342	0.0175526	1	1	1	Q8VDN2	Q8VDN2 [55-61]	0	811.394	0	51.5	148.5	1.47297e+06	4.24616e+06	1	1		Peak Found	Medium	Low	Medium	0.2513	0.01872	0.7223	0.1166	19	37	28.39	K.YGTDLSR.G	[55-61]		Used
	Medium	[R].NSVFQQGMK.[N]			0.13242	0.0187763	3	3	1	Q8VDN2; Q6PIC6; Q6PIE5	Q8VDN2 [942-950]; Q6PIC6 [932-940]; Q6PIE5 [939-947]	0	1038.5	0		200		3.84676e+06		1	Shared	Not Found	Medium	Low	Medium	0.07065	0.02035	0.3073	0.1243	7	16	38.6	R.NSVFQQGMK.N	[942-950]		Not Used
	Medium	[R].LIFDNLKK.[ST]			0.144171	0.0212949	3	6	1	Q8VDN2; Q6PIC6; Q6PIE5	Q8VDN2 [767-774]; Q6PIC6 [757-764]; Q6PIE5 [764-771]	1	990.598	0	27	173	500360	3.20641e+06	1	1	Shared	Peak Found	Medium	Low	Medium	0.1781	0.02143	0.5955	0.1352	21	32	51.78	R.LIFDNLKK.S	[767-774]		Not Used
	Medium	[K].NMVPQQALVIR.[NDE]			0.146626	0.0214289	3	4	1	Q8VDN2; Q6PIC6; Q6PIE5	Q8VDN2 [163-173]; Q6PIC6 [153-163]; Q6PIE5 [161-171]	0	1268.71	0	29.2	170.8	748655	4.3866e+06	1	1	Shared	Peak Found	Medium	Low	Medium	0.1391	0.02183	0.5158	0.1376	11	14	61.32	K.NMVPQQALVIR.N	[163-173]		Not Used
	Medium	[R].SPDFTNENPLETR.[N]	1xCarbamyl [N-Term]	Q8VDN2 1xCarbamyl [N-Term]	0.160337	0.0251886	1	1	1	Q8VDN2	Q8VDN2 [228-240]	0	1562.71	0		200		35653.5		1		Not Found	Medium	n/a	Medium		0.02523		0.1506		15	66.35	R.SPDFTNENPLETR.N	[228-240]	1xCarbamyl [N-Term]	Used
Master Protein	Q05793	Basement membrane-specific heparan sulfate proteoglycan core protein OS=Mus musculus OX=10090 GN=Hspg2 PE=1 SV=1	20	58	115	58	1	3707	398	6.32	502	1334	30	56	0	35.9	164.1	5.04606e+07	2.30434e+08	53	64	High	High
	Confidence	Annotated Sequence	Modifications	Modifications in Master Proteins	Qvality PEP	Qvality q-value	# Protein Groups	# Proteins	# PSMs	Master Protein Accessions	Positions in Master Proteins	# Missed Cleavages	Theo. MH+ [Da]	# Razor Quan Results	Abundances (Scaled): F3: Sample	Abundances (Scaled): F4: Sample	Abundance: F3: Sample	Abundance: F4: Sample	Abundances Count: F3: Sample	Abundances Count: F4: Sample	Quan Info	Found in Sample: [S3] F3: Sample	Found in Sample: [S4] F4: Sample	Confidence (by Search Engine): A2 Mascot	Confidence (by Search Engine): B2 Mascot	Percolator q-Value (by Search Engine): A2 Mascot	Percolator q-Value (by Search Engine): B2 Mascot	Percolator PEP (by Search Engine): A2 Mascot	Percolator PEP (by Search Engine): B2 Mascot	Ions Score (by Search Engine): A2 Mascot	Ions Score (by Search Engine): B2 Mascot	Top Apex RT [min]	Sequence in Protein	Positions in Protein	Peptide Group Modifications in Protein	Quan Usage
	High	[R].LPAIEPSDQGQYLCR.[A]	1xCarbamidomethyl [C14]		1.71477e-07	0	1	1	2	Q05793	Q05793 [1919-1933]	0	1746.85	0	30.7	169.3	547296	3.01671e+06	1	1		High	High	High	High	0	0	0.002314	9.752e-08	25	66	60.93	R.LPAIEPSDQGQYLCR.A	[1919-1933]		Used
	High	[R].LHHMSVADSGEYVCR.[A]	1xCarbamidomethyl [C14]; 1xOxidation [M4]		8.30618e-05	0	1	1	1	Q05793	Q05793 [2008-2022]	0	1776.78	0		200		266440		1		Not Found	High	n/a	High		0		5.976e-05		39	33.84	R.LHHMSVADSGEYVCR.A	[2008-2022]		Used
	High	[R].LSGISMDVAVPENTGQDSAR.[E]	1xOxidation [M6]		0.000294961	0	1	1	3	Q05793	Q05793 [1102-1121]	0	2062.97	0	16.7	183.3	202721	2.22819e+06	3	3		Peak Found	High	Low	High	0.1262	0	0.4877	0.003614	20	39	54.6	R.LSGISMDVAVPENTGQDSAR.E	[1102-1121]		Used
	High	[R].GMLEPVQKPDVILVGAGYR.[L]	1xOxidation [M2]		2.65413e-06	0	1	1	1	Q05793	Q05793 [625-643]	0	2058.11	0	7	193	36084.6	991193	1	1		Peak Found	High	Low	High	0.193	0	0.6295	1.675e-06	6	52	67.31	R.GMLEPVQKPDVILVGAGYR.L	[625-643]		Used
	High	[R].GPSCQDCDTGYTR.[V]	2xCarbamidomethyl [C4; C7]		2.19044e-06	0	1	1	2	Q05793	Q05793 [1134-1146]	0	1516.58	0	41.1	158.9	773690	2.99179e+06	1	1		High	High	High	High	0	0	5.565e-06	3.077e-06	70	79	27.37	R.GPSCQDCDTGYTR.V	[1134-1146]		Used
	High	[R].GDKVTSYGGELR.[F]			0.000467609	0	1	1	1	Q05793	Q05793 [999-1010]	1	1281.64	0	8.1	191.9	38724.8	918754	1	1		Peak Found	High	n/a	High		0		0.000358		42	36.39	R.GDKVTSYGGELR.F	[999-1010]		Used
	High	[K].FSSGITGCIK.[N]	1xCarbamidomethyl [C8]		0.000800449	0	1	1	1	Q05793	Q05793 [3664-3673]	0	1069.53	0		200		200303		1		Not Found	High	n/a	High		0		0.0006235		43	47.28	K.FSSGITGCIK.N	[3664-3673]		Used
	High	[R].GHTPTHPGTLNQR.[Q]			0.00355191	0	1	1	2	Q05793	Q05793 [648-660]	0	1415.71	0	19.2	180.8	175437	1.65074e+06	1	1		Peak Found	High	Low	High	0.1744	0	0.5858	0.002942	10	22	22.55	R.GHTPTHPGTLNQR.Q	[648-660]		Used
	High	[R].LCNECSDGSFHLSK.[Q]	2xCarbamidomethyl [C2; C5]		0.000110079	0	1	1	2	Q05793	Q05793 [902-915]	0	1653.7	0	29.1	170.9	1.29711e+06	7.62505e+06	1	1		High	High	High	High	0	0	0.001692	8.004e-05	47	31	42.08	R.LCNECSDGSFHLSK.Q	[902-915]		Used
	High	[R].IAHVELADAGQYR.[C]			0.000207438	0	1	1	3	Q05793	Q05793 [2863-2875]	0	1442.74	0	54.7	145.3	978954	2.60193e+06	2	2		High	High	High	High	0	0	0.0003293	0.001247	50	52	48.35	R.IAHVELADAGQYR.C	[2863-2875]		Used
	High	[R].LEPTVPEDSGR.[Y]			0.00362063	0	1	1	3	Q05793	Q05793 [2673-2683]	0	1199.59	0	42.1	157.9	1.75893e+06	6.59079e+06	2	2		Medium	High	Medium	High	0.04197	0	0.2179	0.00299	17	51	38.83	R.LEPTVPEDSGR.Y	[2673-2683]		Used
	High	[R].IEGNTLVIPR.[V]			0.000207438	0	1	1	2	Q05793	Q05793 [2579-2588]	0	1111.65	0	41	159	1.32443e+06	5.1351e+06	1	1		High	High	High	High	0	0	0.004545	0.0001538	49	67	54.68	R.IEGNTLVIPR.V	[2579-2588]		Used
	High	[K].VDGDLPPDSR.[L]			4.00421e-05	0	1	1	4	Q05793	Q05793 [2932-2941]	0	1070.51	0	69.3	130.7	479924	904484	2	2		Medium	High	Medium	High	0.03854	0	0.2046	2.79e-05	19	54	32.08	K.VDGDLPPDSR.L	[2932-2941]		Used
	High	[K].VTSYGGELR.[F]			0.00172482	0	1	1	1	Q05793	Q05793 [1002-1010]	0	981.5	0	52.1	147.9	4886238	13880593	1	1		Peak Found	High	n/a	High		0		0.001388		59	35.13	K.VTSYGGELR.F	[1002-1010]		Used
	High	[R].VPSGLYLGTCER.[C]	1xCarbamidomethyl [C10]		2.78019e-05	0	1	1	3	Q05793	Q05793 [1147-1158]	0	1351.67	0	25.2	174.8	509371	3.53268e+06	1	1		High	High	High	High	0	0	5.44e-05	5.717e-05	55	48	54.73	R.VPSGLYLGTCER.C	[1147-1158]		Used
	High	[R].RCESCAPGYEGNPIQPGGK.[C]	2xCarbamidomethyl [C2; C5]		4.31008e-07	0	1	1	2	Q05793	Q05793 [850-868]	1	2076.92	0	36.2	163.8	363381	1.64245e+06	1	1		High	High	High	High	0.006061	0	0.06613	2.537e-07	22	43	41.05	R.RCESCAPGYEGNPIQPGGK.C	[850-868]		Used
	High	[R].NSQLTGGFTVEPVHDGAR.[L]	1xCarbamyl [N-Term]	Q05793 1xCarbamyl [N-Term]	7.54581e-05	0	1	1	1	Q05793	Q05793 [1364-1381]	0	1927.93	0		200		93182.7		1		Not Found	High	n/a	High		0		5.411e-05		51	62.15	R.NSQLTGGFTVEPVHDGAR.L	[1364-1381]	1xCarbamyl [N-Term]	Used
	High	[R].NSQLTGGFTVEPVHDGAR.[L]			5.84145e-09	0	1	1	3	Q05793	Q05793 [1364-1381]	0	1884.92	0	18.6	181.4	723310	7.04521e+06	2	2		High	High	High	High	0	0	3.051e-07	2.923e-09	75	69	54.36	R.NSQLTGGFTVEPVHDGAR.L	[1364-1381]		Used
	High	[R].SVVPQGGPHSLR.[C]			8.63136e-05	0	1	1	3	Q05793	Q05793 [1685-1696]	0	1233.67	0	22	178	1.54053e+06	1.24385e+07	2	2		High	High	High	High	0.001859	0	0.01794	6.218e-05	27	43	36.6	R.SVVPQGGPHSLR.C	[1685-1696]		Used
	High	[R].SIEYSPQLEDASAK.[E]			0.000107986	0	1	1	1	Q05793	Q05793 [93-106]	0	1537.74	0	52.6	147.4	1.81812e+06	5.09971e+06	1	1		Peak Found	High	n/a	High		0		7.825e-05		42	50.84	R.SIEYSPQLEDASAK.E	[93-106]		Used
	High	[R].SQSVRPGADVTFICTAK.[S]	1xCarbamidomethyl [C14]		0.000138603	0	1	1	2	Q05793	Q05793 [1779-1795]	0	1836.93	0	18.3	181.7	503858	5.00345e+06	1	1		High	High	High	High	0	0	0.001207	0.0001014	20	35	53.94	R.SQSVRPGADVTFICTAK.S	[1779-1795]		Used
	High	[R].SPVISIEPPSSTVQQGQDASFK.[C]			2.36531e-06	0	1	1	2	Q05793	Q05793 [2343-2364]	0	2302.16	0	24.4	175.6	49452.4	355220	1	1		Medium	High	Medium	High	0.03854	0	0.2069	1.488e-06	13	53	67.84	R.SPVISIEPPSSTVQQGQDASFK.C	[2343-2364]		Used
	High	[R].FSDTCFLDTDGQATCDACAPGYTGR.[R]	3xCarbamidomethyl [C5; C15; C18]		0.000229806	0	1	1	3	Q05793	Q05793 [825-849]	0	2786.11	0	25	175	116799	816708	2	2		Medium	High	Medium	High	0.01286	0	0.08379	0.0001716	11	47	67.65	R.FSDTCFLDTDGQATCDACAPGYTGR.R	[825-849]		Used
	High	[K].ATATACRPCPCPYIDASR.[R]	3xCarbamidomethyl [C6; C9; C11]		5.34076e-05	0	1	1	1	Q05793	Q05793 [806-823]	0	2066.92	0	12	188	88395.3	1.38299e+06	1	1		Peak Found	High	n/a	High		0		3.767e-05		37	44.64	K.ATATACRPCPCPYIDASR.R	[806-823]		Used
	High	[R].AMLQVHGGSGPR.[V]			0.000164749	0	1	1	2	Q05793	Q05793 [1945-1956]	0	1209.62	0	20.1	179.9	256473	2.29956e+06	1	1		Medium	High	Medium	High	0.01838	0	0.1066	0.0001212	8	18	32.7	R.AMLQVHGGSGPR.V	[1945-1956]		Used
	High	[R].AMLQVHGGSGPR.[V]	1xOxidation [M2]		0.0010952	0	1	1	3	Q05793	Q05793 [1945-1956]	0	1225.61	0	31.2	168.8	1.21124e+06	6.56123e+06	3	3		High	High	High	High	0.001859	0	0.0249	0.0008675	27	29	26.51	R.AMLQVHGGSGPR.V	[1945-1956]		Used
	High	[R].EVEQCTCPPGYR.[G]	2xCarbamidomethyl [C5; C7]		0.00599499	0	1	1	2	Q05793	Q05793 [1122-1133]	0	1495.63	0	38.7	161.3	1.12164e+06	4.66789e+06	1	1		High	High	High	High	0	0.00625	0.006718	0.0641	29	22	35.54	R.EVEQCTCPPGYR.G	[1122-1133]		Used
	High	[K].DITLECISSGEPR.[S]	1xCarbamidomethyl [C6]		0.000449994	0	1	1	1	Q05793	Q05793 [2451-2463]	0	1476.7	0	46.5	153.5	658815	2.17516e+06	1	1		Peak Found	High	n/a	High		0		0.0003432		47	61.76	K.DITLECISSGEPR.S	[2451-2463]		Used
	High	[K].EADQGAYTCEAMNSR.[G]	1xCarbamidomethyl [C9]		0.00116011	0	1	1	1	Q05793	Q05793 [471-485]	0	1702.68	0	64	136	485837	1.03244e+06	1	1		Peak Found	High	Low	High	0.08897	0	0.3845	0.000917	23	54	39.47	K.EADQGAYTCEAMNSR.G	[471-485]		Used
	High	[R].EDGRPLPSSAQQR.[H]			2.43053e-05	0	1	1	3	Q05793	Q05793 [1712-1724]	0	1440.72	0	37.6	162.4	3.04245e+06	13142087	1	1		High	High	High	High	0	0	4.806e-05	0.001406	51	36	26.93	R.EDGRPLPSSAQQR.H	[1712-1724]		Used
	High	[R].DYLCDGQEDCR.[D]	2xCarbamidomethyl [C4; C10]		0.000842491	0	1	1	2	Q05793	Q05793 [301-311]	0	1430.53	0	133.3	66.7	590421	295145	1	1		High	High	High	High	0	0.0007424	0.001157	0.0187	59	29	37.55	R.DYLCDGQEDCR.D	[301-311]		Used
	High	[K].CRPTTQEIVR.[C]	1xCarbamidomethyl [C1]		0.00159739	0	1	1	2	Q05793	Q05793 [869-878]	0	1259.65	0	25.7	174.3	1.22592e+06	8.30524e+06	1	1		Medium	High	Medium	High	0.0192	0	0.1129	0.001279	28	40	30.06	K.CRPTTQEIVR.C	[869-878]		Used
	High	[R].CPIGYSGLSCESCDAHFTR.[V]	3xCarbamidomethyl [C1; C10; C13]		1.47295e-06	0	1	1	1	Q05793	Q05793 [733-751]	0	2216.92	0	2.1	197.9	10919.9	1.03735e+06	1	1		Peak Found	High	n/a	High		0		9.107e-07		73	55.95	R.CPIGYSGLSCESCDAHFTR.V	[733-751]		Used
	High	[K].EGGQLPPGHSVQDGVLR.[I]			0.000300679	0	1	1	3	Q05793	Q05793 [2757-2773]	0	1745.89	0	24.8	175.2	71262.8	503230	1	1		Peak Found	High	n/a	High		0		0.0002272		28	47.01	K.EGGQLPPGHSVQDGVLR.I	[2757-2773]		Used
	High	[R].DGQVPEVLGCGCDPHGSISSQCDAAGQCQCK.[A]	5xCarbamidomethyl [C10; C12; C22; C28; C30]		0.000853342	0	1	1	1	Q05793	Q05793 [1266-1296]	0	3377.37	0		200		227112		1		Not Found	High	n/a	High		0		0.0006689		16	55.35	R.DGQVPEVLGCGCDPHGSISSQCDAAGQCQCK.A	[1266-1296]		Used
	High	[K].AFAYLQVPER.[V]			0.000105932	0	1	1	2	Q05793	Q05793 [2973-2982]	0	1193.63	0	56.5	143.5	179047	454996	1	1		High	High	High	High	0	0	0.0001804	0.003984	63	48	64.11	K.AFAYLQVPER.V	[2973-2982]		Used
	High	[R].ALSSAGQHVAR.[A]	1xCarbamyl [N-Term]	Q05793 1xCarbamyl [N-Term]	1.23325e-05	0	1	1	1	Q05793	Q05793 [1934-1944]	0	1139.59	0		200		958382		1		Not Found	High	n/a	High		0		8.243e-06		72	38.8	R.ALSSAGQHVAR.A	[1934-1944]	1xCarbamyl [N-Term]	Used
	High	[K].AGLSSGFVGCVR.[E]	1xCarbamidomethyl [C10]		0.00203683	0	1	1	2	Q05793	Q05793 [3128-3139]	0	1209.6	0	25.8	174.2	226586	1.5326e+06	1	1		High	High	High	High	0.001859	0	0.01692	0.001653	42	34	54.98	K.AGLSSGFVGCVR.E	[3128-3139]		Used
	High	[R].AAGVPSASITWR.[K]			0.00725833	0	1	1	1	Q05793	Q05793 [1978-1989]	0	1215.65	0	20.5	179.5	140558	1.2337e+06	1	1		Peak Found	High	Low	High	0.05735	0	0.2731	0.006156	15	22	57.94	R.AAGVPSASITWR.K	[1978-1989]		Used
	High	[R].ALSSAGQHVAR.[A]			2.16604e-05	0	1	1	2	Q05793	Q05793 [1934-1944]	0	1096.59	0	8.8	191.2	19565.9	427554	1	1		Peak Found	High	n/a	High		0		1.477e-05		47	22.9	R.ALSSAGQHVAR.A	[1934-1944]		Used
	High	[R].TCESLGAGGYR.[C]	1xCarbamidomethyl [C2]		0.00972719	0.0004539	1	1	2	Q05793	Q05793 [1627-1637]	0	1170.52	0	44.3	155.7	2318258	8152773	1	1		High	High	High	High	0.001859	0	0.01474	0.008343	38	31	34.92	R.TCESLGAGGYR.C	[1627-1637]		Used
	High	[K].CKPGFFGDATK.[A]	1xCarbamidomethyl [C1]		0.0129444	0.0004539	1	1	1	Q05793	Q05793 [795-805]	0	1227.58	0	20.2	179.8	329604	2.92844e+06	1	1		Peak Found	High	n/a	High		0		0.01127		21	39.86	K.CKPGFFGDATK.A	[795-805]		Used
	High	[R].CESCAPGYEGNPIQPGGK.[C]	2xCarbamidomethyl [C1; C4]		0.0131929	0.0004539	1	1	1	Q05793	Q05793 [851-868]	0	1920.82	0	33.3	166.7	137319	686453	1	1		Peak Found	High	Low	High	0.2235	0	0.6847	0.01143	3	21	45.53	R.CESCAPGYEGNPIQPGGK.C	[851-868]		Used
	High	[K].VTSYGGELR.[F]	1xCarbamyl [N-Term]	Q05793 1xCarbamyl [N-Term]	0.0106324	0.0004539	1	1	1	Q05793	Q05793 [1002-1010]	0	1024.51	0		200		140081		1		Not Found	High	n/a	High		0		0.009154		30	55.6	K.VTSYGGELR.F	[1002-1010]	1xCarbamyl [N-Term]	Used
	High	[K].VDSYGGFLR.[Y]			0.012304	0.0004539	1	1	2	Q05793	Q05793 [607-615]	0	1013.51	0	40.5	159.5	808756	3.18281e+06	1	1		High	High	High	High	0.002952	0	0.04249	0.01067	32	39	55.71	K.VDSYGGFLR.Y	[607-615]		Used
	High	[R].ALEVEECR.[C]	1xCarbamidomethyl [C7]		0.0138791	0.0012365	1	1	3	Q05793	Q05793 [1524-1531]	0	1005.47	0	35.4	164.6	2.65603e+06	12333833	1	1		High	High	High	High	0.001859	0.006573	0.01427	0.07229	45	45	33.45	R.ALEVEECR.C	[1524-1531]		Used
	High	[K].ESLEVQIHPSR.[S]			0.0167809	0.0012365	1	1	3	Q05793	Q05793 [1674-1684]	0	1294.67	0	29.2	170.8	1.6508e+06	9.63849e+06	2	2		High	High	High	High	0.002424	0.0003807	0.04059	0.01472	23	31	43.84	K.ESLEVQIHPSR.S	[1674-1684]		Used
	High	[R].ATFSSVPR.[A]			0.032674	0.00283465	1	1	2	Q05793	Q05793 [1495-1502]	0	864.457	0	29.5	170.5	4283934	24748948	1	1		High	Medium	High	Medium	0.002424	0.0127	0.03076	0.08997	37	30	36.77	R.ATFSSVPR.A	[1495-1502]		Used
	High	[R].LSGISMDVAVPENTGQDSAR.[E]			0.0356544	0.00308648	1	1	2	Q05793	Q05793 [1102-1121]	0	2046.98	0	42.4	157.6	49107.5	182305	1	1		High	High	High	High	0.002952	0.001909	0.0429	0.03222	21	17	64.98	R.LSGISMDVAVPENTGQDSAR.E	[1102-1121]		Used
	High	[R].FSDTCFLDTDGQATCDACAPGYTGRR.[C]	3xCarbamidomethyl [C5; C15; C18]		0.0391404	0.00340629	1	1	1	Q05793	Q05793 [825-850]	1	2942.21	0		200		244461		1		Not Found	High	n/a	High		0.002211		0.03535		21	63.15	R.FSDTCFLDTDGQATCDACAPGYTGRR.C	[825-850]		Used
	High	[R].AELLVAEAPSKPIMVTVEEQR.[S]	1xOxidation [M14]		0.0393842	0.00340629	1	1	1	Q05793	Q05793 [1758-1778]	0	2326.23	0	72.7	127.3	58870.6	103134	1	1		Peak Found	High	n/a	High		0.002211		0.03554		10	67.33	R.AELLVAEAPSKPIMVTVEEQR.S	[1758-1778]		Used
	High	[R].CDGDFDCEDR.[T]	2xCarbamidomethyl [C1; C7]		0.0429553	0.00363417	1	1	2	Q05793	Q05793 [344-353]	0	1288.42	0	129.1	70.9	248762	136507	1	1		High	High	High	High	0.002952	0.002423	0.04327	0.03889	30	27	30.12	R.CDGDFDCEDR.T	[344-353]		Used
	High	[K].SPAYTLVWTR.[L]			0.0456952	0.00391672	1	1	1	Q05793	Q05793 [1798-1807]	0	1193.63	0	9.2	190.8	3834.6	79505	1	1		Peak Found	High	n/a	High		0.002423		0.04147		26	66.4	K.SPAYTLVWTR.L	[1798-1807]		Used
	High	[R].GSIQVDGEDLVTGR.[S]			0.0513707	0.00408134	1	1	1	Q05793	Q05793 [3621-3634]	0	1445.72	0		200		190258		1		Not Found	High	n/a	High		0.002904		0.04703		25	59.73	R.GSIQVDGEDLVTGR.S	[3621-3634]		Used
	High	[R].GSLGTSGETCR.[C]	1xCarbamidomethyl [C10]		0.0523263	0.00408134	1	1	2	Q05793	Q05793 [883-893]	0	1124.5	0		200		378070		2		Not Found	High	n/a	High		0.002904		0.04784		25	23.85	R.GSLGTSGETCR.C	[883-893]		Used
	High	[R].SHEPLALGR.[W]			0.0492053	0.00408134	1	1	1	Q05793	Q05793 [3321-3329]	0	979.532	0	20.3	179.7	178535	1.57944e+06	1	1		Peak Found	High	Low	High	0.1188	0.002904	0.4697	0.04486	14	30	34.58	R.SHEPLALGR.W	[3321-3329]		Used
	High	[R].HQTHGSLLR.[L]			0.0819746	0.00872052	1	1	3	Q05793	Q05793 [2291-2299]	0	1048.56	0	1.3	198.7	1542.63	231480	1	3		Peak Found	High	n/a	High		0.007043		0.07574		6	21.52	R.HQTHGSLLR.L	[2291-2299]		Used
	High	[R].AMLQVHGGSGPR.[V]	1xCarbamyl [N-Term]; 1xOxidation [M2]	Q05793 1xCarbamyl [N-Term]	0.0824661	0.00896852	1	1	1	Q05793	Q05793 [1945-1956]	0	1268.62	0		200		284231		1		Not Found	High	n/a	High		0.00726		0.07631		17	35.24	R.AMLQVHGGSGPR.V	[1945-1956]	1xCarbamyl [N-Term]	Used
	Medium	[R].EVSEAVVEK.[L]			0.122921	0.0170667	1	1	1	Q05793	Q05793 [110-118]	0	989.515	0	38	162	4.1668e+06	17746046	1	1		Peak Found	Medium	n/a	Medium		0.01768		0.1148		33	30.52	R.EVSEAVVEK.L	[110-118]		Used
	Medium	[K].CFCMGVSR.[Q]	2xCarbamidomethyl [C1; C3]; 1xOxidation [M4]		0.128693	0.0184155	1	1	1	Q05793	Q05793 [924-931]	0	1032.41	0							No Quan Values	Not Found	Medium	Low	Medium	0.416	0.01912	0.9137	0.1207	11	32		K.CFCMGVSR.Q	[924-931]		Not Used
	Medium	[R].FDAGSGMATIR.[H]	1xOxidation [M7]		0.145804	0.0214289	1	1	1	Q05793	Q05793 [3055-3065]	0	1141.53	0	51.1	148.9	37591.6	109414	1	1		Peak Found	Medium	n/a	Medium		0.02143		0.1371		9	49.64	R.FDAGSGMATIR.H	[3055-3065]		Used
	Medium	[K].EADQGAYTCEAMNSR.[G]	1xCarbamidomethyl [C9]; 1xOxidation [M12]		0.164839	0.0261797	1	1	1	Q05793	Q05793 [471-485]	0	1718.67	0	44.2	155.8	425730	1.50089e+06	1	1		Peak Found	Medium	Low	Medium	0.7478	0.02593	1	0.1554	2	24	31.09	K.EADQGAYTCEAMNSR.G	[471-485]		Used
	Medium	[R].VTMTSEGGR.[G]	1xCarbamyl [N-Term]; 1xOxidation [M3]	Q05793 1xCarbamyl [N-Term]	0.228706	0.0371139	1	1	1	Q05793	Q05793 [453-461]	0	996.441	0		200		197193		1		Not Found	Medium	n/a	Medium		0.03452		0.2165		25	26.81	R.VTMTSEGGR.G	[453-461]	1xCarbamyl [N-Term]	Used
	Medium	[R].AMDFNGILTIR.[N]	1xOxidation [M2]		0.242076	0.0389541	1	1	1	Q05793	Q05793 [1817-1827]	0	1266.65	0	79.6	120.4	522901	790216	1	1		Medium	Peak Found	Medium	n/a	0.03799		0.1983		19		70.66	R.AMDFNGILTIR.N	[1817-1827]		Used
	Medium	[R].LSFDQPNDFK.[G]			0.258637	0.0425334	1	1	1	Q05793	Q05793 [542-551]	0	1210.57	0	54.8	145.2	5.12869e+06	13603473	1	1		Medium	Peak Found	Medium	n/a	0.03929		0.2112		21		56.96	R.LSFDQPNDFK.G	[542-551]		Used
Master Protein	P16330	2',3'-cyclic-nucleotide 3'-phosphodiesterase OS=Mus musculus OX=10090 GN=Cnp PE=1 SV=3	38	24	59	24	1	420	47.1	8.97	453	756	14	23	0	49.6	150.4	8.00111e+07	2.42494e+08	26	28	High	High	Carbamyl [K401(100)]; Acetyl [N-Term]
	Confidence	Annotated Sequence	Modifications	Modifications in Master Proteins	Qvality PEP	Qvality q-value	# Protein Groups	# Proteins	# PSMs	Master Protein Accessions	Positions in Master Proteins	# Missed Cleavages	Theo. MH+ [Da]	# Razor Quan Results	Abundances (Scaled): F3: Sample	Abundances (Scaled): F4: Sample	Abundance: F3: Sample	Abundance: F4: Sample	Abundances Count: F3: Sample	Abundances Count: F4: Sample	Quan Info	Found in Sample: [S3] F3: Sample	Found in Sample: [S4] F4: Sample	Confidence (by Search Engine): A2 Mascot	Confidence (by Search Engine): B2 Mascot	Percolator q-Value (by Search Engine): A2 Mascot	Percolator q-Value (by Search Engine): B2 Mascot	Percolator PEP (by Search Engine): A2 Mascot	Percolator PEP (by Search Engine): B2 Mascot	Ions Score (by Search Engine): A2 Mascot	Ions Score (by Search Engine): B2 Mascot	Top Apex RT [min]	Sequence in Protein	Positions in Protein	Peptide Group Modifications in Protein	Quan Usage
	High	[K].MVSADAYK.[I]			0.00778512	0	1	1	1	P16330	P16330 [80-87]	0	884.418	0	173.1	26.9	2.83618e+06	440350	1	1		High	Peak Found	High	n/a	0		0.008453		54		31.41	K.MVSADAYK.I	[80-87]		Used
	High	[K].GGSQGEAVGELPR.[G]	1xCarbamyl [N-Term]	P16330 1xCarbamyl [N-Term]	0.000110079	0	1	1	1	P16330	P16330 [356-368]	0	1299.63	0	15.1	184.9	78758.2	961589	1	1		Peak Found	High	n/a	High		0		7.994e-05		66	48.91	K.GGSQGEAVGELPR.G	[356-368]	1xCarbamyl [N-Term]	Used
	High	[K].GGSQGEAVGELPR.[G]			1.90578e-05	0	1	1	5	P16330	P16330 [356-368]	0	1256.62	0	41.5	158.5	1.2392e+07	4.72795e+07	2	2		High	High	High	High	0	0	0.001908	1.297e-05	62	66	40.72	K.GGSQGEAVGELPR.G	[356-368]		Used
	High	[R].LDEDLAGYCR.[R]	1xCarbamidomethyl [C9]		0.000518027	0	1	1	1	P16330	P16330 [103-112]	0	1211.54	0	69.8	130.2	5.71739e+06	10667134	1	1		Peak Found	High	Low	High	0.06576	0	0.293	0.0003993	26	51	47.99	R.LDEDLAGYCR.R	[103-112]		Used
	High	[K].LELVSYFGK.[R]			0.00117505	0	1	1	2	P16330	P16330 [235-243]	0	1055.58	0	32.7	167.3	631678	3233172	1	1		High	High	High	High	0	0	0.001742	0.0009336	54	48	71.35	K.LELVSYFGK.R	[235-243]		Used
	High	[R].HFISGDEPK.[E]			0.00422041	0	1	1	3	P16330	P16330 [224-232]	0	1029.5	0	34.2	165.8	5978541	28962918	1	1		High	High	High	High	0	0.002423	0.004893	0.03944	46	46	28.5	R.HFISGDEPK.E	[224-232]		Used
	High	[R].VLVLDDTNHER.[E]			3.38494e-06	0	1	1	4	P16330	P16330 [117-127]	0	1310.67	0	44.9	155.1	15152145	52406443	2	2		High	High	High	High	0	0	8.247e-06	9.149e-05	56	49	40.55	R.VLVLDDTNHER.E	[117-127]		Used
	High	[K].RPPGVLHCTTK.[F]	1xCarbamidomethyl [C8]		0.000842491	0	1	1	1	P16330	P16330 [244-254]	0	1265.68	0	6.8	193.2	38135.9	1.08318e+06	1	1		Peak Found	High	n/a	High		0		0.0006589		42	23.89	K.RPPGVLHCTTK.F	[244-254]		Used
	High	[K].NQWQLSADDLKK.[L]			0.00819194	0	1	1	2	P16330	P16330 [164-175]	1	1445.74	0	32	168	1.75176e+06	9212289	1	1		High	High	High	High	0.002952	0	0.04155	0.006989	43	39	53.09	K.NQWQLSADDLKK.L	[164-175]		Used
	High	[K].EKLELVSYFGK.[R]			0.000810759	0	1	1	2	P16330	P16330 [233-243]	1	1312.71	0	7	193	17508.1	484360	1	2		Peak Found	High	n/a	High		0		0.0006342		54	67.02	K.EKLELVSYFGK.R	[233-243]		Used
	High	[K].AGQVFLEELGNHK.[A]			4.42185e-07	0	1	1	3	P16330	P16330 [204-216]	0	1441.74	0	21.4	178.6	1.32162e+06	1.10336e+07	2	2		Medium	High	Medium	High	0.01416	0	0.09556	2.61e-07	21	65	59.66	K.AGQVFLEELGNHK.A	[204-216]		Used
	High	[K].AAGAEEYAQQEVVKR.[S]	1xCarbamyl [N-Term]	P16330 1xCarbamyl [N-Term]	0.000976064	0	1	1	1	P16330	P16330 [261-275]	1	1691.83	0		200		231870		1		Not Found	High	n/a	High		0		0.0007679		62	56.5	K.AAGAEEYAQQEVVKR.S	[261-275]	1xCarbamyl [N-Term]	Used
	High	[K].AAGAEEYAQQEVVKR.[S]			3.74396e-07	0	1	1	4	P16330	P16330 [261-275]	1	1648.83	0	67.3	132.7	5.37957e+06	1.06146e+07	2	2		High	High	High	High	0	0	3.387e-06	2.194e-07	66	51	41.81	K.AAGAEEYAQQEVVKR.S	[261-275]		Used
	High	[K].AAGAEEYAQQEVVK.[R]			1.45422e-06	0	1	1	2	P16330	P16330 [261-274]	0	1492.73	0	81.7	118.3	8601891	12448653	1	1		High	High	High	High	0	0	3.864e-06	4.388e-06	75	65	44.43	K.AAGAEEYAQQEVVK.R	[261-274]		Used
	High	[R].ADFSEAYK.[R]			0.00507871	0	1	1	3	P16330	P16330 [94-101]	0	930.42	0	76.2	123.8	11431653	18577802	1	1		High	High	High	High	0.001859	0	0.02056	0.004251	30	37	37.19	R.ADFSEAYK.R	[94-101]		Used
	High	[R].HFISGDEPKEK.[L]			0.0131095	0.0004539	1	1	3	P16330	P16330 [224-234]	1	1286.64	0	13.8	186.2	396935	5339389	1	1		Medium	High	Medium	High	0.02197	0.0007424	0.1198	0.01895	24	29	26.22	R.HFISGDEPKEK.L	[224-234]		Used
	High	[R].ADFSEAYKR.[L]			0.0169944	0.0012365	1	1	3	P16330	P16330 [94-102]	1	1086.52	0	53.9	146.1	3.97576e+06	1.07674e+07	2	2		High	High	High	High	0.001859	0.001032	0.01709	0.02184	48	28	34.27	R.ADFSEAYKR.L	[94-102]		Used
	High	[K].RPPGVLHCTTK.[F]	1xCarbamidomethyl [C8]; 1xCarbamyl [R1]; 1xCarbamyl [N-Term]	P16330 1xCarbamyl [N-Term]	0.0206668	0.00161183	1	1	2	P16330	P16330 [244-254]	0	1308.68	0		200		717993		1		Not Found	High	n/a	High		0.0007424		0.01822		18	33.26	K.RPPGVLHCTTK.F	[244-254]	1xCarbamyl [N-Term]	Used
	High	[-].MNTSFTR.[K]	1xAcetyl [N-Term]	P16330 1xAcetyl [N-Term]	0.0248039	0.00186591	1	1	1	P16330	P16330 [1-7]	0	898.409	0	45.4	154.6	244976	834786	1	1		Peak Found	High	n/a	High		0.001032		0.022		33	49.9	-.MNTSFTR.K	[1-7]	1xAcetyl [N-Term]	Used
	High	[R].LDCAQLK.[E]	1xCarbamidomethyl [C3]		0.0234398	0.00186591	1	1	2	P16330	P16330 [155-161]	0	847.434	0	17.1	182.9	218789	2.34172e+06	1	1		Peak Found	High	Low	High	0.2702	0.001032	0.7571	0.02075	27	38	31.11	R.LDCAQLK.E	[155-161]		Used
	High	[K].AIFTGYYGK.[G]			0.0347769	0.00308648	1	1	2	P16330	P16330 [391-399]	0	1019.52	0	31.5	168.5	212713	1136501	1	1		Medium	High	Medium	High	0.01286	0.001909	0.0781	0.03136	26	29	53.46	K.AIFTGYYGK.G	[391-399]		Used
	High	[R].VLVLDDTNHERER.[L]			0.035433	0.00308648	1	1	1	P16330	P16330 [117-129]	1	1595.81	0	19.7	180.3	184350	1.68491e+06	1	1		Peak Found	High	n/a	High		0.001909		0.03199		17	37.23	R.VLVLDDTNHERER.L	[117-129]		Used
	High	[K].RLDEDLAGYCR.[R]	1xCarbamidomethyl [C10]		0.0529728	0.00408134	1	1	2	P16330	P16330 [102-112]	1	1367.64	0	53.8	146.2	2.76161e+06	7495943	1	1		High	High	High	High	0.006061	0.002904	0.07246	0.04836	38	38	46.02	K.RLDEDLAGYCR.R	[102-112]		Used
	High	[K].EKNQWQLSADDLKK.[L]			0.0705364	0.00808988	1	1	2	P16330	P16330 [162-175]	2	1702.88	0	28.8	171.2	312331	1.85733e+06	2	2		Peak Found	High	n/a	High		0.006488		0.06505		23	48.82	K.EKNQWQLSADDLKK.L	[162-175]		Used
	Medium	[K].GKPVPIHGSR.[K]	1xCarbamyl [K2(100)]; 1xCarbamyl [N-Term]	P16330 1xCarbamyl [K401(100)]; 1xCarbamyl [N-Term]	0.103269	0.0129883	1	1	2	P16330	P16330 [400-409]	0	1090.61	0	30.9	169.1	45794.6	250152	1	1		Peak Found	Medium	n/a	Medium		0.01437		0.09633		12	25.49	K.GKPVPIHGSR.K	[400-409]	1xCarbamyl [K401(100)]; 1xCarbamyl [N-Term]	Used
	Medium	[K].EKNQWQLSADDLK.[K]			0.103876	0.0131979	1	1	1	P16330	P16330 [162-174]	1	1574.78	0	41.4	158.6	246959	945930	1	1		Peak Found	Medium	n/a	Medium		0.01437		0.09684		22	55.23	K.EKNQWQLSADDLK.K	[162-174]		Used
	Medium	[R].LDCAQLKEK.[N]	1xCarbamidomethyl [C3]		0.171321	0.0269053	1	1	1	P16330	P16330 [155-163]	1	1104.57	0	10.8	189.2	38532.3	675542	1	1		Peak Found	Medium	n/a	Medium		0.02673		0.1617		28	28.56	R.LDCAQLKEK.N	[155-163]		Used
	Medium	[K].GKPVPIHGSR.[K]			0.174163	0.0270557	1	1	1	P16330	P16330 [400-409]	0	1047.61	0							No Quan Values	Not Found	Medium	n/a	Medium		0.02704		0.1639		9		K.GKPVPIHGSR.K	[400-409]		Not Used
	Medium	[R].HFISGDEPK.[E]	1xCarbamyl [N-Term]	P16330 1xCarbamyl [N-Term]	0.217057	0.036347	1	1	1	P16330	P16330 [224-232]	0	1072.51	0	10.2	189.8	43543.4	809147	1	1		Peak Found	Medium	n/a	Medium		0.03372		0.2053		16	40.48	R.HFISGDEPK.E	[224-232]	1xCarbamyl [N-Term]	Used
Master Protein	Q9QWL7	Keratin, type I cytoskeletal 17 OS=Mus musculus OX=10090 GN=Krt17 PE=1 SV=3	25	14	45	5	1	433	48.1	5.06	444	391	13	10	12	109.4	90.6	5.39472e+08	4.46485e+08	15	17	High	High	Acetyl [K101(100)]; Carbamyl [K101(100)]
	Confidence	Annotated Sequence	Modifications	Modifications in Master Proteins	Qvality PEP	Qvality q-value	# Protein Groups	# Proteins	# PSMs	Master Protein Accessions	Positions in Master Proteins	# Missed Cleavages	Theo. MH+ [Da]	# Razor Quan Results	Abundances (Scaled): F3: Sample	Abundances (Scaled): F4: Sample	Abundance: F3: Sample	Abundance: F4: Sample	Abundances Count: F3: Sample	Abundances Count: F4: Sample	Quan Info	Found in Sample: [S3] F3: Sample	Found in Sample: [S4] F4: Sample	Confidence (by Search Engine): A2 Mascot	Confidence (by Search Engine): B2 Mascot	Percolator q-Value (by Search Engine): A2 Mascot	Percolator q-Value (by Search Engine): B2 Mascot	Percolator PEP (by Search Engine): A2 Mascot	Percolator PEP (by Search Engine): B2 Mascot	Ions Score (by Search Engine): A2 Mascot	Ions Score (by Search Engine): B2 Mascot	Top Apex RT [min]	Sequence in Protein	Positions in Protein	Peptide Group Modifications in Protein	Quan Usage
	High	[R].MSVEADINGLR.[R]	1xOxidation [M1]		0.000212817	0	2	3	1	Q6IFX2; Q9QWL7	Q6IFX2 [191-201]; Q9QWL7 [181-191]	0	1220.59	0		200		821942		1	Shared	Not Found	High	n/a	High		0		0.0001582		50	53.12	R.MSVEADINGLR.R	[181-191]		Used
	High	[R].LASYLDKVR.[A]			0.00441332	0	3	4	4	P08730; Q61414; Q9QWL7	P08730 [107-115]; Q61414 [109-117]; Q9QWL7 [95-103]	1	1064.61	0	96.8	103.2	3.9333e+06	4.19686e+06	2	2	Shared	High	High	High	High	0	0	0.005101	0.01156	52	47	43.74	R.LASYLDKVR.A	[95-103]		Used
	High	[R].LEQEIATYR.[RSN]			0.00106753	0	6	9	2	Q9Z2K1; Q6IFX2; Q9D312; P08730; Q61414; Q9QWL7	Q9Z2K1 [406-414]; Q6IFX2 [387-395]; Q9D312 [370-378]; P08730 [390-398]; Q61414 [392-400]; Q9QWL7 [377-385]	0	1122.58	0	115.2	84.8	7448623	5485645	1	1	Shared	Medium	High	Medium	High	0.02607	0	0.1425	0.0008405	28	49	42.21	R.LEQEIATYR.R	[377-385]		Used
	High	[RK].LAADDFR.[TLVMS]	1xCarbamyl [N-Term]	Q9Z2K1 1xCarbamyl [N-Term]; B1AQ75 1xCarbamyl [N-Term]; Q61765 1xCarbamyl [N-Term]; Q6IFX2 1xCarbamyl [N-Term]; Q497I4 1xCarbamyl [N-Term]; P08730 1xCarbamyl [N-Term]; Q61414 1xCarbamyl [N-Term]; P02535 1xCarbamyl [N-Term]; Q9QWL7 1xCarbamyl [N-Term]	0.00320675	0	9	17	2	Q9Z2K1; B1AQ75; Q61765; Q6IFX2; Q497I4; P08730; Q61414; P02535; Q9QWL7	Q9Z2K1 [193-199]; B1AQ75 [173-179]; Q61765 [136-142]; Q6IFX2 [174-180]; Q497I4 [177-183]; P08730 [177-183]; Q61414 [179-185]; P02535 [227-233]; Q9QWL7 [164-170]	0	850.405	0	13.8	186.2	166301	2247633	1	1	Shared	High	High	High	High	0	0.001641	0.003833	0.02887	59	60	57.09	R.LAADDFR.T	[164-170]	1xCarbamyl [N-Term]	Used
	High	[R].VLDELTLAR.[AT]			0.00102733	0	3	5	4	Q6IFX2; Q61414; Q9QWL7	Q6IFX2 [203-211]; Q61414 [208-216]; Q9QWL7 [193-201]	0	1029.59	0	105	95	13637387	12348392	1	1	Shared	High	High	High	High	0.002424	0	0.03677	0.0008121	39	41	59.31	R.VLDELTLAR.A	[193-201]		Used
	High	[K].TRLEQEIATYR.[RSN]			0.00324799	0	6	7	4	Q9Z2K1; Q6IFX2; Q9D312; P08730; Q61414; Q9QWL7	Q9Z2K1 [404-414]; Q6IFX2 [385-395]; Q9D312 [368-378]; P08730 [388-398]; Q61414 [390-400]; Q9QWL7 [375-385]	1	1379.73	0	76.1	123.9	1.31487e+06	2.14168e+06	2	2	Shared	High	High	High	High	0.0012	0	0.01166	0.002674	52	47	50.4	K.TRLEQEIATYR.R	[375-385]		Used
	High	[R].EVATNSELVQSGK.[S]			7.98054e-06	0	1	2	3	Q9QWL7	Q9QWL7 [285-297]	0	1361.69	0	92.8	107.2	1.24172e+07	14333307	2	1		High	High	High	High	0	0	8.393e-05	5.248e-06	53	48	35.43	R.EVATNSELVQSGK.S	[285-297]		Used
	High	[R].ALEEANTELEVK.[I]			0.000821201	0	1	2	1	Q9QWL7	Q9QWL7 [104-115]	0	1345.68	0	108.1	91.9	1.32102e+06	1.12307e+06	1	1		High	Peak Found	High	n/a	0		0.001126		41		48.14	R.ALEEANTELEVK.I	[104-115]		Used
	High	[R].LASYLDKVR.[A]	1xCarbamyl [K7(100)]	P08730 1xCarbamyl [K113(100)]; Q61414 1xCarbamyl [K115(100)]; Q9QWL7 1xCarbamyl [K101(100)]	0.0131095	0.0004539	3	4	2	P08730; Q61414; Q9QWL7	P08730 [107-115]; Q61414 [109-117]; Q9QWL7 [95-103]	1	1107.62	0	55.8	144.2	1.07051e+06	2765116	1	1	Shared	High	High	High	High	0.001859	0	0.02694	0.01139	40	46	55.37	R.LASYLDKVR.A	[95-103]	1xCarbamyl [K101(100)]	Used
	High	[R].LASYLDK.[V]			0.0228574	0.00186591	3	5	5	P08730; Q61414; Q9QWL7	P08730 [107-113]; Q61414 [109-115]; Q9QWL7 [95-101]	0	809.44	0	129.8	70.2	2.44029e+08	1.31926e+08	3	2	Shared	High	High	High	High	0.001859	0.002423	0.02233	0.04168	54	54	36.13	R.LASYLDK.V	[95-101]		Used
	High	[RK].LAADDFR.[TLVMS]			0.0421647	0.00363417	9	17	9	Q9Z2K1; B1AQ75; Q61765; Q6IFX2; Q497I4; P08730; Q61414; P02535; Q9QWL7	Q9Z2K1 [193-199]; B1AQ75 [173-179]; Q61765 [136-142]; Q6IFX2 [174-180]; Q497I4 [177-183]; P08730 [177-183]; Q61414 [179-185]; P02535 [227-233]; Q9QWL7 [164-170]	0	807.4	0	97.1	102.9	2.48144e+08	2.62859e+08	4	4	Shared	High	High	High	High	0.002952	0.002904	0.05277	0.04615	54	54	38.58	R.LAADDFR.T	[164-170]		Used
	High	[R].MSVEADINGLRR.[V]	1xOxidation [M1]		0.0621	0.00574367	2	3	2	Q6IFX2; Q9QWL7	Q6IFX2 [191-202]; Q9QWL7 [181-192]	1	1376.7	0	89.9	110.1	760015	930067	2	1	Shared	Medium	High	Medium	High	0.02645	0.004491	0.1447	0.05697	14	29	48.43	R.MSVEADINGLRR.V	[181-192]		Used
	High	[K].NHEEEMNALR.[G]			0.0684353	0.00769397	2	2	2	Q6IFX2; Q9QWL7	Q6IFX2 [231-240]; Q9QWL7 [221-230]	0	1242.55	0	82	118	906504	1303866	1	1	Shared	High	Medium	High	Medium	0.004227	0.04066	0.06042	0.2409	29	16	31.01	K.NHEEEMNALR.G	[221-230]		Used
	Medium	[R].CEMEQQNQEYK.[I]	1xCarbamidomethyl [C1]		0.100874	0.0127993	1	2	1	Q9QWL7	Q9QWL7 [358-368]	0	1486.59	0	132.2	67.8	339386	173960	1	1		Medium	Peak Found	Medium	n/a	0.01314		0.08635		17		28.03	R.CEMEQQNQEYK.I	[358-368]		Used
	Medium	[R].QFTSSSSIK.[G]			0.115359	0.0160577	1	1	1	Q9QWL7	Q9QWL7 [7-15]	0	984.5	0	120.7	79.3	264972	173997	1	1		Medium	Peak Found	Medium	n/a	0.01691		0.09803		38		29.43	R.QFTSSSSIK.G	[7-15]		Used
	Medium	[K].ILLDVK.[T]			0.281542	0.047038	1	2	1	Q9QWL7	Q9QWL7 [369-374]	0	700.46	0	102.9	97.1	3.71886e+06	3.50658e+06	1	1		Medium	Peak Found	Medium	Low	0.04599	0.05959	0.229	0.3165	52	48	48.85	K.ILLDVK.T	[369-374]		Used
	Medium	[R].LASYLDKVR.[A]	1xAcetyl [K7(100)]	P08730 1xAcetyl [K113(100)]; Q61414 1xAcetyl [K115(100)]; Q9QWL7 1xAcetyl [K101(100)]	0.29281	0.0493883	3	4	1	P08730; Q61414; Q9QWL7	P08730 [107-115]; Q61414 [109-117]; Q9QWL7 [95-103]	1	1106.62	0		200		148628		1	Shared	Not Found	Medium	Low	Medium	0.2601	0.04827	0.7471	0.2784	17	23	57.79	R.LASYLDKVR.A	[95-103]	1xAcetyl [K101(100)]	Used
Master Protein	P16546	Spectrin alpha chain, non-erythrocytic 1 OS=Mus musculus OX=10090 GN=Sptan1 PE=1 SV=4	27	62	98	62	1	2472	284.4	5.33	441	930	29	58	0	41.8	158.2	2.78892e+07	1.05448e+08	62	66	High	High
	Confidence	Annotated Sequence	Modifications	Modifications in Master Proteins	Qvality PEP	Qvality q-value	# Protein Groups	# Proteins	# PSMs	Master Protein Accessions	Positions in Master Proteins	# Missed Cleavages	Theo. MH+ [Da]	# Razor Quan Results	Abundances (Scaled): F3: Sample	Abundances (Scaled): F4: Sample	Abundance: F3: Sample	Abundance: F4: Sample	Abundances Count: F3: Sample	Abundances Count: F4: Sample	Quan Info	Found in Sample: [S3] F3: Sample	Found in Sample: [S4] F4: Sample	Confidence (by Search Engine): A2 Mascot	Confidence (by Search Engine): B2 Mascot	Percolator q-Value (by Search Engine): A2 Mascot	Percolator q-Value (by Search Engine): B2 Mascot	Percolator PEP (by Search Engine): A2 Mascot	Percolator PEP (by Search Engine): B2 Mascot	Ions Score (by Search Engine): A2 Mascot	Ions Score (by Search Engine): B2 Mascot	Top Apex RT [min]	Sequence in Protein	Positions in Protein	Peptide Group Modifications in Protein	Quan Usage
	High	[R].LIQSHPESAEDLKEK.[C]			4.72922e-05	0	1	1	3	P16546	P16546 [1299-1313]	1	1723.89	0	34.2	165.8	886169	4291439	2	2		High	High	High	High	0.001859	0	0.02558	3.33e-05	17	23	33.83	R.LIQSHPESAEDLKEK.C	[1299-1313]		Used
	High	[K].LQVASDENYKDPTNLQGK.[L]			0.000727191	0	1	1	1	P16546	P16546 [64-81]	1	2020	0	55.1	144.9	715510	1882547	1	1		Peak Found	High	Low	High	0.09717	0	0.4134	0.0005648	15	23	47.45	K.LQVASDENYKDPTNLQGK.L	[64-81]		Used
	High	[K].LGESQTLQQFSR.[D]			8.22689e-07	0	1	1	2	P16546	P16546 [1547-1558]	0	1393.71	0	34.1	165.9	556400	2.70497e+06	1	1		High	High	High	High	0	0	0.0005569	4.953e-07	60	78	52.12	K.LGESQTLQQFSR.D	[1547-1558]		Used
	High	[K].LLEAQSHFR.[K]			0.000837117	0	1	1	1	P16546	P16546 [2079-2087]	0	1100.58	0	26.4	173.6	429442	2818075	1	1		Peak Found	High	Low	High	0.6034	0	0.9931	0.0006546	29	51	37.97	K.LLEAQSHFR.K	[2079-2087]		Used
	High	[K].LSDDNTIGQEEIQQR.[L]			0.00167053	0	1	1	1	P16546	P16546 [1830-1844]	0	1745.83	0	52.2	147.8	647111	1.83436e+06	1	1		High	Peak Found	High	n/a	0		0.00213		47		45.7	K.LSDDNTIGQEEIQQR.L	[1830-1844]		Used
	High	[R].MQHNLEQQIQAR.[N]	1xOxidation [M1]		2.30921e-05	0	1	1	2	P16546	P16546 [2304-2315]	0	1511.74	0	21.1	178.9	269278	2.2847e+06	1	1		High	High	High	High	0.006061	0	0.06599	1.58e-05	26	58	35.93	R.MQHNLEQQIQAR.N	[2304-2315]		Used
	High	[R].MQHNLEQQIQAR.[N]			0.00744566	0	1	1	1	P16546	P16546 [2304-2315]	0	1495.74	0	60.9	139.1	193066	440916	1	1		High	Peak Found	High	n/a	0		0.008126		54		39.06	R.MQHNLEQQIQAR.N	[2304-2315]		Used
	High	[K].LSILSEER.[T]			0.000346139	0	1	1	2	P16546	P16546 [442-449]	0	946.52	0	47.3	152.7	1.02965e+06	3326419	1	1		High	High	High	High	0	0	0.007851	0.0002629	53	67	49.15	K.LSILSEER.T	[442-449]		Used
	High	[R].GLVSSDELAK.[D]			0.00196016	0	1	1	1	P16546	P16546 [1360-1369]	0	1018.54	0	45.7	154.3	1.48304e+06	5001014	1	1		Peak Found	High	n/a	High		0		0.001584		40	42.98	R.GLVSSDELAK.D	[1360-1369]		Used
	High	[R].GVIDMGNSLIER.[G]	1xOxidation [M5]		3.56278e-06	0	1	1	3	P16546	P16546 [1608-1619]	0	1319.66	0	38.9	161.1	317624	1.31455e+06	3	3		Peak Found	High	Low	High	0.05552	0	0.2634	2.266e-06	13	75	54.62	R.GVIDMGNSLIER.G	[1608-1619]		Used
	High	[R].GVIDMGNSLIER.[G]			0.00694171	0	1	1	1	P16546	P16546 [1608-1619]	0	1303.67	0	45.4	154.6	94775.3	323037	1	1		Peak Found	High	n/a	High		0		0.005894		29	66.98	R.GVIDMGNSLIER.G	[1608-1619]		Used
	High	[K].GEIDAHEDSFK.[S]			0.00537891	0	1	1	1	P16546	P16546 [408-418]	0	1247.55	0	20.5	179.5	50739.1	444321	1	1		Peak Found	High	n/a	High		0		0.00451		33	35.33	K.GEIDAHEDSFK.S	[408-418]		Used
	High	[K].LDILDQER.[T]			0.00188638	0	1	1	1	P16546	P16546 [1420-1427]	0	1001.53	0	63.9	136.1	340733	726250	1	1		Peak Found	High	Low	High	0.07667	0	0.3293	0.001518	23	52	51.98	K.LDILDQER.T	[1420-1427]		Used
	High	[R].IDGITIQAR.[Q]			0.00196016	0	1	1	2	P16546	P16546 [734-742]	0	986.563	0	33.9	166.1	849338	4.16568e+06	1	1		Medium	High	Medium	High	0.01286	0	0.08201	0.001584	29	53	49.73	R.IDGITIQAR.Q	[734-742]		Used
	High	[K].HQALQAEIAGHEPR.[I]			3.09482e-06	0	1	1	1	P16546	P16546 [826-839]	0	1556.79	0	22.5	177.5	91206.8	720382	1	1		Peak Found	High	n/a	High		0		1.968e-06		42	40.22	K.HQALQAEIAGHEPR.I	[826-839]		Used
	High	[K].HQAFEAELSANQSR.[I]			6.58629e-06	0	1	1	2	P16546	P16546 [614-627]	0	1587.75	0	30.9	169.1	367637	2.00984e+06	1	1		High	High	High	High	0.001859	0	0.02252	4.302e-06	43	68	42.12	K.HQAFEAELSANQSR.I	[614-627]		Used
	High	[K].HQAFEAELHANADR.[I]			5.87893e-05	0	1	1	1	P16546	P16546 [1592-1605]	0	1608.75	0	11.5	188.5	60482.4	990677	1	1		Peak Found	High	n/a	High		0		4.156e-05		50	39.1	K.HQAFEAELHANADR.I	[1592-1605]		Used
	High	[K].KFEEFQTDLAAHEER.[V]			0.000427535	0	1	1	2	P16546	P16546 [190-204]	1	1849.87	0	11.6	188.4	47533.3	771763	1	2		Peak Found	High	n/a	High		0		0.000326		34	51.42	K.KFEEFQTDLAAHEER.V	[190-204]		Used
	High	[K].VLETAEDIQER.[R]			0.000110079	0	1	1	2	P16546	P16546 [8-18]	0	1302.65	0	40.9	159.1	1.47193e+06	5732618	1	1		High	High	High	High	0	0	0.0001859	0.0001026	60	75	42.44	K.VLETAEDIQER.R	[8-18]		Used
	High	[R].VNEVSQFAAK.[L]			0.00121325	0	1	1	2	P16546	P16546 [205-214]	0	1092.57	0	38.2	161.8	1.45632e+06	6165598	1	1		High	High	High	High	0	0.001641	0.001599	0.02786	49	20	40.34	R.VNEVSQFAAK.L	[205-214]		Used
	High	[R].VNDVCTNGQDLIKK.[N]	1xCarbamidomethyl [C5]		0.000815963	0	1	1	1	P16546	P16546 [1926-1939]	1	1603.81	0		200		544590		1		Not Found	High	n/a	High		0		0.0006378		43	41.49	R.VNDVCTNGQDLIKK.N	[1926-1939]		Used
	High	[R].VNDVCTNGQDLIK.[K]	1xCarbamidomethyl [C5]		3.24181e-05	0	1	1	2	P16546	P16546 [1926-1938]	0	1475.72	0	74.5	125.5	509323	858886	1	1		Medium	High	Medium	High	0.02222	0	0.1264	2.251e-05	25	64	47.69	R.VNDVCTNGQDLIK.K	[1926-1938]		Used
	High	[K].VNSLGETAQR.[L]			0.00193525	0	1	1	2	P16546	P16546 [1289-1298]	0	1074.55	0	34.3	165.7	1.00456e+06	4.85477e+06	1	1		High	High	High	High	0.0012	0	0.01245	0.001567	45	41	26.94	K.VNSLGETAQR.L	[1289-1298]		Used
	High	[K].SADESGQALLAASHYASDEVR.[E]			1.5804e-06	0	1	1	2	P16546	P16546 [419-439]	0	2177.01	0	91.6	108.4	278775	329769	1	1		High	High	High	High	0	0	4.159e-06	2.403e-05	66	32	65.44	K.SADESGQALLAASHYASDEVR.E	[419-439]		Used
	High	[R].NTTGVTEEALK.[E]			8.57629e-05	0	1	1	2	P16546	P16546 [2316-2326]	0	1162.6	0	34.1	165.9	849793	4.13922e+06	1	1		High	High	High	High	0.002424	0	0.03748	6.149e-05	28	55	36.6	R.NTTGVTEEALK.E	[2316-2326]		Used
	High	[K].NQALNTDNYGHDLASVQALQR.[K]			0.00271582	0	1	1	1	P16546	P16546 [1253-1273]	0	2328.13	0	33.9	166.1	56222.9	275683	1	1		Peak Found	High	Low	High	0.2235	0	0.6829	0.00222	6	24	63.54	K.NQALNTDNYGHDLASVQALQR.K	[1253-1273]		Used
	High	[K].QDEVNAAWQR.[L]			0.000122733	0	1	1	1	P16546	P16546 [230-239]	0	1216.57	0	53.1	146.9	338370	935362	1	1		Peak Found	High	Low	High	0.1087	0	0.4437	8.93e-05	14	51	41.02	K.QDEVNAAWQR.L	[230-239]		Used
	High	[R].SLQQLAEER.[S]			0.0053447	0	1	1	2	P16546	P16546 [1217-1225]	0	1073.56	0	43.9	156.1	1.16576e+06	4.14689e+06	1	1		High	High	High	High	0	0.0003807	0.006056	0.01182	41	44	45.93	R.SLQQLAEER.S	[1217-1225]		Used
	High	[K].SSEEIESAFR.[A]			0.00254765	0	1	1	2	P16546	P16546 [2405-2414]	0	1154.53	0	50.3	149.7	833887	2.48017e+06	1	1		High	Medium	High	Medium	0	0.0134	0.003109	0.09109	44	11	48.23	K.SSEEIESAFR.A	[2405-2414]		Used
	High	[R].SQLLGSAHEVQR.[F]			3.1397e-05	0	1	1	1	P16546	P16546 [1226-1237]	0	1324.7	0	39	161	1.10144e+06	4553209	1	1		Peak Found	High	Low	High	0.05467	0	0.2549	2.168e-05	15	48	35.72	R.SQLLGSAHEVQR.F	[1226-1237]		Used
	High	[K].EQLMASDDFGR.[D]	1xOxidation [M4]		0.00371434	0	1	1	1	P16546	P16546 [275-285]	0	1284.55	0		200		407137		1		Not Found	High	n/a	High		0		0.003069		46	42.65	K.EQLMASDDFGR.D	[275-285]		Used
	High	[K].EELYQNLTR.[E]			0.00388418	0	1	1	1	P16546	P16546 [2427-2435]	0	1165.58	0	51.2	148.8	336384	977344	1	1		Peak Found	High	Low	High	0.1205	0	0.4791	0.003228	9	26	49.47	K.EELYQNLTR.E	[2427-2435]		Used
	High	[K].DLTNVQNLQK.[K]			0.00178087	0	1	1	1	P16546	P16546 [709-718]	0	1172.63	0	39.5	160.5	558393	2.26556e+06	1	1		Peak Found	High	n/a	High		0		0.001434		52	44.97	K.DLTNVQNLQK.K	[709-718]		Used
	High	[R].DLTGVQNLR.[K]			0.00381046	0	1	1	2	P16546	P16546 [1795-1803]	0	1015.55	0	39.9	160.1	1.1409e+06	4583022	1	1		High	High	High	High	0	0	0.00446	0.009963	48	49	47.76	R.DLTGVQNLR.K	[1795-1803]		Used
	High	[R].EANELQQWITEK.[E]			0.00037617	0	1	1	2	P16546	P16546 [1099-1110]	0	1488.73	0	59.1	140.9	271775	648520	1	1		High	High	High	High	0	0	0.001787	0.0002851	45	39	70.05	R.EANELQQWITEK.E	[1099-1110]		Used
	High	[R].DADETKEWIEEK.[N]			0.0018624	0	1	1	1	P16546	P16546 [1241-1252]	1	1492.68	0	53.7	146.3	295513	805140	1	1		Peak Found	High	n/a	High		0		0.001501		27	46.99	R.DADETKEWIEEK.N	[1241-1252]		Used
	High	[K].DLASVNNLLK.[K]			0.00803696	0	1	1	2	P16546	P16546 [1689-1698]	0	1086.62	0	44.4	155.6	108686	380661	1	1		High	High	High	High	0	0.002904	0.008729	0.04732	40	25	67.01	K.DLASVNNLLK.K	[1689-1698]		Used
	High	[R].DLASVQALLR.[K]			0.0011308	0	1	1	1	P16546	P16546 [286-295]	0	1085.63	0	26.5	173.5	48702.3	318289	1	1		Peak Found	High	n/a	High		0		0.0008964		53	76.51	R.DLASVQALLR.K	[286-295]		Used
	High	[K].QQNFNTGIK.[D]			0.0127004	0.0004539	1	1	2	P16546	P16546 [1660-1668]	0	1049.54	0	47.4	152.6	584220	1.88001e+06	1	1		High	High	High	High	0.0012	0.0007424	0.01315	0.01747	46	42	34.18	K.QQNFNTGIK.D	[1660-1668]		Used
	High	[K].ADVVESWIGEK.[E]			0.0107001	0.0004539	1	2	1	P16546	P16546 [1985-1995]	0	1232.62	0	54.2	145.8	404646	1089670	1	1		High	Peak Found	High	n/a	0.0012		0.01128		25		64.33	K.ADVVESWIGEK.E	[1985-1995]		Used
	High	[K].DVTGAEALLER.[H]			0.0111866	0.0004539	1	1	2	P16546	P16546 [1370-1380]	0	1173.61	0	55.3	144.7	848710	2.21869e+06	1	1		High	High	High	High	0.006646	0	0.07522	0.009656	23	41	62.06	K.DVTGAEALLER.H	[1370-1380]		Used
	High	[K].DLNSQADSLMTSSAFDTSQVK.[E]	1xOxidation [M10]		0.019404	0.0012365	1	1	2	P16546	P16546 [1716-1736]	0	2261.02	0		200		39126.8		1		Not Found	High	n/a	High		0.0003807		0.01712		21	74.54	K.DLNSQADSLMTSSAFDTSQVK.E	[1716-1736]		Used
	High	[K].GNAMVEEGHFAAEDVK.[A]	1xOxidation [M4]		0.0207975	0.00161183	1	1	1	P16546	P16546 [847-862]	0	1719.76	0	41	159	118169	458507	1	1		Peak Found	High	n/a	High		0.0007424		0.01843		8	41.77	K.GNAMVEEGHFAAEDVK.A	[847-862]		Used
	High	[R].ENLLEEQGSIALR.[Q]			0.0210612	0.00161183	1	1	2	P16546	P16546 [1033-1045]	0	1471.78	0	99.4	100.6	314887	318666	1	1		High	High	High	High	0.001859	0.003177	0.02076	0.05122	44	37	66.64	R.ENLLEEQGSIALR.Q	[1033-1045]		Used
	High	[R].DCEQAENWMAAR.[E]	1xCarbamidomethyl [C2]; 1xOxidation [M9]		0.021735	0.00186591	1	1	1	P16546	P16546 [1453-1464]	0	1496.59	0	28.9	171.1	56825.7	337003	1	1		Peak Found	High	n/a	High		0.001032		0.01925		13	41.01	R.DCEQAENWMAAR.E	[1453-1464]		Used
	High	[R].QGFVPAAYVK.[K]			0.0241883	0.00186591	1	1	1	P16546	P16546 [1013-1022]	0	1079.59	0		200		739510		1		Not Found	High	n/a	High		0.001032		0.02145		28	56.61	R.QGFVPAAYVK.K	[1013-1022]		Used
	High	[K].GNAMVEEGHFAAEDVK.[A]			0.0265772	0.00186591	1	1	1	P16546	P16546 [847-862]	0	1703.77	0	40.5	159.5	129896	511487	1	1		Peak Found	High	n/a	High		0.001032		0.02367		17	49.28	K.GNAMVEEGHFAAEDVK.A	[847-862]		Used
	High	[K].LIQNNHYAMEDVATR.[R]	1xOxidation [M9]		0.0249602	0.00186591	1	1	1	P16546	P16546 [533-547]	0	1790.85	0	85.9	114.1	134319	178475	1	1		Peak Found	High	n/a	High		0.001032		0.02214		24	38.41	K.LIQNNHYAMEDVATR.R	[533-547]		Used
	High	[R].QFQDAGHFDAENIKK.[K]			0.0293799	0.00257049	1	1	1	P16546	P16546 [743-757]	1	1747.84	0	33.3	166.7	158829	795246	1	1		Peak Found	High	n/a	High		0.001641		0.02624		6	43.45	R.QFQDAGHFDAENIKK.K	[743-757]		Used
	High	[R].DVDETIGWIK.[E]			0.0288333	0.00257049	1	1	2	P16546	P16546 [263-272]	0	1175.59	0	64.9	135.1	333456	694651	1	1		High	Medium	High	Medium	0.001859	0.02913	0.02747	0.1791	25	4	68.39	R.DVDETIGWIK.E	[263-272]		Used
	High	[K].REELITNWEQIR.[T]			0.0393842	0.00340629	1	1	1	P16546	P16546 [336-347]	1	1586.83	0	12.2	187.8	8299.33	128072	1	1		Peak Found	High	n/a	High		0.002211		0.03553		28	64.46	K.REELITNWEQIR.T	[336-347]		Used
	High	[K].LLEATELK.[G]			0.0480074	0.00408134	1	1	2	P16546	P16546 [663-670]	0	916.535	0	37.9	162.1	802789	3.43343e+06	1	1		Medium	High	Medium	High	0.04197	0.002705	0.2159	0.04374	31	36	46.73	K.LLEATELK.G	[663-670]		Used
	High	[K].LIQEQHPEEELIK.[T]			0.0584258	0.00519924	1	1	1	P16546	P16546 [215-227]	0	1605.85	0	45.9	154.1	913541	3.06557e+06	1	1		High	Peak Found	High	n/a	0.002952		0.0522		13		49.17	K.LIQEQHPEEELIK.T	[215-227]		Used
	High	[R].CNSLEEIK.[A]	1xCarbamidomethyl [C1]		0.0595059	0.00574367	1	1	2	P16546	P16546 [2120-2127]	0	992.472	0	62.1	137.9	641809	1.42632e+06	1	1		Medium	High	Medium	High	0.02222	0.004491	0.1252	0.0546	32	28	36.15	R.CNSLEEIK.A	[2120-2127]		Used
	High	[K].EKEQLMASDDFGR.[D]			0.0688508	0.00791874	1	1	1	P16546	P16546 [273-285]	1	1525.7	0	44.3	155.7	170373	599598	1	1		Peak Found	High	n/a	High		0.00625		0.06355		37	45.79	K.EKEQLMASDDFGR.D	[273-285]		Used
	High	[R].DLAALEDKVK.[A]			0.0753729	0.00824361	1	1	1	P16546	P16546 [303-312]	1	1101.62	0	15.9	184.1	47404.7	549798	1	1		Peak Found	High	n/a	High		0.006573		0.06944		35	53.06	R.DLAALEDKVK.A	[303-312]		Used
	High	[K].LLVSSEDYGR.[D]			0.0795577	0.00848648	1	1	2	P16546	P16546 [1785-1794]	0	1138.57	0	59.7	140.3	846042	1987763	1	1		High	Medium	High	Medium	0.006061	0.02639	0.06932	0.16	34	18	45.71	K.LLVSSEDYGR.D	[1785-1794]		Used
	High	[K].TKQDEVNAAWQR.[L]			0.0870129	0.00938667	1	1	2	P16546	P16546 [228-239]	1	1445.71	0	38.4	161.6	290658	1.2213e+06	1	1		Peak Found	High	n/a	High		0.007403		0.08059		32	36.05	K.TKQDEVNAAWQR.L	[228-239]		Used
	Medium	[K].LIQNNHYAMEDVATR.[R]			0.0901708	0.0112414	1	1	1	P16546	P16546 [533-547]	0	1774.85	0	77.4	122.6	133736	211983	1	1		Peak Found	Medium	n/a	Medium		0.0114		0.08381		16	47.2	K.LIQNNHYAMEDVATR.R	[533-547]		Used
	Medium	[R].DLAALGDK.[V]			0.110765	0.0148541	1	1	1	P16546	P16546 [1281-1288]	0	802.431	0							No Quan Values	Medium	Not Found	Medium	n/a	0.01355		0.09422		31			R.DLAALGDK.V	[1281-1288]		Not Used
	Medium	[R].DTEQVDNWMSK.[Q]			0.128693	0.0184155	1	1	1	P16546	P16546 [475-485]	0	1352.58	0	36.7	163.3	81714.1	363203	1	1		Peak Found	Medium	n/a	Medium		0.01912		0.1207		9	51.98	R.DTEQVDNWMSK.Q	[475-485]		Used
	Medium	[R].QFQDAGHFDAENIK.[K]			0.138579	0.020294	1	1	1	P16546	P16546 [743-756]	0	1619.74	0	52	148	181967	517436	1	1		Peak Found	Medium	Low	Medium	0.1405	0.02035	0.5215	0.1296	12	13	49.37	R.QFQDAGHFDAENIK.K	[743-756]		Used
	Medium	[R].QWELLLEK.[M]			0.16393	0.0256157	1	1	1	P16546	P16546 [130-137]	0	1058.59	0	52.1	147.9	75387.9	214060	1	1		Peak Found	Medium	n/a	Medium		0.02539		0.154		23	72.3	R.QWELLLEK.M	[130-137]		Used
	Medium	[R].DCEQAENWMAAR.[E]	1xCarbamidomethyl [C2]		0.182927	0.0286046	1	1	1	P16546	P16546 [1453-1464]	0	1480.59	0	42.7	157.3	64644.7	238207	1	1		Medium	Peak Found	Medium	Low	0.02705	0.06403	0.1511	0.3364	18	17	53.05	R.DCEQAENWMAAR.E	[1453-1464]		Used
	Medium	[R].LQQSHPLSASQIQVK.[R]			0.245825	0.0398828	1	1	1	P16546	P16546 [321-335]	0	1663.91	0							No Quan Values	Not Found	Medium	n/a	Medium		0.03711		0.2324		15		R.LQQSHPLSASQIQVK.R	[321-335]		Not Used
	Medium	[R].DMDDEESWIK.[E]	1xOxidation [M2]		0.261258	0.0428369	1	1	1	P16546	P16546 [1772-1781]	0	1283.51	0	35.8	164.2	79758.5	366132	1	1		Peak Found	Medium	n/a	Medium		0.04251		0.2474		6	50.92	R.DMDDEESWIK.E	[1772-1781]		Used
	Medium	[R].SQLLGSAHEVQR.[F]	1xCarbamyl [N-Term]	P16546 1xCarbamyl [N-Term]	0.265226	0.0441052	1	1	1	P16546	P16546 [1226-1237]	0	1367.7	0	15.9	184.1	12421.1	143634	1	1		Peak Found	Medium	n/a	Medium		0.04361		0.2512		15	48.1	R.SQLLGSAHEVQR.F	[1226-1237]	1xCarbamyl [N-Term]	Used
	Medium	[R].LIQSHPESAEDLK.[E]			0.289963	0.0487295	1	1	1	P16546	P16546 [1299-1311]	0	1466.75	0	85.2	114.8	198221	267308	1	1		Peak Found	Medium	Low	Medium	0.1826	0.04786	0.6049	0.2758	12	4	36.75	R.LIQSHPESAEDLK.E	[1299-1311]		Used
Master Protein	P99024	Tubulin beta-5 chain OS=Mus musculus OX=10090 GN=Tubb5 PE=1 SV=1	32	14	62	2	1	444	49.6	4.89	438	747	8	11	2	66	134	2.88754e+06	5.86567e+06	4	4	High	High
	Confidence	Annotated Sequence	Modifications	Modifications in Master Proteins	Qvality PEP	Qvality q-value	# Protein Groups	# Proteins	# PSMs	Master Protein Accessions	Positions in Master Proteins	# Missed Cleavages	Theo. MH+ [Da]	# Razor Quan Results	Abundances (Scaled): F3: Sample	Abundances (Scaled): F4: Sample	Abundance: F3: Sample	Abundance: F4: Sample	Abundances Count: F3: Sample	Abundances Count: F4: Sample	Quan Info	Found in Sample: [S3] F3: Sample	Found in Sample: [S4] F4: Sample	Confidence (by Search Engine): A2 Mascot	Confidence (by Search Engine): B2 Mascot	Percolator q-Value (by Search Engine): A2 Mascot	Percolator q-Value (by Search Engine): B2 Mascot	Percolator PEP (by Search Engine): A2 Mascot	Percolator PEP (by Search Engine): B2 Mascot	Ions Score (by Search Engine): A2 Mascot	Ions Score (by Search Engine): B2 Mascot	Top Apex RT [min]	Sequence in Protein	Positions in Protein	Peptide Group Modifications in Protein	Quan Usage
	High	[-].MREIVHIQAGQCGNQIGAK.[F]	1xCarbamidomethyl [C12]; 1xOxidation [M1]		0.0015177	0	5	6	4	Q7TMM9; Q9D6F9; Q9ERD7; P99024; P68372	Q7TMM9 [1-19]; Q9D6F9 [1-19]; Q9ERD7 [1-19]; P99024 [1-19]; P68372 [1-19]	1	2126.06	0	2.9	197.1	14900.2	1.01787e+06	1	2	Shared	Peak Found	High	n/a	High		0		0.001218		30	42.57	-.MREIVHIQAGQCGNQIGAK.F	[1-19]		Not Used
	High	[R].ISVYYNEATGGK.[Y]			1.45655e-05	0	1	1	2	P99024	P99024 [47-58]	0	1301.64	0	73.5	126.5	1.48102e+06	2.54856e+06	1	1		High	High	High	High	0	0	0.0001795	9.806e-06	57	70	45.99	R.ISVYYNEATGGK.Y	[47-58]		Used
	High	[K].LAVNMVPFPR.[L]			0.00206305	0	5	8	1	Q7TMM9; Q9D6F9; Q9ERD7; P99024; P68372	Q7TMM9 [253-262]; Q9D6F9 [253-262]; Q9ERD7 [253-262]; P99024 [253-262]; P68372 [253-262]	0	1143.63	0	22.2	177.8	42586.8	341512	1	1	Shared	Peak Found	High	n/a	High		0		0.001673		44	72.22	K.LAVNMVPFPR.L	[253-262]		Not Used
	High	[K].TAVCDIPPR.[G]	1xCarbamidomethyl [C4]		0.0006998	0	4	5	20	Q7TMM9; Q9D6F9; P99024; P68372	Q7TMM9 [351-359]; Q9D6F9 [351-359]; P99024 [351-359]; P68372 [351-359]	0	1028.52	0	62.8	137.2	4.72263e+06	1.0315e+07	6	5	Shared	High	High	High	High	0	0	0.0009763	0.0005779	48	64	38.57	K.TAVCDIPPR.G	[351-359]		Not Used
	High	[R].EIVHIQAGQCGNQIGAK.[F]	1xCarbamidomethyl [C10]		0.000287505	0	5	6	4	Q7TMM9; Q9D6F9; Q9ERD7; P99024; P68372	Q7TMM9 [3-19]; Q9D6F9 [3-19]; Q9ERD7 [3-19]; P99024 [3-19]; P68372 [3-19]	0	1822.92	0		200		1.05788e+07		2	Shared	Not Found	High	n/a	High		0		0.0002168		46	45.77	R.EIVHIQAGQCGNQIGAK.F	[3-19]		Not Used
	High	[K].EVDEQMLNVQNK.[N]	1xOxidation [M6]		0.000176766	0	3	4	4	Q7TMM9; P99024; P68372	Q7TMM9 [325-336]; P99024 [325-336]; P68372 [325-336]	0	1462.68	0	47.3	152.7	1.47147e+06	4.74677e+06	2	2	Shared	High	High	High	High	0	0	0.004324	0.0001307	43	56	37.67	K.EVDEQMLNVQNK.N	[325-336]		Not Used
	High	[K].EVDEQMLNVQNK.[N]			0.00328977	0	3	4	2	Q7TMM9; P99024; P68372	Q7TMM9 [325-336]; P99024 [325-336]; P68372 [325-336]	0	1446.69	0	56.4	143.6	2369264	6035670	1	1	Shared	High	High	High	High	0	0	0.00402	0.002703	48	50	48.09	K.EVDEQMLNVQNK.N	[325-336]		Not Used
	High	[R].FPGQLNADLR.[K]			3.30466e-05	0	5	8	6	Q7TMM9; Q9D6F9; Q9ERD7; P99024; P68372	Q7TMM9 [242-251]; Q9D6F9 [242-251]; Q9ERD7 [242-251]; P99024 [242-251]; P68372 [242-251]	0	1130.6	0	79.8	120.2	3.07309e+06	4.62906e+06	2	1	Shared	High	High	High	High	0	0	6.349e-05	0.0003837	64	48	56.47	R.FPGQLNADLR.K	[242-251]		Not Used
	High	[R].AILVDLEPGTMDSVR.[S]	1xOxidation [M11]		0.00235952	0	3	4	7	Q7TMM9; Q9ERD7; P99024	Q7TMM9 [63-77]; Q9ERD7 [63-77]; P99024 [63-77]	0	1631.83	0	54.8	145.2	1.05662e+06	2.80268e+06	3	3	Shared	Peak Found	High	Low	High	0.0802	0	0.3521	0.001918	9	43	67.55	R.AILVDLEPGTMDSVR.S	[63-77]		Used
	High	[R].AILVDLEPGTMDSVR.[S]			0.0173196	0.0012365	3	4	1	Q7TMM9; Q9ERD7; P99024	Q7TMM9 [63-77]; Q9ERD7 [63-77]; P99024 [63-77]	0	1615.84	0	85.5	114.5	312114	417584	1	1	Shared	Peak Found	High	n/a	High		0.0003807		0.01517		22	75.09	R.AILVDLEPGTMDSVR.S	[63-77]		Used
	High	[K].IREEYPDR.[I]			0.019282	0.0012365	3	6	2	Q7TMM9; P99024; P68372	Q7TMM9 [155-162]; P99024 [155-162]; P68372 [155-162]	1	1077.53	0	105.7	94.3	8.18661e+06	7.30073e+06	2	2	Shared	High	Peak Found	High	Low	0.001859	0.1089	0.01916	0.4918	34	23	26.43	K.IREEYPDR.I	[155-162]		Not Used
	High	[K].LAVNMVPFPR.[L]	1xOxidation [M5]		0.0139673	0.0012365	5	8	2	Q7TMM9; Q9D6F9; Q9ERD7; P99024; P68372	Q7TMM9 [253-262]; Q9D6F9 [253-262]; Q9ERD7 [253-262]; P99024 [253-262]; P68372 [253-262]	0	1159.63	0	26.1	173.9	234530	1.56534e+06	2	2	Shared	Peak Found	High	Low	High	0.1191	0.0003807	0.4767	0.01213	17	52	62.97	K.LAVNMVPFPR.L	[253-262]		Not Used
	High	[R].FPGQLNADLRK.[L]			0.0347769	0.00308648	5	8	2	Q7TMM9; Q9D6F9; Q9ERD7; P99024; P68372	Q7TMM9 [242-252]; Q9D6F9 [242-252]; Q9ERD7 [242-252]; P99024 [242-252]; P68372 [242-252]	1	1258.69	0	36.7	163.3	169198	752147	1	1	Shared	Peak Found	High	n/a	High		0.001909		0.03139		28	48.53	R.FPGQLNADLRK.L	[242-252]		Not Used
	High	[K].NMMAACDPR.[H]	1xCarbamidomethyl [C6]; 1xOxidation [M3]		0.0595059	0.00574367	5	7	3	Q7TMM9; Q9D6F9; Q9ERD7; P99024; P68372	Q7TMM9 [298-306]; Q9D6F9 [298-306]; Q9ERD7 [298-306]; P99024 [298-306]; P68372 [298-306]	0	1081.42	0	27	173	579663	3.72142e+06	3	3	Shared	Medium	High	Medium	High	0.02449	0.004491	0.1327	0.05469	19	37	25	K.NMMAACDPR.H	[298-306]		Not Used
	High	[R].ISEQFTAMFR.[R]			0.0824661	0.00896852	5	6	1	Q7TMM9; Q9D6F9; Q9ERD7; P99024; P68372	Q7TMM9 [381-390]; Q9D6F9 [381-390]; Q9ERD7 [381-390]; P99024 [381-390]; P68372 [381-390]	0	1229.6	0	60.8	139.2	147630	337830	1	1	Shared	High	Peak Found	High	n/a	0.006061		0.07186		35		70.08	R.ISEQFTAMFR.R	[381-390]		Not Used
	Medium	[R].IMNTFSVVPSPK.[V]	1xOxidation [M2]		0.0896373	0.0112414	4	4	1	Q9D6F9; Q9ERD7; P99024; P68372	Q9D6F9 [163-174]; Q9ERD7 [163-174]; P99024 [163-174]; P68372 [163-174]	0	1335.7	0	75.2	124.8	835606	1.38796e+06	1	1	Shared	Medium	Peak Found	Medium	n/a	0.01286		0.07744		30		57.23	R.IMNTFSVVPSPK.V	[163-174]		Not Used
	Medium	[K].NMMAACDPR.[H]	1xCarbamidomethyl [C6]		0.16667	0.0261797	5	7	1	Q7TMM9; Q9D6F9; Q9ERD7; P99024; P68372	Q7TMM9 [298-306]; Q9D6F9 [298-306]; Q9ERD7 [298-306]; P99024 [298-306]; P68372 [298-306]	0	1065.43	0	42.3	157.7	436069	1.62514e+06	1	1	Shared	Peak Found	Medium	Low	Medium	0.1465	0.02608	0.529	0.1566	9	22	33.66	K.NMMAACDPR.H	[298-306]		Not Used
	Medium	[R].ALTVPELTQQVFDAK.[N]			0.2335	0.0372249	1	1	1	P99024	P99024 [283-297]	0	1659.9	0	56.1	143.9	37784.7	96852.5	1	1		Peak Found	Medium	n/a	Medium		0.03468		0.2217		9	83.59	R.ALTVPELTQQVFDAK.N	[283-297]		Used
	Medium	[K].NMMAACDPR.[H]	1xCarbamidomethyl [C6]; 2xOxidation [M2; M3]		0.240837	0.0389541	5	7	1	Q7TMM9; Q9D6F9; Q9ERD7; P99024; P68372	Q7TMM9 [298-306]; Q9D6F9 [298-306]; Q9ERD7 [298-306]; P99024 [298-306]; P68372 [298-306]	0	1097.42	0		200		91681.6		1	Shared	Not Found	Medium	n/a	Medium		0.03615		0.228		21	23.81	K.NMMAACDPR.H	[298-306]		Not Used
	Medium	[R].FPGQLNADLR.[K]	1xCarbamyl [N-Term]	Q7TMM9 1xCarbamyl [N-Term]; Q9D6F9 1xCarbamyl [N-Term]; Q9ERD7 1xCarbamyl [N-Term]; P99024 1xCarbamyl [N-Term]; P68372 1xCarbamyl [N-Term]	0.287137	0.0482065	5	8	1	Q7TMM9; Q9D6F9; Q9ERD7; P99024; P68372	Q7TMM9 [242-251]; Q9D6F9 [242-251]; Q9ERD7 [242-251]; P99024 [242-251]; P68372 [242-251]	0	1173.6	0	12.9	187.1	7140.34	103151	1	1	Shared	Peak Found	Medium	n/a	Medium		0.04723		0.2727		7	72.9	R.FPGQLNADLR.K	[242-251]	1xCarbamyl [N-Term]	Not Used
Master Protein	Q7TMM9	Tubulin beta-2A chain OS=Mus musculus OX=10090 GN=Tubb2a PE=1 SV=1	29	13	62	2	1	445	49.9	4.89	434	704	8	11	0	75.4	124.6	2.63635e+06	4.36058e+06	2	2	High	High
	Confidence	Annotated Sequence	Modifications	Modifications in Master Proteins	Qvality PEP	Qvality q-value	# Protein Groups	# Proteins	# PSMs	Master Protein Accessions	Positions in Master Proteins	# Missed Cleavages	Theo. MH+ [Da]	# Razor Quan Results	Abundances (Scaled): F3: Sample	Abundances (Scaled): F4: Sample	Abundance: F3: Sample	Abundance: F4: Sample	Abundances Count: F3: Sample	Abundances Count: F4: Sample	Quan Info	Found in Sample: [S3] F3: Sample	Found in Sample: [S4] F4: Sample	Confidence (by Search Engine): A2 Mascot	Confidence (by Search Engine): B2 Mascot	Percolator q-Value (by Search Engine): A2 Mascot	Percolator q-Value (by Search Engine): B2 Mascot	Percolator PEP (by Search Engine): A2 Mascot	Percolator PEP (by Search Engine): B2 Mascot	Ions Score (by Search Engine): A2 Mascot	Ions Score (by Search Engine): B2 Mascot	Top Apex RT [min]	Sequence in Protein	Positions in Protein	Peptide Group Modifications in Protein	Quan Usage
	High	[R].INVYYNEAAGNK.[Y]			0.000831778	0	1	1	2	Q7TMM9	Q7TMM9 [47-58]	0	1355.66	0	76.8	123.2	2.57677e+06	4137153	1	1		High	High	High	High	0	0.006488	0.001139	0.0655	54	21	44.28	R.INVYYNEAAGNK.Y	[47-58]		Used
	High	[-].MREIVHIQAGQCGNQIGAK.[F]	1xCarbamidomethyl [C12]; 1xOxidation [M1]		0.0015177	0	5	6	4	Q7TMM9; Q9D6F9; Q9ERD7; P99024; P68372	Q7TMM9 [1-19]; Q9D6F9 [1-19]; Q9ERD7 [1-19]; P99024 [1-19]; P68372 [1-19]	1	2126.06	0	2.9	197.1	14900.2	1.01787e+06	1	2	Shared	Peak Found	High	n/a	High		0		0.001218		30	42.57	-.MREIVHIQAGQCGNQIGAK.F	[1-19]		Not Used
	High	[K].LAVNMVPFPR.[L]			0.00206305	0	5	8	1	Q7TMM9; Q9D6F9; Q9ERD7; P99024; P68372	Q7TMM9 [253-262]; Q9D6F9 [253-262]; Q9ERD7 [253-262]; P99024 [253-262]; P68372 [253-262]	0	1143.63	0	22.2	177.8	42586.8	341512	1	1	Shared	Peak Found	High	n/a	High		0		0.001673		44	72.22	K.LAVNMVPFPR.L	[253-262]		Not Used
	High	[K].TAVCDIPPR.[G]	1xCarbamidomethyl [C4]		0.0006998	0	4	5	20	Q7TMM9; Q9D6F9; P99024; P68372	Q7TMM9 [351-359]; Q9D6F9 [351-359]; P99024 [351-359]; P68372 [351-359]	0	1028.52	0	62.8	137.2	4.72263e+06	1.0315e+07	6	5	Shared	High	High	High	High	0	0	0.0009763	0.0005779	48	64	38.57	K.TAVCDIPPR.G	[351-359]		Not Used
	High	[R].EIVHIQAGQCGNQIGAK.[F]	1xCarbamidomethyl [C10]		0.000287505	0	5	6	4	Q7TMM9; Q9D6F9; Q9ERD7; P99024; P68372	Q7TMM9 [3-19]; Q9D6F9 [3-19]; Q9ERD7 [3-19]; P99024 [3-19]; P68372 [3-19]	0	1822.92	0		200		1.05788e+07		2	Shared	Not Found	High	n/a	High		0		0.0002168		46	45.77	R.EIVHIQAGQCGNQIGAK.F	[3-19]		Not Used
	High	[K].EVDEQMLNVQNK.[N]	1xOxidation [M6]		0.000176766	0	3	4	4	Q7TMM9; P99024; P68372	Q7TMM9 [325-336]; P99024 [325-336]; P68372 [325-336]	0	1462.68	0	47.3	152.7	1.47147e+06	4.74677e+06	2	2	Shared	High	High	High	High	0	0	0.004324	0.0001307	43	56	37.67	K.EVDEQMLNVQNK.N	[325-336]		Not Used
	High	[K].EVDEQMLNVQNK.[N]			0.00328977	0	3	4	2	Q7TMM9; P99024; P68372	Q7TMM9 [325-336]; P99024 [325-336]; P68372 [325-336]	0	1446.69	0	56.4	143.6	2369264	6035670	1	1	Shared	High	High	High	High	0	0	0.00402	0.002703	48	50	48.09	K.EVDEQMLNVQNK.N	[325-336]		Not Used
	High	[R].FPGQLNADLR.[K]			3.30466e-05	0	5	8	6	Q7TMM9; Q9D6F9; Q9ERD7; P99024; P68372	Q7TMM9 [242-251]; Q9D6F9 [242-251]; Q9ERD7 [242-251]; P99024 [242-251]; P68372 [242-251]	0	1130.6	0	79.8	120.2	3.07309e+06	4.62906e+06	2	1	Shared	High	High	High	High	0	0	6.349e-05	0.0003837	64	48	56.47	R.FPGQLNADLR.K	[242-251]		Not Used
	High	[R].AILVDLEPGTMDSVR.[S]	1xOxidation [M11]		0.00235952	0	3	4	7	Q7TMM9; Q9ERD7; P99024	Q7TMM9 [63-77]; Q9ERD7 [63-77]; P99024 [63-77]	0	1631.83	0	54.8	145.2	1.05662e+06	2.80268e+06	3	3	Shared	Peak Found	High	Low	High	0.0802	0	0.3521	0.001918	9	43	67.55	R.AILVDLEPGTMDSVR.S	[63-77]		Not Used
	High	[R].AILVDLEPGTMDSVR.[S]			0.0173196	0.0012365	3	4	1	Q7TMM9; Q9ERD7; P99024	Q7TMM9 [63-77]; Q9ERD7 [63-77]; P99024 [63-77]	0	1615.84	0	85.5	114.5	312114	417584	1	1	Shared	Peak Found	High	n/a	High		0.0003807		0.01517		22	75.09	R.AILVDLEPGTMDSVR.S	[63-77]		Not Used
	High	[K].IREEYPDR.[I]			0.019282	0.0012365	3	6	2	Q7TMM9; P99024; P68372	Q7TMM9 [155-162]; P99024 [155-162]; P68372 [155-162]	1	1077.53	0	105.7	94.3	8.18661e+06	7.30073e+06	2	2	Shared	High	Peak Found	High	Low	0.001859	0.1089	0.01916	0.4918	34	23	26.43	K.IREEYPDR.I	[155-162]		Not Used
	High	[K].LAVNMVPFPR.[L]	1xOxidation [M5]		0.0139673	0.0012365	5	8	2	Q7TMM9; Q9D6F9; Q9ERD7; P99024; P68372	Q7TMM9 [253-262]; Q9D6F9 [253-262]; Q9ERD7 [253-262]; P99024 [253-262]; P68372 [253-262]	0	1159.63	0	26.1	173.9	234530	1.56534e+06	2	2	Shared	Peak Found	High	Low	High	0.1191	0.0003807	0.4767	0.01213	17	52	62.97	K.LAVNMVPFPR.L	[253-262]		Not Used
	High	[R].FPGQLNADLRK.[L]			0.0347769	0.00308648	5	8	2	Q7TMM9; Q9D6F9; Q9ERD7; P99024; P68372	Q7TMM9 [242-252]; Q9D6F9 [242-252]; Q9ERD7 [242-252]; P99024 [242-252]; P68372 [242-252]	1	1258.69	0	36.7	163.3	169198	752147	1	1	Shared	Peak Found	High	n/a	High		0.001909		0.03139		28	48.53	R.FPGQLNADLRK.L	[242-252]		Not Used
	High	[K].NMMAACDPR.[H]	1xCarbamidomethyl [C6]; 1xOxidation [M3]		0.0595059	0.00574367	5	7	3	Q7TMM9; Q9D6F9; Q9ERD7; P99024; P68372	Q7TMM9 [298-306]; Q9D6F9 [298-306]; Q9ERD7 [298-306]; P99024 [298-306]; P68372 [298-306]	0	1081.42	0	27	173	579663	3.72142e+06	3	3	Shared	Medium	High	Medium	High	0.02449	0.004491	0.1327	0.05469	19	37	25	K.NMMAACDPR.H	[298-306]		Not Used
	High	[R].ISEQFTAMFR.[R]			0.0824661	0.00896852	5	6	1	Q7TMM9; Q9D6F9; Q9ERD7; P99024; P68372	Q7TMM9 [381-390]; Q9D6F9 [381-390]; Q9ERD7 [381-390]; P99024 [381-390]; P68372 [381-390]	0	1229.6	0	60.8	139.2	147630	337830	1	1	Shared	High	Peak Found	High	n/a	0.006061		0.07186		35		70.08	R.ISEQFTAMFR.R	[381-390]		Not Used
	Medium	[K].NMMAACDPR.[H]	1xCarbamidomethyl [C6]		0.16667	0.0261797	5	7	1	Q7TMM9; Q9D6F9; Q9ERD7; P99024; P68372	Q7TMM9 [298-306]; Q9D6F9 [298-306]; Q9ERD7 [298-306]; P99024 [298-306]; P68372 [298-306]	0	1065.43	0	42.3	157.7	436069	1.62514e+06	1	1	Shared	Peak Found	Medium	Low	Medium	0.1465	0.02608	0.529	0.1566	9	22	33.66	K.NMMAACDPR.H	[298-306]		Not Used
	Medium	[R].ALTVPELTQQMFDSK.[N]	1xOxidation [M11]		0.202621	0.0335442	1	2	2	Q7TMM9	Q7TMM9 [283-297]	0	1723.86	0	42.1	157.9	59581.8	223423	1	1		Medium	Medium	Medium	Medium	0.03825	0.03075	0.2004	0.191	10	14	69.19	R.ALTVPELTQQMFDSK.N	[283-297]		Used
	Medium	[K].NMMAACDPR.[H]	1xCarbamidomethyl [C6]; 2xOxidation [M2; M3]		0.240837	0.0389541	5	7	1	Q7TMM9; Q9D6F9; Q9ERD7; P99024; P68372	Q7TMM9 [298-306]; Q9D6F9 [298-306]; Q9ERD7 [298-306]; P99024 [298-306]; P68372 [298-306]	0	1097.42	0		200		91681.6		1	Shared	Not Found	Medium	n/a	Medium		0.03615		0.228		21	23.81	K.NMMAACDPR.H	[298-306]		Not Used
	Medium	[R].FPGQLNADLR.[K]	1xCarbamyl [N-Term]	Q7TMM9 1xCarbamyl [N-Term]; Q9D6F9 1xCarbamyl [N-Term]; Q9ERD7 1xCarbamyl [N-Term]; P99024 1xCarbamyl [N-Term]; P68372 1xCarbamyl [N-Term]	0.287137	0.0482065	5	8	1	Q7TMM9; Q9D6F9; Q9ERD7; P99024; P68372	Q7TMM9 [242-251]; Q9D6F9 [242-251]; Q9ERD7 [242-251]; P99024 [242-251]; P68372 [242-251]	0	1173.6	0	12.9	187.1	7140.34	103151	1	1	Shared	Peak Found	Medium	n/a	Medium		0.04723		0.2727		7	72.9	R.FPGQLNADLR.K	[242-251]	1xCarbamyl [N-Term]	Not Used
Master Protein	Q62261	Spectrin beta chain, non-erythrocytic 1 OS=Mus musculus OX=10090 GN=Sptbn1 PE=1 SV=2	29	61	104	61	1	2363	274.1	5.58	427	1059	31	57	0	48	152	3.36854e+07	1.06551e+08	63	66	High	High
	Confidence	Annotated Sequence	Modifications	Modifications in Master Proteins	Qvality PEP	Qvality q-value	# Protein Groups	# Proteins	# PSMs	Master Protein Accessions	Positions in Master Proteins	# Missed Cleavages	Theo. MH+ [Da]	# Razor Quan Results	Abundances (Scaled): F3: Sample	Abundances (Scaled): F4: Sample	Abundance: F3: Sample	Abundance: F4: Sample	Abundances Count: F3: Sample	Abundances Count: F4: Sample	Quan Info	Found in Sample: [S3] F3: Sample	Found in Sample: [S4] F4: Sample	Confidence (by Search Engine): A2 Mascot	Confidence (by Search Engine): B2 Mascot	Percolator q-Value (by Search Engine): A2 Mascot	Percolator q-Value (by Search Engine): B2 Mascot	Percolator PEP (by Search Engine): A2 Mascot	Percolator PEP (by Search Engine): B2 Mascot	Ions Score (by Search Engine): A2 Mascot	Ions Score (by Search Engine): B2 Mascot	Top Apex RT [min]	Sequence in Protein	Positions in Protein	Peptide Group Modifications in Protein	Quan Usage
	High	[K].INAVVETGR.[R]			0.00146056	0	1	1	2	Q62261	Q62261 [1225-1233]	0	958.532	0	52.4	147.6	1.61357e+06	4.54822e+06	1	1		High	High	High	High	0	0	0.002625	0.001167	58	53	33.71	K.INAVVETGR.R	[1225-1233]		Used
	High	[K].LLTQHENIK.[N]			0.00393411	0	1	1	1	Q62261	Q62261 [1100-1108]	0	1095.62	0	40.3	159.7	247548	981979	1	1		Peak Found	High	Low	High	0.6415	0	1	0.003257	11	36	29.65	K.LLTQHENIK.N	[1100-1108]		Used
	High	[R].LQALDTGWNELHK.[M]			0.00514395	0	1	1	1	Q62261	Q62261 [1144-1156]	0	1524.78	0	16.1	183.9	43952.2	503219	1	1		Peak Found	High	n/a	High		0		0.004298		29	60.66	R.LQALDTGWNELHK.M	[1144-1156]		Used
	High	[R].LQAAYAGDKADDIQK.[R]			3.82266e-06	0	1	1	1	Q62261	Q62261 [1870-1884]	1	1606.81	0	46.3	153.7	186613	618685	1	1		Peak Found	High	n/a	High		0		2.442e-06		43	37.53	R.LQAAYAGDKADDIQK.R	[1870-1884]		Used
	High	[R].LILEVHQFSR.[D]			0.00310591	0	1	1	1	Q62261	Q62261 [2015-2024]	0	1241.7	0	4.1	195.9	6871.34	325717	1	1		Peak Found	High	n/a	High		0		0.002552		36	57.95	R.LILEVHQFSR.D	[2015-2024]		Used
	High	[K].LLDPEDISVDHPDEK.[S]			2.33896e-05	0	1	1	2	Q62261	Q62261 [250-264]	0	1721.82	0	55.7	144.3	513047	1.33066e+06	1	1		High	High	High	High	0	0	0.0002123	1.606e-05	54	62	57.81	K.LLDPEDISVDHPDEK.S	[250-264]		Used
	High	[K].MLTAQDMSYDEAR.[N]	1xOxidation [M1]		0.000903926	0	1	1	1	Q62261	Q62261 [1295-1307]	0	1546.65	0	24	176	34411.7	252941	1	1		Peak Found	High	n/a	High		0		0.0007101		46	47.13	K.MLTAQDMSYDEAR.N	[1295-1307]		Used
	High	[K].MWEVLESTTQTK.[A]	1xOxidation [M1]		7.96778e-07	0	1	1	1	Q62261	Q62261 [1361-1372]	0	1468.7	0	16.5	183.5	29485.7	328443	1	1		Peak Found	High	n/a	High		0		4.799e-07		77	57.67	K.MWEVLESTTQTK.A	[1361-1372]		Used
	High	[R].ITDLYTDLR.[D]			0.00432959	0	1	1	2	Q62261	Q62261 [75-83]	0	1109.58	0	93.6	106.4	613424	696694	1	1		High	High	High	High	0.001859	0	0.019	0.0036	38	38	58.28	R.ITDLYTDLR.D	[75-83]		Used
	High	[K].IVSSNDVGHDEYSTQSLVK.[K]			0.00013001	0	1	1	2	Q62261	Q62261 [766-784]	0	2078	0	80.5	119.5	615212	913890	1	1		High	High	High	High	0	0	0.005084	9.489e-05	28	39	50.08	K.IVSSNDVGHDEYSTQSLVK.K	[766-784]		Used
	High	[R].LVSDGNINSDR.[I]			0.000326765	0	1	1	1	Q62261	Q62261 [1235-1245]	0	1189.58	0	44.6	155.4	1.61467e+06	5.62608e+06	1	1		Peak Found	High	n/a	High		0		0.0002471		51	32.06	R.LVSDGNINSDR.I	[1235-1245]		Used
	High	[R].LVDTGDKFR.[F]			7.30815e-05	0	1	1	2	Q62261	Q62261 [1907-1915]	1	1050.56	0	54.5	145.5	418341	1.11576e+06	1	1		High	High	High	High	0	0	0.001944	5.21e-05	50	47	33.15	R.LVDTGDKFR.F	[1907-1915]		Used
	High	[R].LTTLELLEVR.[R]			0.000504934	0	1	1	1	Q62261	Q62261 [2079-2088]	0	1186.7	0	57	143	162439	407883	1	1		Peak Found	High	n/a	High		0		0.0003871		52	77.87	R.LTTLELLEVR.R	[2079-2088]		Used
	High	[R].LEMNLGLQK.[I]			4.02992e-05	0	1	1	1	Q62261	Q62261 [524-532]	0	1045.57	0	75.3	124.7	185223	306974	1	1		Peak Found	High	n/a	High		0		2.807e-05		64	57.86	R.LEMNLGLQK.I	[524-532]		Used
	High	[K].LEDLEVIQHR.[F]			0.00278615	0	1	1	2	Q62261	Q62261 [881-890]	0	1251.67	0	66.8	133.2	318495	635626	1	1		High	High	High	High	0.002424	0	0.03993	0.00228	30	40	49.41	K.LEDLEVIQHR.F	[881-890]		Used
	High	[R].VAVVNQIAR.[Q]			0.0016493	0	1	1	2	Q62261	Q62261 [905-913]	0	969.584	0	45.2	154.8	2.22592e+06	7.63388e+06	1	1		High	High	High	High	0	0	0.00358	0.001325	54	53	42.12	R.VAVVNQIAR.Q	[905-913]		Used
	High	[K].VLDNAIETEK.[M]			0.0006998	0	1	1	1	Q62261	Q62261 [293-302]	0	1131.59	0	61.9	138.1	2.08146e+06	4648727	1	1		Peak Found	High	n/a	High		0		0.0005444		55	39.26	K.VLDNAIETEK.M	[293-302]		Used
	High	[R].TQTAIASEDMPNTLTEAEK.[L]			0.00176951	0	1	1	1	Q62261	Q62261 [1081-1099]	0	2049.96	0	46.8	153.2	89415.9	292802	1	1		Peak Found	High	n/a	High		0		0.001422		39	59.06	R.TQTAIASEDMPNTLTEAEK.L	[1081-1099]		Used
	High	[R].TQILAASYELHK.[F]			0.00108128	0	1	1	1	Q62261	Q62261 [1798-1809]	0	1373.74	0	14.6	185.4	94500.5	1.19743e+06	1	1		Peak Found	High	n/a	High		0		0.0008572		31	52.12	R.TQILAASYELHK.F	[1798-1809]		Used
	High	[K].VLLLSQDYGK.[H]			0.0037862	0	1	1	2	Q62261	Q62261 [549-558]	0	1135.64	0	45.6	154.4	415141	1.40601e+06	1	1		High	High	High	High	0.002952	0	0.05262	0.003129	30	33	57.61	K.VLLLSQDYGK.H	[549-558]		Used
	High	[R].VQAVVAVAR.[E]			0.00155704	0	1	1	2	Q62261	Q62261 [478-486]	0	912.563	0	50	150	1.2355e+06	3.70417e+06	1	1		High	High	High	High	0.004227	0	0.05757	0.001245	36	47	38.46	R.VQAVVAVAR.E	[478-486]		Used
	High	[K].SALPAQSAATLPAR.[T]			8.84112e-06	0	1	1	2	Q62261	Q62261 [2177-2190]	0	1353.75	0	34	166	966512	4711474	1	1		High	High	High	High	0	0	0.0001475	5.84e-06	53	66	48.89	K.SALPAQSAATLPAR.T	[2177-2190]		Used
	High	[K].SAATWDER.[F]			0.0050143	0	1	1	2	Q62261	Q62261 [2065-2072]	0	935.422	0	45.6	154.4	759989	2.57134e+06	1	1		High	High	High	High	0.001859	0	0.02178	0.004198	35	60	30.05	K.SAATWDER.F	[2065-2072]		Used
	High	[K].SAASGIPYHSEVPVSLK.[E]			7.98054e-06	0	1	1	1	Q62261	Q62261 [2241-2257]	0	1741.91	0	15.9	184.1	45337.9	524482	1	1		Peak Found	High	n/a	High		0		5.243e-06		43	58.93	K.SAASGIPYHSEVPVSLK.E	[2241-2257]		Used
	High	[R].SQNIITDSSSLNAEAIR.[Q]			1.76206e-06	0	1	1	4	Q62261	Q62261 [1548-1564]	0	1818.92	0	57.4	142.6	385587	958243	2	2		High	High	High	High	0.002424	0	0.03767	1.092e-06	26	70	62.4	R.SQNIITDSSSLNAEAIR.Q	[1548-1564]		Used
	High	[R].EVDDLEQWIAER.[E]			0.00161795	0	1	1	1	Q62261	Q62261 [1706-1717]	0	1502.71	0	83.1	116.9	47104	66211.4	1	1		Peak Found	High	n/a	High		0		0.001298		43	79	R.EVDDLEQWIAER.E	[1706-1717]		Used
	High	[R].ALVADSHPESER.[I]			5.84142e-05	0	1	1	3	Q62261	Q62261 [1657-1668]	0	1310.63	0	34.2	165.8	1.38966e+06	6.73825e+06	2	2		High	High	High	High	0	0	0.006774	7.86e-05	31	75	28.31	R.ALVADSHPESER.I	[1657-1668]		Used
	High	[R].DQNTVETLQR.[M]			0.000548739	0	1	1	2	Q62261	Q62261 [1835-1844]	0	1203.6	0	48.5	151.5	1.89261e+06	5.91346e+06	1	1		Medium	High	Medium	High	0.01286	0	0.07802	0.0004236	31	63	35.28	R.DQNTVETLQR.M	[1835-1844]		Used
	High	[R].EAASELLMR.[L]			0.000378585	0	1	1	1	Q62261	Q62261 [1262-1270]	0	1019.52	0	33.8	166.2	151798	746553	1	1		High	Peak Found	High	n/a	0		0.0005644		56		51.23	R.EAASELLMR.L	[1262-1270]		Used
	High	[K].EAEKLESEHPDQAQAILSR.[L]			1.95207e-06	0	1	1	3	Q62261	Q62261 [1018-1036]	1	2151.07	0	33.7	166.3	507083	2.5027e+06	2	2		Medium	High	Medium	High	0.04618	0	0.2322	1.222e-06	19	50	47.64	K.EAEKLESEHPDQAQAILSR.L	[1018-1036]		Used
	High	[K].EIEELQSQAQALSQEGK.[S]			0.00116011	0	1	1	3	Q62261	Q62261 [1435-1451]	0	1887.93	0	45.8	154.2	276774	930617	2	2		High	High	High	High	0	0	0.003554	0.0009213	36	42	59.4	K.EIEELQSQAQALSQEGK.S	[1435-1451]		Used
	High	[R].ELEAENYHDIKR.[I]			0.000623663	0	1	1	2	Q62261	Q62261 [487-498]	1	1516.74	0	59	141	625595	1.49568e+06	2	2		High	Peak Found	High	Low	0	0.05663	0.0008819	0.3076	34	29	35.62	R.ELEAENYHDIKR.I	[487-498]		Used
	High	[R].EIGQSVDEVEK.[L]			0.0080883	0	1	1	2	Q62261	Q62261 [2044-2054]	0	1232.6	0	44	156	1.16623e+06	4.13518e+06	1	1		High	High	High	High	0.0012	0	0.01036	0.00691	41	32	38.07	R.EIGQSVDEVEK.L	[2044-2054]		Used
	High	[K].EGMQLISEKPETEAVVK.[E]	1xOxidation [M3]		0.00527693	0	1	1	1	Q62261	Q62261 [1336-1352]	0	1903.97	0	44.3	155.7	190060	667856	1	1		Peak Found	High	n/a	High		0		0.00444		12	49.1	K.EGMQLISEKPETEAVVK.E	[1336-1352]		Used
	High	[K].EGMQLISEKPETEAVVK.[E]			0.000433043	0	1	1	1	Q62261	Q62261 [1336-1352]	0	1887.97	0	48.2	151.8	271914	856079	1	1		Peak Found	High	Low	High	0.06231	0	0.2844	0.0003315	10	19	57.04	K.EGMQLISEKPETEAVVK.E	[1336-1352]		Used
	High	[K].FATDGEGYKPCDPQVIR.[D]	1xCarbamidomethyl [C11]		0.000195827	0	1	1	3	Q62261	Q62261 [594-610]	0	1952.92	0	46.9	153.1	478204	1.5632e+06	2	2		High	High	High	High	0.001859	0	0.02459	0.0001448	23	28	51.73	K.FATDGEGYKPCDPQVIR.D	[594-610]		Used
	High	[R].LEMNLGLQK.[I]	1xOxidation [M3]		0.0131095	0.0004539	1	1	1	Q62261	Q62261 [524-532]	0	1061.57	0		200		901066		1		Not Found	High	Low	High	0.3701	0	0.8683	0.01139	11	42	42.09	R.LEMNLGLQK.I	[524-532]		Used
	High	[K].EAICEVALDYKK.[K]	1xCarbamidomethyl [C4]		0.00856518	0.0004539	1	1	1	Q62261	Q62261 [2258-2269]	1	1438.72	0	56.3	143.7	135057	345144	1	1		Peak Found	High	n/a	High		0		0.007331		32	52.31	K.EAICEVALDYKK.K	[2258-2269]		Used
	High	[R].LSDGNEYLFQAK.[D]			0.0125403	0.0004539	1	1	2	Q62261	Q62261 [2278-2289]	0	1384.67	0	91.9	108.1	777066	914140	1	1		High	High	High	High	0.0012	0.002904	0.013	0.0472	30	25	56.53	R.LSDGNEYLFQAK.D	[2278-2289]		Used
	High	[K].LLEVLSGER.[L]			0.0145083	0.0012365	1	1	1	Q62261	Q62261 [91-99]	0	1015.58	0	66	134	479186	973067	1	1		Peak Found	High	Low	High	0.0675	0.0003807	0.2971	0.01263	23	35	56.78	K.LLEVLSGER.L	[91-99]		Used
	High	[R].LAEISDVWEEMK.[T]	1xOxidation [M11]		0.0178754	0.0012365	1	1	1	Q62261	Q62261 [1037-1048]	0	1465.69	0	40.1	159.9	62413	248770	1	1		Peak Found	High	n/a	High		0.0003807		0.01567		26	65.2	R.LAEISDVWEEMK.T	[1037-1048]		Used
	High	[R].AFEDEMSGR.[S]			0.0185656	0.0012365	1	1	1	Q62261	Q62261 [682-690]	0	1041.43	0	47	153	306607	997182	1	1		Peak Found	High	n/a	High		0.0003807		0.01632		27	37.78	R.AFEDEMSGR.S	[682-690]		Used
	High	[R].NDSFTACIELGK.[S]	1xCarbamidomethyl [C7]		0.0240367	0.00186591	1	1	1	Q62261	Q62261 [1964-1975]	0	1354.63	0	200		133254		1			High	Not Found	High	n/a	0.001859		0.02331		26		62	R.NDSFTACIELGK.S	[1964-1975]		Used
	High	[K].LESEHPDQAQAILSR.[L]			0.0221494	0.00186591	1	1	2	Q62261	Q62261 [1022-1036]	0	1693.85	0	76.3	123.7	202546	328088	1	1		High	High	High	High	0.002424	0.001032	0.03597	0.01968	37	17	46.31	K.LESEHPDQAQAILSR.L	[1022-1036]		Used
	High	[K].ILSSDDYGK.[D]			0.0257562	0.00186591	1	1	2	Q62261	Q62261 [660-668]	0	997.484	0	69.3	130.7	737774	1.39087e+06	1	1		High	Medium	High	Medium	0.001859	0.02593	0.02479	0.1549	44	17	32.67	K.ILSSDDYGK.D	[660-668]		Used
	High	[R].EAASELLMR.[L]	1xOxidation [M8]		0.037708	0.00308648	1	1	1	Q62261	Q62261 [1262-1270]	0	1035.51	0	40.1	159.9	584804	2.3345e+06	1	1		Peak Found	High	n/a	High		0.001909		0.03407		37	44.04	R.EAASELLMR.L	[1262-1270]		Used
	High	[R].DLVAIEAK.[L]			0.0367815	0.00308648	1	1	2	Q62261	Q62261 [1004-1011]	0	858.493	0	51.9	148.1	1.37498e+06	3922770	1	1		High	Medium	High	Medium	0.002424	0.03427	0.03428	0.2089	36	36	47.13	R.DLVAIEAK.L	[1004-1011]		Used
	High	[K].SLLDACEGR.[R]	1xCarbamidomethyl [C6]		0.0365533	0.00308648	1	1	2	Q62261	Q62261 [1895-1903]	0	1020.48	0	44	156	808263	2.86937e+06	1	1		Medium	High	Medium	High	0.02169	0.001909	0.1176	0.03289	20	28	41.85	K.SLLDACEGR.R	[1895-1903]		Used
	High	[R].DVSSVELLMNNHQGIK.[A]	1xOxidation [M9]		0.0345608	0.00308648	1	1	1	Q62261	Q62261 [1942-1957]	0	1799.9	0	22.8	177.2	49589.3	384809	1	1		Peak Found	High	n/a	High		0.001909		0.03117		21	55.77	R.DVSSVELLMNNHQGIK.A	[1942-1957]		Used
	High	[R].TQTAIASEDMPNTLTEAEK.[L]	1xOxidation [M10]		0.0401244	0.00363417	1	1	2	Q62261	Q62261 [1081-1099]	0	2065.96	0	10.7	189.3	21271.6	376179	1	2		Peak Found	High	n/a	High		0.002423		0.04218		18	48.73	R.TQTAIASEDMPNTLTEAEK.L	[1081-1099]		Used
	High	[K].QALQDTLALYK.[M]			0.0426902	0.00363417	1	1	1	Q62261	Q62261 [843-853]	0	1263.69	0	48.8	151.2	195381	605658	1	1		Peak Found	High	Low	High	0.07227	0.002423	0.3175	0.03868	7	23	63.96	K.QALQDTLALYK.M	[843-853]		Used
	High	[K].EAICEVALDYK.[K]	1xCarbamidomethyl [C4]		0.0454138	0.00391672	1	1	1	Q62261	Q62261 [2258-2268]	0	1310.63	0	73.7	126.3	245046	420069	1	1		High	Peak Found	High	n/a	0.002952		0.0416		28		59.97	K.EAICEVALDYK.K	[2258-2268]		Used
	High	[R].QIEAQEKPR.[D]	1xCarbamyl [N-Term]	Q62261 1xCarbamyl [N-Term]	0.0577161	0.00494935	1	1	1	Q62261	Q62261 [1933-1941]	0	1141.6	0		200		139877		1		Not Found	High	n/a	High		0.003726		0.05282		39	28.5	R.QIEAQEKPR.D	[1933-1941]	1xCarbamyl [N-Term]	Used
	High	[R].IDDIFER.[S]			0.0602364	0.00574367	1	1	1	Q62261	Q62261 [1541-1547]	0	907.452	0	57.7	142.3	1.44011e+06	3.54854e+06	1	1		Peak Found	High	Low	High	0.06959	0.004491	0.3014	0.05513	32	35	53.05	R.IDDIFER.S	[1541-1547]		Used
	High	[R].DVSSVELLMNNHQGIK.[A]			0.0692686	0.00791874	1	1	1	Q62261	Q62261 [1942-1957]	0	1783.9	0		200		161650		1		Not Found	High	n/a	High		0.00625		0.064		15	66.48	R.DVSSVELLMNNHQGIK.A	[1942-1957]		Used
	High	[K].MLTAQDMSYDEAR.[N]	2xOxidation [M1; M7]		0.0731374	0.00808988	1	1	1	Q62261	Q62261 [1295-1307]	0	1562.65	0	23.8	176.2	32649.9	241448	1	1		Peak Found	High	n/a	High		0.006573		0.0673		25	36.93	K.MLTAQDMSYDEAR.N	[1295-1307]		Used
	High	[R].LAGIEER.[C]			0.0849643	0.00917412	1	1	2	Q62261	Q62261 [824-830]	0	787.431	0	52.3	147.7	2.07619e+06	5868106	1	1		Medium	High	Medium	High	0.02222	0.007403	0.1232	0.07859	43	55	31.87	R.LAGIEER.C	[824-830]		Used
	Medium	[R].AQTLPTSVVTITSESSPGK.[R]			0.119431	0.0161237	1	1	2	Q62261	Q62261 [2325-2343]	0	1903	0	41.7	158.3	85537.2	324418	1	1		Medium	Medium	Medium	Medium	0.03382	0.01661	0.1716	0.1117	13	16	64.84	R.AQTLPTSVVTITSESSPGK.R	[2325-2343]		Used
	Medium	[R].FESLEPEMNNQASR.[V]	1xOxidation [M8]		0.122921	0.0170667	1	1	1	Q62261	Q62261 [891-904]	0	1667.73	0	37	163	161029	709409	1	1		Peak Found	Medium	n/a	Medium		0.01768		0.1147		18	42.59	R.FESLEPEMNNQASR.V	[891-904]		Used
	Medium	[R].FESLEPEMNNQASR.[V]			0.125058	0.0179829	1	1	1	Q62261	Q62261 [891-904]	0	1651.74	0	38.1	161.9	126639	538040	1	1		Peak Found	Medium	Low	Medium	0.2693	0.01872	0.753	0.1167	7	13	51.23	R.FESLEPEMNNQASR.V	[891-904]		Used
	Medium	[K].MWEVLESTTQTK.[A]			0.129431	0.0184155	1	1	1	Q62261	Q62261 [1361-1372]	0	1452.7	0							No Quan Values	Not Found	Medium	n/a	Medium		0.01912		0.1212		12		K.MWEVLESTTQTK.A	[1361-1372]		Not Used
	Medium	[R].ENEVLEAWK.[S]			0.130173	0.0185627	1	1	2	Q62261	Q62261 [1886-1894]	0	1117.55	0	60.8	139.2	491471	1.12476e+06	1	1		Medium	Medium	Medium	Medium	0.03854	0.01956	0.2045	0.1216	18	25	57.28	R.ENEVLEAWK.S	[1886-1894]		Used
	Medium	[K].VSEEAESQQWDTSK.[G]			0.141751	0.0211458	1	1	1	Q62261	Q62261 [2109-2122]	0	1623.71	0							No Quan Values	Not Found	Medium	n/a	Medium		0.02111		0.1329		18		K.VSEEAESQQWDTSK.G	[2109-2122]		Not Used
	Medium	[R].IHCLENVDK.[A]	1xCarbamidomethyl [C3]		0.174163	0.0270557	1	2	1	Q62261	Q62261 [110-118]	0	1127.55	0	46.5	153.5	663169	2.1911e+06	1	1		Medium	Peak Found	Medium	Low	0.02645	0.06776	0.1442	0.3536	31	20	29.99	R.IHCLENVDK.A	[110-118]		Used
	Medium	[K].AKDEQSAVSMLK.[K]	1xOxidation [M10]		0.17608	0.0276872	1	1	1	Q62261	Q62261 [1621-1632]	1	1322.66	0	32.7	167.3	152476	780769	1	1		Peak Found	Medium	Low	Medium	0.3764	0.02745	0.8763	0.1661	13	31	31.12	K.AKDEQSAVSMLK.K	[1621-1632]		Used
	Medium	[R].AQTLPTSVVTITSESSPGKR.[E]			0.203703	0.0336993	1	1	1	Q62261	Q62261 [2325-2344]	1	2059.1	0							No Quan Values	Not Found	Medium	Low	Medium	0.1692	0.03124	0.576	0.1926	3	10		R.AQTLPTSVVTITSESSPGKR.E	[2325-2344]		Not Used
	Medium	[K].AELFTQSCADLDK.[W]	1xCarbamidomethyl [C8]		0.205882	0.0338537	1	1	1	Q62261	Q62261 [1382-1394]	0	1497.69	0	41.6	158.4	149656	570286	1	1		Peak Found	Medium	n/a	Medium		0.03124		0.1943		17	55.66	K.AELFTQSCADLDK.W	[1382-1394]		Used
	Medium	[R].FQIQDISVETEDNKEK.[K]			0.221659	0.036493	1	1	1	Q62261	Q62261 [157-172]	1	1922.93	0	38.6	161.4	103175	431534	1	1		Peak Found	Medium	n/a	Medium		0.03427		0.2094		24	59.01	R.FQIQDISVETEDNKEK.K	[157-172]		Used
	Medium	[R].ALVADSHPESER.[I]	1xCarbamyl [N-Term]	Q62261 1xCarbamyl [N-Term]	0.262576	0.0436203	1	1	1	Q62261	Q62261 [1657-1668]	0	1353.64	0		200		198838		1		Not Found	Medium	n/a	Medium		0.04331		0.249		18	40.41	R.ALVADSHPESER.I	[1657-1668]	1xCarbamyl [N-Term]	Used
	Medium	[K].KLPEELGR.[D]			0.281542	0.047038	1	1	1	Q62261	Q62261 [1827-1834]	1	941.541	0	36.5	163.5	190367	853220	1	1		Peak Found	Medium	n/a	Medium		0.04572		0.2675		34	34.97	K.KLPEELGR.D	[1827-1834]		Used
Master Protein	Q922U2	Keratin, type II cytoskeletal 5 OS=Mus musculus OX=10090 GN=Krt5 PE=1 SV=1	21	18	61	9	1	580	61.7	7.75	427	370	14	15	13	99.6	100.4	2.45906e+08	2.48075e+08	26	26	High	High	Carbamyl [K251(100); K466(100)]
	Confidence	Annotated Sequence	Modifications	Modifications in Master Proteins	Qvality PEP	Qvality q-value	# Protein Groups	# Proteins	# PSMs	Master Protein Accessions	Positions in Master Proteins	# Missed Cleavages	Theo. MH+ [Da]	# Razor Quan Results	Abundances (Scaled): F3: Sample	Abundances (Scaled): F4: Sample	Abundance: F3: Sample	Abundance: F4: Sample	Abundances Count: F3: Sample	Abundances Count: F4: Sample	Quan Info	Found in Sample: [S3] F3: Sample	Found in Sample: [S4] F4: Sample	Confidence (by Search Engine): A2 Mascot	Confidence (by Search Engine): B2 Mascot	Percolator q-Value (by Search Engine): A2 Mascot	Percolator q-Value (by Search Engine): B2 Mascot	Percolator PEP (by Search Engine): A2 Mascot	Percolator PEP (by Search Engine): B2 Mascot	Ions Score (by Search Engine): A2 Mascot	Ions Score (by Search Engine): B2 Mascot	Top Apex RT [min]	Sequence in Protein	Positions in Protein	Peptide Group Modifications in Protein	Quan Usage
	High	[R].LRSEIDNVKK.[Q]	1xCarbamyl [R2]		0.0078849	0	1	1	1	Q922U2	Q922U2 [390-399]	2	1244.7	0	21.4	178.6	272067	2.27441e+06	1	1		Peak Found	High	n/a	High		0		0.006723		47	44.56	R.LRSEIDNVKK.Q	[390-399]		Used
	High	[K].NKYEDEINKR.[T]	1xGG [K2]		0.00521002	0	3	4	1	Q8VED5; Q6IFZ6; Q922U2	Q8VED5 [228-237]; Q6IFZ6 [255-264]; Q922U2 [250-259]	2	1422.7	0	147.6	52.4	401456	142607	1	1	Shared	High	Peak Found	High	n/a	0		0.005903		51		29.73	K.NKYEDEINKR.T	[250-259]		Used
	High	[K].NKYEDEINKR.[T]	1xCarbamyl [N-Term]; 1xCarbamyl [K2(100)]	Q8VED5 1xCarbamyl [K229(100)]; 1xCarbamyl [N-Term]; Q6IFZ6 1xCarbamyl [K256(100)]; 1xCarbamyl [N-Term]; Q922U2 1xCarbamyl [K251(100)]; 1xCarbamyl [N-Term]	0.00659664	0	3	4	2	Q8VED5; Q6IFZ6; Q922U2	Q8VED5 [228-237]; Q6IFZ6 [255-264]; Q922U2 [250-259]	2	1351.66	1	96.8	103.2	626011	667734	1	1	Shared	Peak Found	High	Low	High	0.3626	0	0.8615	0.005572	18	32	36.18	K.NKYEDEINKR.T	[250-259]	1xCarbamyl [K251(100)]; 1xCarbamyl [N-Term]	Used
	High	[K].NKYEDEINKR.[T]			0.0021165	0	3	4	6	Q8VED5; Q6IFZ6; Q922U2	Q8VED5 [228-237]; Q6IFZ6 [255-264]; Q922U2 [250-259]	2	1308.65	2	114.3	85.7	1.01322e+08	7.59686e+07	3	3	Shared	High	High	High	High	0	0	0.005967	0.00352	38	35	28.89	K.NKYEDEINKR.T	[250-259]		Used
	High	[R].VDALMDEINFMK.[M]	2xOxidation [M5; M11]		0.000422098	0	1	1	3	Q922U2	Q922U2 [287-298]	0	1457.67	0	86.6	113.4	1.0528e+06	1.37731e+06	2	2		High	High	High	High	0	0	0.0006222	0.002295	47	37	62.5	R.VDALMDEINFMK.M	[287-298]		Used
	High	[R].TTAENEFVMLKK.[D]	1xOxidation [M9]		0.00703074	0	1	1	2	Q922U2	Q922U2 [260-271]	1	1426.72	0	75.8	124.2	780675	1.27784e+06	1	1		High	High	High	High	0.002424	0	0.03035	0.005981	23	23	46.57	R.TTAENEFVMLKK.D	[260-271]		Used
	High	[R].TTAENEFVMLK.[K]	1xOxidation [M9]		0.000207438	0	1	1	2	Q922U2	Q922U2 [260-270]	0	1298.63	0	79.4	120.6	2.22132e+06	3.37189e+06	1	1		Peak Found	High	n/a	High		0		0.0001536		47	54.58	R.TTAENEFVMLK.K	[260-270]		Used
	High	[R].TTAENEFVMLK.[K]			0.000847899	0	1	1	1	Q922U2	Q922U2 [260-270]	0	1282.63	0	63.4	136.6	407773	878046	1	1		Peak Found	High	n/a	High		0		0.0006628		52	61.31	R.TTAENEFVMLK.K	[260-270]		Used
	High	[K].YEELQQTAGR.[H]			0.000903926	0	1	1	1	Q922U2	Q922U2 [359-368]	0	1194.57	0	112.9	87.1	12159598	9373594	1	1		High	Peak Found	High	n/a	0		0.001227		59		32.79	K.YEELQQTAGR.H	[359-368]		Used
	High	[R].SLDLDSIIAEVK.[A]			6.14832e-05	0	2	4	5	P50446; Q922U2	P50446 [316-327]; Q922U2 [326-337]	0	1302.72	0	98.6	101.4	3.07504e+06	3.16433e+06	3	3	Shared	High	High	High	High	0	0	0.0001376	4.379e-05	68	75	89.55	R.SLDLDSIIAEVK.A	[326-337]		Used
	High	[R].EYQELMNTK.[L]	1xCarbamyl [N-Term]; 1xOxidation [M6]	Q922U2 1xCarbamyl [N-Term]	0.00607194	0	1	1	4	Q922U2	Q922U2 [446-454]	0	1214.54	0	90.4	109.6	1.10901e+06	1.34385e+06	2	2		Medium	High	Medium	High	0.01838	0	0.1082	0.005134	28	37	36.45	R.EYQELMNTK.L	[446-454]	1xCarbamyl [N-Term]	Used
	High	[K].LLEGEECR.[MLI]	1xCarbamidomethyl [C7]		0.0137043	0.0012365	6	9	4	Q3TTY5; P50446; P07744; Q3UV17; Q922U2; P19246	Q3TTY5 [504-511]; P50446 [457-464]; P07744 [451-458]; Q3UV17 [472-479]; Q922U2 [467-474]; P19246 [403-410]	0	1005.47	0	89.1	110.9	39363956	49043172	1	1	Shared	High	High	High	High	0.001859	0.002705	0.01407	0.04418	49	44	30.09	K.LLEGEECR.L	[467-474]		Used
	High	[R].KLLEGEECR.[MLI]	1xCarbamidomethyl [C8]; 1xCarbamyl [K1(100)]	Q3TTY5 1xCarbamyl [K503(100)]; P50446 1xCarbamyl [K456(100)]; P07744 1xCarbamyl [K450(100)]; Q3UV17 1xCarbamyl [K471(100)]; Q922U2 1xCarbamyl [K466(100)]; P19246 1xCarbamyl [K402(100)]	0.0191607	0.0012365	6	9	1	Q3TTY5; P50446; P07744; Q3UV17; Q922U2; P19246	Q3TTY5 [503-511]; P50446 [456-464]; P07744 [450-458]; Q3UV17 [471-479]; Q922U2 [466-474]; P19246 [402-410]	1	1176.57	0	24.2	175.8	75956	551127	1	1	Shared	Peak Found	High	n/a	High		0.0003807		0.01684		34	41.79	R.KLLEGEECR.L	[466-474]	1xCarbamyl [K466(100)]	Used
	High	[K].DVDAAYMNK.[V]	1xOxidation [M7]		0.0299367	0.00257049	3	3	2	P50446; Q6IME9; Q922U2	P50446 [262-270]; Q6IME9 [244-252]; Q922U2 [272-280]	0	1042.45	0	106.9	93.1	328665	286159	1	1	Shared	High	High	High	High	0.001859	0.002423	0.02842	0.03694	29	19	35.72	K.DVDAAYMNK.V	[272-280]		Used
	High	[R].SRTEAESWYQTK.[Y]			0.0305037	0.00283465	1	1	1	Q922U2	Q922U2 [347-358]	1	1485.7	0	94.5	105.5	1.06781e+06	1.19093e+06	1	1		Peak Found	High	n/a	High		0.001641		0.02727		38	38.14	R.SRTEAESWYQTK.Y	[347-358]		Used
	High	[K].LLEGEECR.[MLI]	1xCarbamidomethyl [C7]; 1xCarbamyl [N-Term]	Q3TTY5 1xCarbamyl [N-Term]; P50446 1xCarbamyl [N-Term]; P07744 1xCarbamyl [N-Term]; Q3UV17 1xCarbamyl [N-Term]; Q922U2 1xCarbamyl [N-Term]; P19246 1xCarbamyl [N-Term]	0.0306951	0.00283465	6	9	1	Q3TTY5; P50446; P07744; Q3UV17; Q922U2; P19246	Q3TTY5 [504-511]; P50446 [457-464]; P07744 [451-458]; Q3UV17 [472-479]; Q922U2 [467-474]; P19246 [403-410]	0	1048.47	0	17.3	182.7	32317.1	341005	1	1	Shared	Peak Found	High	n/a	High		0.001641		0.02758		21	56.31	K.LLEGEECR.L	[467-474]	1xCarbamyl [N-Term]	Used
	High	[R].EYQELMNTK.[L]	1xOxidation [M6]		0.0324706	0.00283465	1	1	4	Q922U2	Q922U2 [446-454]	0	1171.53	0	120.1	79.9	3.47621e+06	2.31405e+06	3	2		High	High	High	High	0.002424	0.004491	0.03068	0.05697	34	27	29.96	R.EYQELMNTK.L	[446-454]		Used
	High	[R].GRLDSELR.[N]			0.0358771	0.00308648	2	3	1	P50446; Q922U2	P50446 [222-229]; Q922U2 [232-239]	1	945.511	0	79.8	120.2	3.37333e+06	5084336	1	1	Shared	High	Peak Found	High	Low	0.002424	0.1475	0.03362	0.609	44	20	30.25	R.GRLDSELR.N	[232-239]		Used
	High	[R].EYQELMNTK.[L]			0.0451341	0.00363417	1	1	2	Q922U2	Q922U2 [446-454]	0	1155.54	0	113.8	86.2	1.47213e+06	1.11482e+06	1	1		High	Medium	High	Medium	0.002424	0.03245	0.04121	0.201	37	32	41.39	R.EYQELMNTK.L	[446-454]		Used
	High	[R].LRSEIDNVKK.[Q]			0.0434903	0.00363417	1	1	2	Q922U2	Q922U2 [390-399]	2	1201.69	0	50.7	149.3	1.91234e+06	5627685	1	1		High	Medium	High	Medium	0.002424	0.02763	0.03998	0.1663	40	39	25.31	R.LRSEIDNVKK.Q	[390-399]		Used
	High	[K].FASFIDK.[V]			0.0516874	0.00408134	11	17	3	Q3TTY5; Q6IFZ9; P50446; P04104; Q6IME9; Q99M73; Q8VED5; P07744; Q6IFZ6; Q3UV17; Q922U2	Q3TTY5 [210-216]; Q6IFZ9 [117-123]; P50446 [163-169]; P04104 [199-205]; Q6IME9 [145-151]; Q99M73 [184-190]; Q8VED5 [150-156]; P07744 [157-163]; Q6IFZ6 [178-184]; Q3UV17 [176-182]; Q922U2 [173-179]	0	827.43	0	81.6	118.4	3.15647e+07	4.57893e+07	2	2	Shared	Medium	High	Medium	High	0.01314	0.002904	0.08919	0.04718	55	55	50.27	K.FASFIDK.V	[173-179]		Used
	High	[R].LRSEIDNVK.[K]			0.0701114	0.00791874	1	1	5	Q922U2	Q922U2 [390-398]	1	1073.59	0	104.2	95.8	3.79169e+07	3.4859e+07	3	3		High	High	High	High	0.004227	0.006573	0.06172	0.07043	34	31	29.14	R.LRSEIDNVK.K	[390-398]		Used
	High	[K].NKYEDEINK.[R]			0.0844592	0.00917412	3	4	2	Q8VED5; Q6IFZ6; Q922U2	Q8VED5 [228-236]; Q6IFZ6 [255-263]; Q922U2 [250-258]	1	1152.55	0	122.3	77.7	1.77509e+06	1.12829e+06	1	1	Shared	Medium	High	Medium	High	0.02967	0.007403	0.1576	0.07806	37	34	28.27	K.NKYEDEINK.R	[250-258]		Used
	Medium	[R].LLREYQELMNTK.[L]	1xCarbamyl [N-Term]; 1xOxidation [M9]	Q922U2 1xCarbamyl [N-Term]	0.20047	0.0327215	1	1	1	Q922U2	Q922U2 [443-454]	1	1596.81	0							No Quan Values	Medium	Not Found	Medium	n/a	0.03237		0.1645		19			R.LLREYQELMNTK.L	[443-454]	1xCarbamyl [N-Term]	Not Used
	Medium	[R].LRSEIDNVK.[K]	1xCarbamyl [N-Term]; 1xCarbamyl [R2]	Q922U2 1xCarbamyl [N-Term]	0.25217	0.0412943	1	1	2	Q922U2	Q922U2 [390-398]	1	1116.6	0	24.7	175.3	80424.2	571444	1	1		Peak Found	Medium	n/a	Medium		0.04331		0.2506		27	50.49	R.LRSEIDNVK.K	[390-398]	1xCarbamyl [N-Term]	Used
	Medium	[K].FASFIDK.[V]	1xCarbamyl [N-Term]	Q3TTY5 1xCarbamyl [N-Term]; Q6IFZ9 1xCarbamyl [N-Term]; P50446 1xCarbamyl [N-Term]; P04104 1xCarbamyl [N-Term]; Q6IME9 1xCarbamyl [N-Term]; Q99M73 1xCarbamyl [N-Term]; Q8VED5 1xCarbamyl [N-Term]; P07744 1xCarbamyl [N-Term]; Q6IFZ6 1xCarbamyl [N-Term]; Q3UV17 1xCarbamyl [N-Term]; Q922U2 1xCarbamyl [N-Term]	0.261258	0.0428369	11	17	1	Q3TTY5; Q6IFZ9; P50446; P04104; Q6IME9; Q99M73; Q8VED5; P07744; Q6IFZ6; Q3UV17; Q922U2	Q3TTY5 [210-216]; Q6IFZ9 [117-123]; P50446 [163-169]; P04104 [199-205]; Q6IME9 [145-151]; Q99M73 [184-190]; Q8VED5 [150-156]; P07744 [157-163]; Q6IFZ6 [178-184]; Q3UV17 [176-182]; Q922U2 [173-179]	0	870.436	0	13.3	186.7	7538.73	105986	1	1	Shared	Peak Found	Medium	n/a	Medium		0.04251		0.2473		37	81.47	K.FASFIDK.V	[173-179]	1xCarbamyl [N-Term]	Used
	Medium	[R].LDSELR.[NG]			0.265226	0.0441052	3	6	1	P50446; Q6IME9; Q922U2	P50446 [224-229]; Q6IME9 [206-211]; Q922U2 [234-239]	0	732.389	1	24.1	175.9	31080.3	227132	1	1	Shared	Peak Found	Medium	n/a	Medium		0.04361		0.2512		43	28.27	R.LDSELR.N	[234-239]		Used
Master Protein	P68372	Tubulin beta-4B chain OS=Mus musculus OX=10090 GN=Tubb4b PE=1 SV=1	32	14	61	1	1	445	49.8	4.89	405	724	9	11	19	58	142	2.52705e+07	6.1819e+07	18	20	Medium	High
	Confidence	Annotated Sequence	Modifications	Modifications in Master Proteins	Qvality PEP	Qvality q-value	# Protein Groups	# Proteins	# PSMs	Master Protein Accessions	Positions in Master Proteins	# Missed Cleavages	Theo. MH+ [Da]	# Razor Quan Results	Abundances (Scaled): F3: Sample	Abundances (Scaled): F4: Sample	Abundance: F3: Sample	Abundance: F4: Sample	Abundances Count: F3: Sample	Abundances Count: F4: Sample	Quan Info	Found in Sample: [S3] F3: Sample	Found in Sample: [S4] F4: Sample	Confidence (by Search Engine): A2 Mascot	Confidence (by Search Engine): B2 Mascot	Percolator q-Value (by Search Engine): A2 Mascot	Percolator q-Value (by Search Engine): B2 Mascot	Percolator PEP (by Search Engine): A2 Mascot	Percolator PEP (by Search Engine): B2 Mascot	Ions Score (by Search Engine): A2 Mascot	Ions Score (by Search Engine): B2 Mascot	Top Apex RT [min]	Sequence in Protein	Positions in Protein	Peptide Group Modifications in Protein	Quan Usage
	High	[R].INVYYNEATGGK.[Y]			0.000921445	0	1	1	2	P68372	P68372 [47-58]	0	1328.65	0	72.4	127.6	1.37653e+06	2.42532e+06	1	1		Medium	High	Medium	High	0.02705	0	0.1518	0.0007249	17	36	46.02	R.INVYYNEATGGK.Y	[47-58]		Used
	High	[-].MREIVHIQAGQCGNQIGAK.[F]	1xCarbamidomethyl [C12]; 1xOxidation [M1]		0.0015177	0	5	6	4	Q7TMM9; Q9D6F9; Q9ERD7; P99024; P68372	Q7TMM9 [1-19]; Q9D6F9 [1-19]; Q9ERD7 [1-19]; P99024 [1-19]; P68372 [1-19]	1	2126.06	0	2.9	197.1	14900.2	1.01787e+06	1	2	Shared	Peak Found	High	n/a	High		0		0.001218		30	42.57	-.MREIVHLQAGQCGNQIGAK.F	[1-19]		Used
	High	[K].LAVNMVPFPR.[L]			0.00206305	0	5	8	1	Q7TMM9; Q9D6F9; Q9ERD7; P99024; P68372	Q7TMM9 [253-262]; Q9D6F9 [253-262]; Q9ERD7 [253-262]; P99024 [253-262]; P68372 [253-262]	0	1143.63	0	22.2	177.8	42586.8	341512	1	1	Shared	Peak Found	High	n/a	High		0		0.001673		44	72.22	K.LAVNMVPFPR.L	[253-262]		Used
	High	[K].TAVCDIPPR.[G]	1xCarbamidomethyl [C4]		0.0006998	0	4	5	20	Q7TMM9; Q9D6F9; P99024; P68372	Q7TMM9 [351-359]; Q9D6F9 [351-359]; P99024 [351-359]; P68372 [351-359]	0	1028.52	0	62.8	137.2	4.72263e+06	1.0315e+07	6	5	Shared	High	High	High	High	0	0	0.0009763	0.0005779	48	64	38.57	K.TAVCDIPPR.G	[351-359]		Used
	High	[R].AVLVDLEPGTMDSVR.[S]	1xOxidation [M11]		0.00020877	0	2	2	3	Q9D6F9; P68372	Q9D6F9 [63-77]; P68372 [63-77]	0	1617.82	0	46.5	153.5	1.02386e+06	3.37548e+06	2	2	Shared	Medium	High	Medium	High	0.03237	0	0.1646	0.0001553	16	50	63.57	R.AVLVDLEPGTMDSVR.S	[63-77]		Used
	High	[R].EIVHIQAGQCGNQIGAK.[F]	1xCarbamidomethyl [C10]		0.000287505	0	5	6	4	Q7TMM9; Q9D6F9; Q9ERD7; P99024; P68372	Q7TMM9 [3-19]; Q9D6F9 [3-19]; Q9ERD7 [3-19]; P99024 [3-19]; P68372 [3-19]	0	1822.92	0		200		1.05788e+07		2	Shared	Not Found	High	n/a	High		0		0.0002168		46	45.77	R.EIVHLQAGQCGNQIGAK.F	[3-19]		Used
	High	[R].ALTVPELTQQMFDAK.[N]	1xOxidation [M11]		0.00566055	0	3	4	4	Q9D6F9; Q9ERD7; P68372	Q9D6F9 [283-297]; Q9ERD7 [283-297]; P68372 [283-297]	0	1707.86	0	24.6	175.4	110201	784868	3	3	Shared	Peak Found	High	n/a	High		0		0.00477		36	70.44	R.ALTVPELTQQMFDAK.N	[283-297]		Used
	High	[K].EVDEQMLNVQNK.[N]	1xOxidation [M6]		0.000176766	0	3	4	4	Q7TMM9; P99024; P68372	Q7TMM9 [325-336]; P99024 [325-336]; P68372 [325-336]	0	1462.68	0	47.3	152.7	1.47147e+06	4.74677e+06	2	2	Shared	High	High	High	High	0	0	0.004324	0.0001307	43	56	37.67	K.EVDEQMLNVQNK.N	[325-336]		Used
	High	[K].EVDEQMLNVQNK.[N]			0.00328977	0	3	4	2	Q7TMM9; P99024; P68372	Q7TMM9 [325-336]; P99024 [325-336]; P68372 [325-336]	0	1446.69	0	56.4	143.6	2369264	6035670	1	1	Shared	High	High	High	High	0	0	0.00402	0.002703	48	50	48.09	K.EVDEQMLNVQNK.N	[325-336]		Used
	High	[R].FPGQLNADLR.[K]			3.30466e-05	0	5	8	6	Q7TMM9; Q9D6F9; Q9ERD7; P99024; P68372	Q7TMM9 [242-251]; Q9D6F9 [242-251]; Q9ERD7 [242-251]; P99024 [242-251]; P68372 [242-251]	0	1130.6	0	79.8	120.2	3.07309e+06	4.62906e+06	2	1	Shared	High	High	High	High	0	0	6.349e-05	0.0003837	64	48	56.47	R.FPGQLNADLR.K	[242-251]		Used
	High	[K].IREEYPDR.[I]			0.019282	0.0012365	3	6	2	Q7TMM9; P99024; P68372	Q7TMM9 [155-162]; P99024 [155-162]; P68372 [155-162]	1	1077.53	0	105.7	94.3	8.18661e+06	7.30073e+06	2	2	Shared	High	Peak Found	High	Low	0.001859	0.1089	0.01916	0.4918	34	23	26.43	K.IREEYPDR.I	[155-162]		Used
	High	[K].LAVNMVPFPR.[L]	1xOxidation [M5]		0.0139673	0.0012365	5	8	2	Q7TMM9; Q9D6F9; Q9ERD7; P99024; P68372	Q7TMM9 [253-262]; Q9D6F9 [253-262]; Q9ERD7 [253-262]; P99024 [253-262]; P68372 [253-262]	0	1159.63	0	26.1	173.9	234530	1.56534e+06	2	2	Shared	Peak Found	High	Low	High	0.1191	0.0003807	0.4767	0.01213	17	52	62.97	K.LAVNMVPFPR.L	[253-262]		Used
	High	[R].FPGQLNADLRK.[L]			0.0347769	0.00308648	5	8	2	Q7TMM9; Q9D6F9; Q9ERD7; P99024; P68372	Q7TMM9 [242-252]; Q9D6F9 [242-252]; Q9ERD7 [242-252]; P99024 [242-252]; P68372 [242-252]	1	1258.69	0	36.7	163.3	169198	752147	1	1	Shared	Peak Found	High	n/a	High		0.001909		0.03139		28	48.53	R.FPGQLNADLRK.L	[242-252]		Used
	High	[K].NMMAACDPR.[H]	1xCarbamidomethyl [C6]; 1xOxidation [M3]		0.0595059	0.00574367	5	7	3	Q7TMM9; Q9D6F9; Q9ERD7; P99024; P68372	Q7TMM9 [298-306]; Q9D6F9 [298-306]; Q9ERD7 [298-306]; P99024 [298-306]; P68372 [298-306]	0	1081.42	0	27	173	579663	3.72142e+06	3	3	Shared	Medium	High	Medium	High	0.02449	0.004491	0.1327	0.05469	19	37	25	K.NMMAACDPR.H	[298-306]		Used
	High	[R].ISEQFTAMFR.[R]			0.0824661	0.00896852	5	6	1	Q7TMM9; Q9D6F9; Q9ERD7; P99024; P68372	Q7TMM9 [381-390]; Q9D6F9 [381-390]; Q9ERD7 [381-390]; P99024 [381-390]; P68372 [381-390]	0	1229.6	0	60.8	139.2	147630	337830	1	1	Shared	High	Peak Found	High	n/a	0.006061		0.07186		35		70.08	R.ISEQFTAMFR.R	[381-390]		Used
	Medium	[R].IMNTFSVVPSPK.[V]	1xOxidation [M2]		0.0896373	0.0112414	4	4	1	Q9D6F9; Q9ERD7; P99024; P68372	Q9D6F9 [163-174]; Q9ERD7 [163-174]; P99024 [163-174]; P68372 [163-174]	0	1335.7	0	75.2	124.8	835606	1.38796e+06	1	1	Shared	Medium	Peak Found	Medium	n/a	0.01286		0.07744		30		57.23	R.IMNTFSVVPSPK.V	[163-174]		Used
	Medium	[R].AVLVDLEPGTMDSVR.[S]			0.119431	0.0161237	2	2	1	Q9D6F9; P68372	Q9D6F9 [63-77]; P68372 [63-77]	0	1601.82	0	81.5	118.5	469553	683264	1	1	Shared	Peak Found	Medium	n/a	Medium		0.01661		0.1114		17	71.47	R.AVLVDLEPGTMDSVR.S	[63-77]		Used
	Medium	[K].NMMAACDPR.[H]	1xCarbamidomethyl [C6]		0.16667	0.0261797	5	7	1	Q7TMM9; Q9D6F9; Q9ERD7; P99024; P68372	Q7TMM9 [298-306]; Q9D6F9 [298-306]; Q9ERD7 [298-306]; P99024 [298-306]; P68372 [298-306]	0	1065.43	0	42.3	157.7	436069	1.62514e+06	1	1	Shared	Peak Found	Medium	Low	Medium	0.1465	0.02608	0.529	0.1566	9	22	33.66	K.NMMAACDPR.H	[298-306]		Used
	Medium	[K].NMMAACDPR.[H]	1xCarbamidomethyl [C6]; 2xOxidation [M2; M3]		0.240837	0.0389541	5	7	1	Q7TMM9; Q9D6F9; Q9ERD7; P99024; P68372	Q7TMM9 [298-306]; Q9D6F9 [298-306]; Q9ERD7 [298-306]; P99024 [298-306]; P68372 [298-306]	0	1097.42	0		200		91681.6		1	Shared	Not Found	Medium	n/a	Medium		0.03615		0.228		21	23.81	K.NMMAACDPR.H	[298-306]		Used
	Medium	[R].FPGQLNADLR.[K]	1xCarbamyl [N-Term]	Q7TMM9 1xCarbamyl [N-Term]; Q9D6F9 1xCarbamyl [N-Term]; Q9ERD7 1xCarbamyl [N-Term]; P99024 1xCarbamyl [N-Term]; P68372 1xCarbamyl [N-Term]	0.287137	0.0482065	5	8	1	Q7TMM9; Q9D6F9; Q9ERD7; P99024; P68372	Q7TMM9 [242-251]; Q9D6F9 [242-251]; Q9ERD7 [242-251]; P99024 [242-251]; P68372 [242-251]	0	1173.6	0	12.9	187.1	7140.34	103151	1	1	Shared	Peak Found	Medium	n/a	Medium		0.04723		0.2727		7	72.9	R.FPGQLNADLR.K	[242-251]	1xCarbamyl [N-Term]	Used
Master Protein	Q3TTY5	Keratin, type II cytoskeletal 2 epidermal OS=Mus musculus OX=10090 GN=Krt2 PE=1 SV=1	8	8	42	5	1	707	70.9	8.06	389	333	7	8	0	94.8	105.2	1.77334e+08	1.96806e+08	8	9	High	High	Carbamyl [K503(100)]
	Confidence	Annotated Sequence	Modifications	Modifications in Master Proteins	Qvality PEP	Qvality q-value	# Protein Groups	# Proteins	# PSMs	Master Protein Accessions	Positions in Master Proteins	# Missed Cleavages	Theo. MH+ [Da]	# Razor Quan Results	Abundances (Scaled): F3: Sample	Abundances (Scaled): F4: Sample	Abundance: F3: Sample	Abundance: F4: Sample	Abundances Count: F3: Sample	Abundances Count: F4: Sample	Quan Info	Found in Sample: [S3] F3: Sample	Found in Sample: [S4] F4: Sample	Confidence (by Search Engine): A2 Mascot	Confidence (by Search Engine): B2 Mascot	Percolator q-Value (by Search Engine): A2 Mascot	Percolator q-Value (by Search Engine): B2 Mascot	Percolator PEP (by Search Engine): A2 Mascot	Percolator PEP (by Search Engine): B2 Mascot	Ions Score (by Search Engine): A2 Mascot	Ions Score (by Search Engine): B2 Mascot	Top Apex RT [min]	Sequence in Protein	Positions in Protein	Peptide Group Modifications in Protein	Quan Usage
	High	[R].LLRDYQELMNTK.[L]	1xOxidation [M9]		0.000864333	0	1	1	2	Q3TTY5	Q3TTY5 [480-491]	1	1539.78	0	155.5	44.5	3669277	1.04975e+06	1	1		High	High	High	High	0	0	0.003537	0.0006755	31	30	45.95	R.LLRDYQELMNTK.L	[480-491]		Used
	High	[R].GFSSGSAVVSGGSR.[R]			1.68486e-06	0	1	1	4	Q3TTY5	Q3TTY5 [23-36]	0	1254.61	0	88.9	111.1	39795176	49761776	1	1		High	High	High	High	0	0	6.486e-06	1.317e-05	77	70	37.13	R.GFSSGSAVVSGGSR.R	[23-36]		Used
	High	[K].KYEDEINKR.[T]			0.000249745	0	1	1	2	Q3TTY5	Q3TTY5 [288-296]	2	1194.61	0	74.6	125.4	2.93298e+06	4.93549e+06	1	1		High	High	High	High	0	0	0.0003889	0.0003088	50	43	23.82	K.KYEDEINKR.T	[288-296]		Used
	High	[R].DYQELMNTK.[L]			0.00154711	0	1	1	4	Q3TTY5	Q3TTY5 [483-491]	0	1141.52	0	109.9	90.1	1.69321e+07	1.38764e+07	2	2		High	High	High	High	0.002424	0	0.03211	0.001241	40	43	48.18	R.DYQELMNTK.L	[483-491]		Used
	High	[K].VDPEIQNVK.[S]	1xCarbamyl [N-Term]	Q3TTY5 1xCarbamyl [N-Term]	0.0118443	0.0004539	1	1	1	Q3TTY5	Q3TTY5 [188-196]	0	1084.56	0	10.9	189.1	52485.9	912692	1	1		Peak Found	High	n/a	High		0		0.01025		28	51.54	K.VDPEIQNVK.S	[188-196]	1xCarbamyl [N-Term]	Used
	High	[K].KYEDEINKR.[T]	1xGG [K1]; 1xCarbamyl [K8(100)]; 1xCarbamyl [N-Term]	Q3TTY5 1xCarbamyl [N-Term]	0.0114743	0.0004539	1	1	1	Q3TTY5	Q3TTY5 [288-296]	2	1351.66	0							No Quan Values	Peak Found	High	Low	High	0.5361	0	0.9686	0.009891	18	32	36.18	K.KYEDEINKR.T	[288-296]	1xCarbamyl [N-Term]	Not Used
	High	[K].LLEGEECR.[MLI]	1xCarbamidomethyl [C7]		0.0137043	0.0012365	6	9	4	Q3TTY5; P50446; P07744; Q3UV17; Q922U2; P19246	Q3TTY5 [504-511]; P50446 [457-464]; P07744 [451-458]; Q3UV17 [472-479]; Q922U2 [467-474]; P19246 [403-410]	0	1005.47	0	89.1	110.9	39363956	49043172	1	1	Shared	High	High	High	High	0.001859	0.002705	0.01407	0.04418	49	44	30.09	K.LLEGEECR.M	[504-511]		Not Used
	High	[K].KYEDEINKR.[T]	1xGG [K1]		0.0175398	0.0012365	1	1	4	Q3TTY5	Q3TTY5 [288-296]	2	1308.65	0							No Quan Values	High	High	High	High	0.001859	0.0003807	0.02741	0.01541	36	35	28.89	K.KYEDEINKR.T	[288-296]		Not Used
	High	[R].KLLEGEECR.[MLI]	1xCarbamidomethyl [C8]; 1xCarbamyl [K1(100)]	Q3TTY5 1xCarbamyl [K503(100)]; P50446 1xCarbamyl [K456(100)]; P07744 1xCarbamyl [K450(100)]; Q3UV17 1xCarbamyl [K471(100)]; Q922U2 1xCarbamyl [K466(100)]; P19246 1xCarbamyl [K402(100)]	0.0191607	0.0012365	6	9	1	Q3TTY5; P50446; P07744; Q3UV17; Q922U2; P19246	Q3TTY5 [503-511]; P50446 [456-464]; P07744 [450-458]; Q3UV17 [471-479]; Q922U2 [466-474]; P19246 [402-410]	1	1176.57	0	24.2	175.8	75956	551127	1	1	Shared	Peak Found	High	n/a	High		0.0003807		0.01684		34	41.79	R.KLLEGEECR.M	[503-511]	1xCarbamyl [K503(100)]	Not Used
	High	[K].LLEGEECR.[MLI]	1xCarbamidomethyl [C7]; 1xCarbamyl [N-Term]	Q3TTY5 1xCarbamyl [N-Term]; P50446 1xCarbamyl [N-Term]; P07744 1xCarbamyl [N-Term]; Q3UV17 1xCarbamyl [N-Term]; Q922U2 1xCarbamyl [N-Term]; P19246 1xCarbamyl [N-Term]	0.0306951	0.00283465	6	9	1	Q3TTY5; P50446; P07744; Q3UV17; Q922U2; P19246	Q3TTY5 [504-511]; P50446 [457-464]; P07744 [451-458]; Q3UV17 [472-479]; Q922U2 [467-474]; P19246 [403-410]	0	1048.47	0	17.3	182.7	32317.1	341005	1	1	Shared	Peak Found	High	n/a	High		0.001641		0.02758		21	56.31	K.LLEGEECR.M	[504-511]	1xCarbamyl [N-Term]	Not Used
	High	[K].VDPEIQNVK.[S]			0.0312761	0.00283465	1	1	2	Q3TTY5	Q3TTY5 [188-196]	0	1041.56	0	93.8	106.2	81985584	92777104	1	1		High	Medium	High	Medium	0.002424	0.01423	0.02959	0.09418	52	45	36.78	K.VDPEIQNVK.S	[188-196]		Used
	High	[R].DYQELMNTK.[L]	1xOxidation [M6]		0.0349942	0.00308648	1	1	10	Q3TTY5	Q3TTY5 [483-491]	0	1157.51	0	99.3	100.7	3.17622e+07	3.22217e+07	7	6		High	High	High	High	0.006061	0.007403	0.07262	0.0822	31	31	34.25	R.DYQELMNTK.L	[483-491]		Used
	High	[R].GFSSGSAVVSGGSR.[R]	1xCarbamyl [N-Term]	Q3TTY5 1xCarbamyl [N-Term]	0.046263	0.00391672	1	1	1	Q3TTY5	Q3TTY5 [23-36]	0	1297.61	0		200		1.15859e+06		1		Not Found	High	n/a	High		0.002423		0.04195		17	48.35	R.GFSSGSAVVSGGSR.R	[23-36]	1xCarbamyl [N-Term]	Used
	High	[K].FASFIDK.[V]			0.0516874	0.00408134	11	17	3	Q3TTY5; Q6IFZ9; P50446; P04104; Q6IME9; Q99M73; Q8VED5; P07744; Q6IFZ6; Q3UV17; Q922U2	Q3TTY5 [210-216]; Q6IFZ9 [117-123]; P50446 [163-169]; P04104 [199-205]; Q6IME9 [145-151]; Q99M73 [184-190]; Q8VED5 [150-156]; P07744 [157-163]; Q6IFZ6 [178-184]; Q3UV17 [176-182]; Q922U2 [173-179]	0	827.43	0	81.6	118.4	3.15647e+07	4.57893e+07	2	2	Shared	Medium	High	Medium	High	0.01314	0.002904	0.08919	0.04718	55	55	50.27	K.FASFIDK.V	[210-216]		Not Used
	Medium	[R].DYQELMNTK.[L]			0.177045	0.0278515	1	1	1	Q3TTY5	Q3TTY5 [483-491]	0	1184.53	0	129.1	70.9	204113	112200	1	1		Medium	Peak Found	Medium	n/a	0.02677		0.1462		16		38.24	R.DYQELMNTK.L	[483-491]		Used
	Medium	[K].FASFIDK.[V]	1xCarbamyl [N-Term]	Q3TTY5 1xCarbamyl [N-Term]; Q6IFZ9 1xCarbamyl [N-Term]; P50446 1xCarbamyl [N-Term]; P04104 1xCarbamyl [N-Term]; Q6IME9 1xCarbamyl [N-Term]; Q99M73 1xCarbamyl [N-Term]; Q8VED5 1xCarbamyl [N-Term]; P07744 1xCarbamyl [N-Term]; Q6IFZ6 1xCarbamyl [N-Term]; Q3UV17 1xCarbamyl [N-Term]; Q922U2 1xCarbamyl [N-Term]	0.261258	0.0428369	11	17	1	Q3TTY5; Q6IFZ9; P50446; P04104; Q6IME9; Q99M73; Q8VED5; P07744; Q6IFZ6; Q3UV17; Q922U2	Q3TTY5 [210-216]; Q6IFZ9 [117-123]; P50446 [163-169]; P04104 [199-205]; Q6IME9 [145-151]; Q99M73 [184-190]; Q8VED5 [150-156]; P07744 [157-163]; Q6IFZ6 [178-184]; Q3UV17 [176-182]; Q922U2 [173-179]	0	870.436	0	13.3	186.7	7538.73	105986	1	1	Shared	Peak Found	Medium	n/a	Medium		0.04251		0.2473		37	81.47	K.FASFIDK.V	[210-216]	1xCarbamyl [N-Term]	Not Used
Master Protein	P08730	Keratin, type I cytoskeletal 13 OS=Mus musculus OX=10090 GN=Krt13 PE=1 SV=2	13	9	43	1	1	437	47.7	4.86	386	437	8	9	3	109.3	90.7	6.86284e+07	5.69323e+07	4	4	Peak Found	High	Acetyl [K113(100)]; Carbamyl [K113(100)]
	Confidence	Annotated Sequence	Modifications	Modifications in Master Proteins	Qvality PEP	Qvality q-value	# Protein Groups	# Proteins	# PSMs	Master Protein Accessions	Positions in Master Proteins	# Missed Cleavages	Theo. MH+ [Da]	# Razor Quan Results	Abundances (Scaled): F3: Sample	Abundances (Scaled): F4: Sample	Abundance: F3: Sample	Abundance: F4: Sample	Abundances Count: F3: Sample	Abundances Count: F4: Sample	Quan Info	Found in Sample: [S3] F3: Sample	Found in Sample: [S4] F4: Sample	Confidence (by Search Engine): A2 Mascot	Confidence (by Search Engine): B2 Mascot	Percolator q-Value (by Search Engine): A2 Mascot	Percolator q-Value (by Search Engine): B2 Mascot	Percolator PEP (by Search Engine): A2 Mascot	Percolator PEP (by Search Engine): B2 Mascot	Ions Score (by Search Engine): A2 Mascot	Ions Score (by Search Engine): B2 Mascot	Top Apex RT [min]	Sequence in Protein	Positions in Protein	Peptide Group Modifications in Protein	Quan Usage
	High	[K].ITMQNLNDR.[L]	1xCarbamyl [N-Term]	P08730 1xCarbamyl [N-Term]	0.00122887	0	1	2	2	P08730	P08730 [98-106]	0	1147.55	0	108.5	91.5	2.57663e+06	2.17328e+06	2	2		Peak Found	High	n/a	High		0		0.000975		50	37.06	K.ITMQNLNDR.L	[98-106]	1xCarbamyl [N-Term]	Used
	High	[R].LASYLDKVR.[A]			0.00441332	0	3	4	4	P08730; Q61414; Q9QWL7	P08730 [107-115]; Q61414 [109-117]; Q9QWL7 [95-103]	1	1064.61	0	96.8	103.2	3.9333e+06	4.19686e+06	2	2	Shared	High	High	High	High	0	0	0.005101	0.01156	52	47	43.74	R.LASYLDKVR.A	[107-115]		Not Used
	High	[R].LEQEIATYR.[RSN]			0.00106753	0	6	9	2	Q9Z2K1; Q6IFX2; Q9D312; P08730; Q61414; Q9QWL7	Q9Z2K1 [406-414]; Q6IFX2 [387-395]; Q9D312 [370-378]; P08730 [390-398]; Q61414 [392-400]; Q9QWL7 [377-385]	0	1122.58	0	115.2	84.8	7448623	5485645	1	1	Shared	Medium	High	Medium	High	0.02607	0	0.1425	0.0008405	28	49	42.21	R.LEQEIATYR.S	[390-398]		Not Used
	High	[RK].LAADDFR.[TLVMS]	1xCarbamyl [N-Term]	Q9Z2K1 1xCarbamyl [N-Term]; B1AQ75 1xCarbamyl [N-Term]; Q61765 1xCarbamyl [N-Term]; Q6IFX2 1xCarbamyl [N-Term]; Q497I4 1xCarbamyl [N-Term]; P08730 1xCarbamyl [N-Term]; Q61414 1xCarbamyl [N-Term]; P02535 1xCarbamyl [N-Term]; Q9QWL7 1xCarbamyl [N-Term]	0.00320675	0	9	17	2	Q9Z2K1; B1AQ75; Q61765; Q6IFX2; Q497I4; P08730; Q61414; P02535; Q9QWL7	Q9Z2K1 [193-199]; B1AQ75 [173-179]; Q61765 [136-142]; Q6IFX2 [174-180]; Q497I4 [177-183]; P08730 [177-183]; Q61414 [179-185]; P02535 [227-233]; Q9QWL7 [164-170]	0	850.405	0	13.8	186.2	166301	2247633	1	1	Shared	High	High	High	High	0	0.001641	0.003833	0.02887	59	60	57.09	R.LAADDFR.L	[177-183]	1xCarbamyl [N-Term]	Not Used
	High	[K].TRLEQEIATYR.[RSN]			0.00324799	0	6	7	4	Q9Z2K1; Q6IFX2; Q9D312; P08730; Q61414; Q9QWL7	Q9Z2K1 [404-414]; Q6IFX2 [385-395]; Q9D312 [368-378]; P08730 [388-398]; Q61414 [390-400]; Q9QWL7 [375-385]	1	1379.73	0	76.1	123.9	1.31487e+06	2.14168e+06	2	2	Shared	High	High	High	High	0.0012	0	0.01166	0.002674	52	47	50.4	K.TRLEQEIATYR.S	[388-398]		Not Used
	High	[R].QSVEADINGLR.[R]	1xCarbamyl [N-Term]	P08730 1xCarbamyl [N-Term]; P02535 1xCarbamyl [N-Term]	0.000945332	0	2	2	1	P08730; P02535	P08730 [194-204]; P02535 [244-254]	0	1244.62	0	25.5	174.5	45905	314722	1	1	Shared	Peak Found	High	Low	High	0.1066	0	0.4388	0.0007442	14	38	64.18	R.QSVEADINGLR.R	[194-204]	1xCarbamyl [N-Term]	Used
	High	[R].QSVEADINGLR.[R]			9.62351e-05	0	2	2	5	P08730; P02535	P08730 [194-204]; P02535 [244-254]	0	1201.62	0	115.7	84.3	3.15759e+07	2.29988e+07	3	3	Shared	High	High	High	High	0	0	0.0001794	0.0001568	70	70	52.7	R.QSVEADINGLR.R	[194-204]		Used
	High	[R].LASYLDKVR.[A]	1xCarbamyl [K7(100)]	P08730 1xCarbamyl [K113(100)]; Q61414 1xCarbamyl [K115(100)]; Q9QWL7 1xCarbamyl [K101(100)]	0.0131095	0.0004539	3	4	2	P08730; Q61414; Q9QWL7	P08730 [107-115]; Q61414 [109-117]; Q9QWL7 [95-103]	1	1107.62	0	55.8	144.2	1.07051e+06	2765116	1	1	Shared	High	High	High	High	0.001859	0	0.02694	0.01139	40	46	55.37	R.LASYLDKVR.A	[107-115]	1xCarbamyl [K113(100)]	Not Used
	High	[R].QSVEADINGLRR.[V]			0.0277696	0.00186591	2	2	4	P08730; P02535	P08730 [194-205]; P02535 [244-255]	1	1357.72	0	104.5	95.5	3.443e+07	3.14455e+07	3	3	Shared	High	High	High	High	0.006061	0.001032	0.06944	0.02477	37	24	48.11	R.QSVEADINGLRR.V	[194-205]		Used
	High	[R].LASYLDK.[V]			0.0228574	0.00186591	3	5	5	P08730; Q61414; Q9QWL7	P08730 [107-113]; Q61414 [109-115]; Q9QWL7 [95-101]	0	809.44	0	129.8	70.2	2.44029e+08	1.31926e+08	3	2	Shared	High	High	High	High	0.001859	0.002423	0.02233	0.04168	54	54	36.13	R.LASYLDK.V	[107-113]		Not Used
	High	[RK].LAADDFR.[TLVMS]			0.0421647	0.00363417	9	17	9	Q9Z2K1; B1AQ75; Q61765; Q6IFX2; Q497I4; P08730; Q61414; P02535; Q9QWL7	Q9Z2K1 [193-199]; B1AQ75 [173-179]; Q61765 [136-142]; Q6IFX2 [174-180]; Q497I4 [177-183]; P08730 [177-183]; Q61414 [179-185]; P02535 [227-233]; Q9QWL7 [164-170]	0	807.4	0	97.1	102.9	2.48144e+08	2.62859e+08	4	4	Shared	High	High	High	High	0.002952	0.002904	0.05277	0.04615	54	54	38.58	R.LAADDFR.L	[177-183]		Not Used
	Medium	[RK].TEITELR.[R]	1xCarbamyl [N-Term]	Q6IFX2 1xCarbamyl [N-Term]; P08730 1xCarbamyl [N-Term]	0.110122	0.0146086	2	2	2	Q6IFX2; P08730	Q6IFX2 [308-314]; P08730 [311-317]	0	904.473	0	126.6	73.4	8.02585e+06	4648834	1	1	Shared	Medium	Medium	Medium	Medium	0.01355	0.02593	0.09357	0.1552	44	51	38.56	K.TEITELR.R	[311-317]	1xCarbamyl [N-Term]	Not Used
	Medium	[R].LASYLDKVR.[A]	1xAcetyl [K7(100)]	P08730 1xAcetyl [K113(100)]; Q61414 1xAcetyl [K115(100)]; Q9QWL7 1xAcetyl [K101(100)]	0.29281	0.0493883	3	4	1	P08730; Q61414; Q9QWL7	P08730 [107-115]; Q61414 [109-117]; Q9QWL7 [95-103]	1	1106.62	0		200		148628		1	Shared	Not Found	Medium	Low	Medium	0.2601	0.04827	0.7471	0.2784	17	23	57.79	R.LASYLDKVR.A	[107-115]	1xAcetyl [K113(100)]	Not Used
Master Protein	Q9D6F9	Tubulin beta-4A chain OS=Mus musculus OX=10090 GN=Tubb4a PE=1 SV=3	33	14	58	3	1	444	49.6	4.88	375	712	7	12	0	47.7	152.3	2.35522e+06	7.52968e+06	4	4	High	High
	Confidence	Annotated Sequence	Modifications	Modifications in Master Proteins	Qvality PEP	Qvality q-value	# Protein Groups	# Proteins	# PSMs	Master Protein Accessions	Positions in Master Proteins	# Missed Cleavages	Theo. MH+ [Da]	# Razor Quan Results	Abundances (Scaled): F3: Sample	Abundances (Scaled): F4: Sample	Abundance: F3: Sample	Abundance: F4: Sample	Abundances Count: F3: Sample	Abundances Count: F4: Sample	Quan Info	Found in Sample: [S3] F3: Sample	Found in Sample: [S4] F4: Sample	Confidence (by Search Engine): A2 Mascot	Confidence (by Search Engine): B2 Mascot	Percolator q-Value (by Search Engine): A2 Mascot	Percolator q-Value (by Search Engine): B2 Mascot	Percolator PEP (by Search Engine): A2 Mascot	Percolator PEP (by Search Engine): B2 Mascot	Ions Score (by Search Engine): A2 Mascot	Ions Score (by Search Engine): B2 Mascot	Top Apex RT [min]	Sequence in Protein	Positions in Protein	Peptide Group Modifications in Protein	Quan Usage
	High	[R].INVYYNEATGGNYVPR.[A]			0.000909728	0	1	1	1	Q9D6F9	Q9D6F9 [47-62]	0	1829.88	0	10.1	189.9	11930.3	223448	1	1		Peak Found	High	n/a	High		0		0.0007139		42	60.9	R.INVYYNEATGGNYVPR.A	[47-62]		Used
	High	[-].MREIVHIQAGQCGNQIGAK.[F]	1xCarbamidomethyl [C12]; 1xOxidation [M1]		0.0015177	0	5	6	4	Q7TMM9; Q9D6F9; Q9ERD7; P99024; P68372	Q7TMM9 [1-19]; Q9D6F9 [1-19]; Q9ERD7 [1-19]; P99024 [1-19]; P68372 [1-19]	1	2126.06	0	2.9	197.1	14900.2	1.01787e+06	1	2	Shared	Peak Found	High	n/a	High		0		0.001218		30	42.57	-.MREIVHLQAGQCGNQIGAK.F	[1-19]		Not Used
	High	[K].LAVNMVPFPR.[L]			0.00206305	0	5	8	1	Q7TMM9; Q9D6F9; Q9ERD7; P99024; P68372	Q7TMM9 [253-262]; Q9D6F9 [253-262]; Q9ERD7 [253-262]; P99024 [253-262]; P68372 [253-262]	0	1143.63	0	22.2	177.8	42586.8	341512	1	1	Shared	Peak Found	High	n/a	High		0		0.001673		44	72.22	K.LAVNMVPFPR.L	[253-262]		Not Used
	High	[K].TAVCDIPPR.[G]	1xCarbamidomethyl [C4]		0.0006998	0	4	5	20	Q7TMM9; Q9D6F9; P99024; P68372	Q7TMM9 [351-359]; Q9D6F9 [351-359]; P99024 [351-359]; P68372 [351-359]	0	1028.52	0	62.8	137.2	4.72263e+06	1.0315e+07	6	5	Shared	High	High	High	High	0	0	0.0009763	0.0005779	48	64	38.57	K.TAVCDIPPR.G	[351-359]		Not Used
	High	[R].AVLVDLEPGTMDSVR.[S]	1xOxidation [M11]		0.00020877	0	2	2	3	Q9D6F9; P68372	Q9D6F9 [63-77]; P68372 [63-77]	0	1617.82	0	46.5	153.5	1.02386e+06	3.37548e+06	2	2	Shared	Medium	High	Medium	High	0.03237	0	0.1646	0.0001553	16	50	63.57	R.AVLVDLEPGTMDSVR.S	[63-77]		Not Used
	High	[R].EIVHIQAGQCGNQIGAK.[F]	1xCarbamidomethyl [C10]		0.000287505	0	5	6	4	Q7TMM9; Q9D6F9; Q9ERD7; P99024; P68372	Q7TMM9 [3-19]; Q9D6F9 [3-19]; Q9ERD7 [3-19]; P99024 [3-19]; P68372 [3-19]	0	1822.92	0		200		1.05788e+07		2	Shared	Not Found	High	n/a	High		0		0.0002168		46	45.77	R.EIVHLQAGQCGNQIGAK.F	[3-19]		Not Used
	High	[R].ALTVPELTQQMFDAK.[N]	1xOxidation [M11]		0.00566055	0	3	4	4	Q9D6F9; Q9ERD7; P68372	Q9D6F9 [283-297]; Q9ERD7 [283-297]; P68372 [283-297]	0	1707.86	0	24.6	175.4	110201	784868	3	3	Shared	Peak Found	High	n/a	High		0		0.00477		36	70.44	R.ALTVPELTQQMFDAK.N	[283-297]		Not Used
	High	[K].EVDEQMLSVQSK.[N]	1xOxidation [M6]		0.000312449	0	1	1	2	Q9D6F9	Q9D6F9 [325-336]	0	1408.66	0	36.8	163.2	299454	1326666	1	1		High	High	High	High	0	0	0.003645	0.0002356	48	56	37.98	K.EVDEQMLSVQSK.N	[325-336]		Used
	High	[K].EVDEQMLSVQSK.[N]			0.000212817	0	1	1	2	Q9D6F9	Q9D6F9 [325-336]	0	1392.67	0	48.3	151.7	483382	1.5168e+06	1	1		High	High	High	High	0	0	0.003067	0.0001578	44	55	48.31	K.EVDEQMLSVQSK.N	[325-336]		Used
	High	[R].FPGQLNADLR.[K]			3.30466e-05	0	5	8	6	Q7TMM9; Q9D6F9; Q9ERD7; P99024; P68372	Q7TMM9 [242-251]; Q9D6F9 [242-251]; Q9ERD7 [242-251]; P99024 [242-251]; P68372 [242-251]	0	1130.6	0	79.8	120.2	3.07309e+06	4.62906e+06	2	1	Shared	High	High	High	High	0	0	6.349e-05	0.0003837	64	48	56.47	R.FPGQLNADLR.K	[242-251]		Not Used
	High	[K].LAVNMVPFPR.[L]	1xOxidation [M5]		0.0139673	0.0012365	5	8	2	Q7TMM9; Q9D6F9; Q9ERD7; P99024; P68372	Q7TMM9 [253-262]; Q9D6F9 [253-262]; Q9ERD7 [253-262]; P99024 [253-262]; P68372 [253-262]	0	1159.63	0	26.1	173.9	234530	1.56534e+06	2	2	Shared	Peak Found	High	Low	High	0.1191	0.0003807	0.4767	0.01213	17	52	62.97	K.LAVNMVPFPR.L	[253-262]		Not Used
	High	[R].FPGQLNADLRK.[L]			0.0347769	0.00308648	5	8	2	Q7TMM9; Q9D6F9; Q9ERD7; P99024; P68372	Q7TMM9 [242-252]; Q9D6F9 [242-252]; Q9ERD7 [242-252]; P99024 [242-252]; P68372 [242-252]	1	1258.69	0	36.7	163.3	169198	752147	1	1	Shared	Peak Found	High	n/a	High		0.001909		0.03139		28	48.53	R.FPGQLNADLRK.L	[242-252]		Not Used
	High	[K].NMMAACDPR.[H]	1xCarbamidomethyl [C6]; 1xOxidation [M3]		0.0595059	0.00574367	5	7	3	Q7TMM9; Q9D6F9; Q9ERD7; P99024; P68372	Q7TMM9 [298-306]; Q9D6F9 [298-306]; Q9ERD7 [298-306]; P99024 [298-306]; P68372 [298-306]	0	1081.42	0	27	173	579663	3.72142e+06	3	3	Shared	Medium	High	Medium	High	0.02449	0.004491	0.1327	0.05469	19	37	25	K.NMMAACDPR.H	[298-306]		Not Used
	High	[R].ISEQFTAMFR.[R]			0.0824661	0.00896852	5	6	1	Q7TMM9; Q9D6F9; Q9ERD7; P99024; P68372	Q7TMM9 [381-390]; Q9D6F9 [381-390]; Q9ERD7 [381-390]; P99024 [381-390]; P68372 [381-390]	0	1229.6	0	60.8	139.2	147630	337830	1	1	Shared	High	Peak Found	High	n/a	0.006061		0.07186		35		70.08	R.ISEQFTAMFR.R	[381-390]		Not Used
	Medium	[R].IMNTFSVVPSPK.[V]	1xOxidation [M2]		0.0896373	0.0112414	4	4	1	Q9D6F9; Q9ERD7; P99024; P68372	Q9D6F9 [163-174]; Q9ERD7 [163-174]; P99024 [163-174]; P68372 [163-174]	0	1335.7	0	75.2	124.8	835606	1.38796e+06	1	1	Shared	Medium	Peak Found	Medium	n/a	0.01286		0.07744		30		57.23	R.IMNTFSVVPSPK.V	[163-174]		Not Used
	Medium	[K].IREEFPDR.[I]			0.110122	0.0146086	1	1	2	Q9D6F9	Q9D6F9 [155-162]	1	1061.54	0	51.8	148.2	1560449	4.46276e+06	2	2		Peak Found	Medium	n/a	Medium		0.01544		0.1025		33	34.45	K.IREEFPDR.I	[155-162]		Used
	Medium	[R].AVLVDLEPGTMDSVR.[S]			0.119431	0.0161237	2	2	1	Q9D6F9; P68372	Q9D6F9 [63-77]; P68372 [63-77]	0	1601.82	0	81.5	118.5	469553	683264	1	1	Shared	Peak Found	Medium	n/a	Medium		0.01661		0.1114		17	71.47	R.AVLVDLEPGTMDSVR.S	[63-77]		Not Used
	Medium	[K].NMMAACDPR.[H]	1xCarbamidomethyl [C6]		0.16667	0.0261797	5	7	1	Q7TMM9; Q9D6F9; Q9ERD7; P99024; P68372	Q7TMM9 [298-306]; Q9D6F9 [298-306]; Q9ERD7 [298-306]; P99024 [298-306]; P68372 [298-306]	0	1065.43	0	42.3	157.7	436069	1.62514e+06	1	1	Shared	Peak Found	Medium	Low	Medium	0.1465	0.02608	0.529	0.1566	9	22	33.66	K.NMMAACDPR.H	[298-306]		Not Used
	Medium	[K].NMMAACDPR.[H]	1xCarbamidomethyl [C6]; 2xOxidation [M2; M3]		0.240837	0.0389541	5	7	1	Q7TMM9; Q9D6F9; Q9ERD7; P99024; P68372	Q7TMM9 [298-306]; Q9D6F9 [298-306]; Q9ERD7 [298-306]; P99024 [298-306]; P68372 [298-306]	0	1097.42	0		200		91681.6		1	Shared	Not Found	Medium	n/a	Medium		0.03615		0.228		21	23.81	K.NMMAACDPR.H	[298-306]		Not Used
	Medium	[R].FPGQLNADLR.[K]	1xCarbamyl [N-Term]	Q7TMM9 1xCarbamyl [N-Term]; Q9D6F9 1xCarbamyl [N-Term]; Q9ERD7 1xCarbamyl [N-Term]; P99024 1xCarbamyl [N-Term]; P68372 1xCarbamyl [N-Term]	0.287137	0.0482065	5	8	1	Q7TMM9; Q9D6F9; Q9ERD7; P99024; P68372	Q7TMM9 [242-251]; Q9D6F9 [242-251]; Q9ERD7 [242-251]; P99024 [242-251]; P68372 [242-251]	0	1173.6	0	12.9	187.1	7140.34	103151	1	1	Shared	Peak Found	Medium	n/a	Medium		0.04723		0.2727		7	72.9	R.FPGQLNADLR.K	[242-251]	1xCarbamyl [N-Term]	Not Used
Master Protein	P02769	Serum albumin OS=Bos taurus GN=ALB PE=1 SV=4	43	23	37	22	1	607	69.2	6.18	374	352	18	16	1	96.5	103.5	3.51878e+07	3.77083e+07	23	23	High	High
	Confidence	Annotated Sequence	Modifications	Modifications in Master Proteins	Qvality PEP	Qvality q-value	# Protein Groups	# Proteins	# PSMs	Master Protein Accessions	Positions in Master Proteins	# Missed Cleavages	Theo. MH+ [Da]	# Razor Quan Results	Abundances (Scaled): F3: Sample	Abundances (Scaled): F4: Sample	Abundance: F3: Sample	Abundance: F4: Sample	Abundances Count: F3: Sample	Abundances Count: F4: Sample	Quan Info	Found in Sample: [S3] F3: Sample	Found in Sample: [S4] F4: Sample	Confidence (by Search Engine): A2 Mascot	Confidence (by Search Engine): B2 Mascot	Percolator q-Value (by Search Engine): A2 Mascot	Percolator q-Value (by Search Engine): B2 Mascot	Percolator PEP (by Search Engine): A2 Mascot	Percolator PEP (by Search Engine): B2 Mascot	Ions Score (by Search Engine): A2 Mascot	Ions Score (by Search Engine): B2 Mascot	Top Apex RT [min]	Sequence in Protein	Positions in Protein	Peptide Group Modifications in Protein	Quan Usage
	High	[K].LKECCDKPLLEK.[S]	2xCarbamidomethyl [C4; C5]		0.00170289	0	1	1	2	P02769	P02769 [298-309]	1	1532.78	0	94.5	105.5	877408	978718	1	1		High	High	High	High	0	0.001641	0.002167	0.02685	27	19	33.27	K.LKECCDKPLLEK.S	[298-309]		Used
	High	[K].LVNELTEFAK.[T]			0.00014129	0	1	1	1	P02769	P02769 [66-75]	0	1163.63	0	98	102	3.21909e+06	3.34758e+06	1	1		Peak Found	High	Low	High	0.6239	0	0.9981	0.0001034	14	71	63.35	K.LVNELTEFAK.T	[66-75]		Used
	High	[K].HLVDEPQNLIK.[Q]			0.0015872	0	1	1	3	P02769	P02769 [402-412]	0	1305.72	0	72.1	127.9	2.18605e+06	3.87451e+06	2	2		High	High	High	High	0	0	0.002037	0.002768	37	38	51.41	K.HLVDEPQNLIK.Q	[402-412]		Used
	High	[R].KVPQVSTPTLVEVSR.[S]			0.00119782	0	1	1	2	P02769	P02769 [437-451]	1	1639.94	0	56.4	143.6	758125	1.92835e+06	1	1		High	High	High	High	0	0	0.003691	0.0009518	52	57	57.39	R.KVPQVSTPTLVEVSR.S	[437-451]		Used
	High	[K].YICDNQDTISSK.[L]	1xCarbamidomethyl [C3]		3.65517e-06	0	1	1	2	P02769	P02769 [286-297]	0	1443.64	0	107	93	2.65648e+06	2.30748e+06	1	1		High	High	High	High	0	0	1.03e-05	2.335e-06	94	92	35.56	K.YICDNQDTISSK.L	[286-297]		Used
	High	[K].QTALVELLK.[H]			0.000909728	0	1	1	1	P02769	P02769 [549-557]	0	1014.62	0	98.1	101.9	819736	851654	1	1		High	Peak Found	High	n/a	0		0.001234		57		68.82	K.QTALVELLK.H	[549-557]		Used
	High	[R].RPCFSALTPDETYVPK.[A]	1xCarbamidomethyl [C3]		0.00324799	0	1	1	1	P02769	P02769 [508-523]	0	1880.92	0	33.3	166.7	43713	219153	1	1		Peak Found	High	Low	High	0.5343	0	0.9672	0.002671	8	11	62	R.RPCFSALTPDETYVPK.A	[508-523]		Used
	High	[K].CCAADDKEACFAVEGPK.[L]	3xCarbamidomethyl [C1; C2; C10]		0.000105932	0	1	1	2	P02769	P02769 [581-597]	1	1927.8	0	85.4	114.6	132090	177183	1	1		High	High	High	High	0	0	0.004109	7.68e-05	37	39	45.03	K.CCAADDKEACFAVEGPK.L	[581-597]		Used
	High	[K].CCTESLVNR.[R]	2xCarbamidomethyl [C1; C2]		0.000736558	0	1	1	2	P02769	P02769 [499-507]	0	1138.5	0	97.9	102.1	1.01853e+06	1.06254e+06	1	1		High	High	High	High	0	0	0.001026	0.002291	53	51	32.87	K.CCTESLVNR.R	[499-507]		Used
	High	[R].ETYGDMADCCEK.[Q]	2xCarbamidomethyl [C9; C10]		0.00491921	0	1	1	1	P02769	P02769 [106-117]	0	1478.52	0	117.9	82.1	164424	114528	1	1		High	Peak Found	High	n/a	0		0.005622		30		36.49	R.ETYGDMADCCEK.Q	[106-117]		Used
	High	[K].ECCHGDLLECADDR.[A]	3xCarbamidomethyl [C2; C3; C10]		0.000467609	0	2	2	1	P02769; P07724	P02769 [267-280]; P07724 [268-281]	0	1749.66	0	110.2	89.8	626752	510570	1	1	Shared	High	Peak Found	High	n/a	0		0.0006794		46		42.49	K.ECCHGDLLECADDR.A	[267-280]		Used
	High	[K].DDPHACYSTVFDK.[L]	1xCarbamidomethyl [C6]		0.000192103	0	1	1	2	P02769	P02769 [387-399]	0	1554.65	0	134.4	65.6	935938	456884	2	2		High	Peak Found	High	n/a	0		0.0003071		46		49.35	K.DDPHACYSTVFDK.L	[387-399]		Used
	High	[K].EYEATLEECCAK.[D]	2xCarbamidomethyl [C9; C10]		0.00102077	0	1	1	2	P02769	P02769 [375-386]	0	1502.61	0	159.4	40.6	1.06686e+06	271802	1	1		High	High	High	High	0	0	0.001758	0.0008072	45	45	41.72	K.EYEATLEECCAK.D	[375-386]		Used
	High	[K].LKPDPNTLCDEFK.[A]	1xCarbamidomethyl [C9]		0.00985166	0.0004539	1	1	1	P02769	P02769 [139-151]	0	1576.77	0	86.2	113.8	303236	400202	1	1		Peak Found	High	Low	High	0.1033	0	0.4302	0.00844	19	20	56.7	K.LKPDPNTLCDEFK.A	[139-151]		Used
	High	[K].LVTDLTK.[V]			0.0421647	0.00363417	1	1	3	P02769	P02769 [257-263]	0	789.472	0	100.8	99.2	1.09063e+07	1.07289e+07	2	2		Medium	High	Medium	High	0.02197	0.002423	0.1225	0.03821	41	44	37.19	K.LVTDLTK.V	[257-263]		Used
	High	[R].NECFLSHKDDSPDLPK.[L]	1xCarbamidomethyl [C3]		0.0598701	0.00574367	1	1	2	P02769	P02769 [123-138]	1	1901.87	0	72.8	127.2	201547	352276	1	1		High	Medium	High	Medium	0.002952	0.02913	0.0535	0.1805	33	13	47.27	R.NECFLSHKDDSPDLPK.L	[123-138]		Used
	High	[K].SLHTLFGDELCK.[V]	1xCarbamidomethyl [C11]		0.0753729	0.00824361	1	1	2	P02769	P02769 [89-100]	0	1419.69	0	72.6	127.4	251367	441569	1	1		Medium	High	Medium	High	0.02222	0.006573	0.1251	0.0694	18	16	62.6	K.SLHTLFGDELCK.V	[89-100]		Used
	High	[K].TVMENFVAFVDK.[C]	1xOxidation [M3]		0.0844592	0.00917412	1	1	2	P02769	P02769 [569-580]	0	1415.69	0	92.3	107.7	105917	123638	1	1		Medium	High	Medium	High	0.01314	0.007403	0.08438	0.07826	21	29	70.84	K.TVMENFVAFVDK.C	[569-580]		Used
	Medium	[K].YLYEIAR.[R]			0.106958	0.0139122	1	1	1	P02769	P02769 [161-167]	0	927.493	0	129.8	70.2	1869522	1.01112e+06	1	1		Peak Found	Medium	Low	Medium	0.616	0.01505	0.9961	0.09965	12	35	50.66	K.YLYEIAR.R	[161-167]		Used
	Medium	[K].VPQVSTPTLVEVSR.[S]			0.142554	0.0211458	1	1	1	P02769	P02769 [438-451]	0	1511.84	0	110.3	89.7	198756	161773	1	1		Peak Found	Medium	n/a	Medium		0.02111		0.1341		16	62.67	K.VPQVSTPTLVEVSR.S	[438-451]		Used
	Medium	[R].RHPEYAVSVLLR.[L]			0.15421	0.0236361	1	1	1	P02769	P02769 [360-371]	1	1439.81	0	119.8	80.2	180927	121193	1	1		Medium	Peak Found	Medium	Low	0.02268	0.2719	0.1283	0.8356	28	4	56.21	R.RHPEYAVSVLLR.L	[360-371]		Used
	Medium	[K].AEFVEVTK.[L]			0.172264	0.0269053	1	1	1	P02769	P02769 [249-256]	0	922.488	0	91.9	108.1	5835450	6857446	1	1		Medium	Peak Found	Medium	n/a	0.02607		0.1427		24		40.91	K.AEFVEVTK.L	[249-256]		Used
	Medium	[R].FKDLGEEHFK.[G]			0.206978	0.0342615	1	1	1	P02769	P02769 [35-44]	1	1249.62	0	74.1	125.9	829526	1.40929e+06	1	1		Medium	Peak Found	Medium	n/a	0.03382		0.1701		20		38.78	R.FKDLGEEHFK.G	[35-44]		Used
Master Protein	Q6IFX2	Keratin, type I cytoskeletal 42 OS=Mus musculus OX=10090 GN=Krt42 PE=1 SV=1	26	13	40	4	1	452	50.1	5.16	350	391	11	13	2	113	87	2.64393e+07	2.03542e+07	8	7	High	High
	Confidence	Annotated Sequence	Modifications	Modifications in Master Proteins	Qvality PEP	Qvality q-value	# Protein Groups	# Proteins	# PSMs	Master Protein Accessions	Positions in Master Proteins	# Missed Cleavages	Theo. MH+ [Da]	# Razor Quan Results	Abundances (Scaled): F3: Sample	Abundances (Scaled): F4: Sample	Abundance: F3: Sample	Abundance: F4: Sample	Abundances Count: F3: Sample	Abundances Count: F4: Sample	Quan Info	Found in Sample: [S3] F3: Sample	Found in Sample: [S4] F4: Sample	Confidence (by Search Engine): A2 Mascot	Confidence (by Search Engine): B2 Mascot	Percolator q-Value (by Search Engine): A2 Mascot	Percolator q-Value (by Search Engine): B2 Mascot	Percolator PEP (by Search Engine): A2 Mascot	Percolator PEP (by Search Engine): B2 Mascot	Ions Score (by Search Engine): A2 Mascot	Ions Score (by Search Engine): B2 Mascot	Top Apex RT [min]	Sequence in Protein	Positions in Protein	Peptide Group Modifications in Protein	Quan Usage
	High	[R].MSVEADINGLR.[R]	1xOxidation [M1]		0.000212817	0	2	3	1	Q6IFX2; Q9QWL7	Q6IFX2 [191-201]; Q9QWL7 [181-191]	0	1220.59	0		200		821942		1	Shared	Not Found	High	n/a	High		0		0.0001582		50	53.12	R.MSVEADINGLR.R	[191-201]		Not Used
	High	[R].GQVGGDVNVEMDAAPGVDLSR.[I]	1xCarbamyl [N-Term]; 1xOxidation [M11]	Q6IFX2 1xCarbamyl [N-Term]	0.000577563	0	1	2	2	Q6IFX2	Q6IFX2 [241-261]	0	2144.99	0	130.2	69.8	385375	206612	1	1		High	High	High	High	0.002424	0	0.03163	0.0004447	29	50	49.02	R.GQVGGDVNVEMDAAPGVDLSR.I	[241-261]	1xCarbamyl [N-Term]	Used
	High	[R].GQVGGDVNVEMDAAPGVDLSR.[I]			0.0063897	0	1	2	1	Q6IFX2	Q6IFX2 [241-261]	0	2085.99	0	200		115553		1			High	Not Found	High	n/a	0		0.007111		39		66.07	R.GQVGGDVNVEMDAAPGVDLSR.I	[241-261]		Used
	High	[R].LEQEIATYR.[RSN]			0.00106753	0	6	9	2	Q9Z2K1; Q6IFX2; Q9D312; P08730; Q61414; Q9QWL7	Q9Z2K1 [406-414]; Q6IFX2 [387-395]; Q9D312 [370-378]; P08730 [390-398]; Q61414 [392-400]; Q9QWL7 [377-385]	0	1122.58	0	115.2	84.8	7448623	5485645	1	1	Shared	Medium	High	Medium	High	0.02607	0	0.1425	0.0008405	28	49	42.21	R.LEQEIATYR.R	[387-395]		Not Used
	High	[RK].LAADDFR.[TLVMS]	1xCarbamyl [N-Term]	Q9Z2K1 1xCarbamyl [N-Term]; B1AQ75 1xCarbamyl [N-Term]; Q61765 1xCarbamyl [N-Term]; Q6IFX2 1xCarbamyl [N-Term]; Q497I4 1xCarbamyl [N-Term]; P08730 1xCarbamyl [N-Term]; Q61414 1xCarbamyl [N-Term]; P02535 1xCarbamyl [N-Term]; Q9QWL7 1xCarbamyl [N-Term]	0.00320675	0	9	17	2	Q9Z2K1; B1AQ75; Q61765; Q6IFX2; Q497I4; P08730; Q61414; P02535; Q9QWL7	Q9Z2K1 [193-199]; B1AQ75 [173-179]; Q61765 [136-142]; Q6IFX2 [174-180]; Q497I4 [177-183]; P08730 [177-183]; Q61414 [179-185]; P02535 [227-233]; Q9QWL7 [164-170]	0	850.405	0	13.8	186.2	166301	2247633	1	1	Shared	High	High	High	High	0	0.001641	0.003833	0.02887	59	60	57.09	R.LAADDFR.T	[174-180]	1xCarbamyl [N-Term]	Not Used
	High	[R].VLDELTLAR.[AT]			0.00102733	0	3	5	4	Q6IFX2; Q61414; Q9QWL7	Q6IFX2 [203-211]; Q61414 [208-216]; Q9QWL7 [193-201]	0	1029.59	0	105	95	13637387	12348392	1	1	Shared	High	High	High	High	0.002424	0	0.03677	0.0008121	39	41	59.31	R.VLDELTLAR.A	[203-211]		Not Used
	High	[K].TRLEQEIATYR.[RSN]			0.00324799	0	6	7	4	Q9Z2K1; Q6IFX2; Q9D312; P08730; Q61414; Q9QWL7	Q9Z2K1 [404-414]; Q6IFX2 [385-395]; Q9D312 [368-378]; P08730 [388-398]; Q61414 [390-400]; Q9QWL7 [375-385]	1	1379.73	0	76.1	123.9	1.31487e+06	2.14168e+06	2	2	Shared	High	High	High	High	0.0012	0	0.01166	0.002674	52	47	50.4	K.TRLEQEIATYR.R	[385-395]		Not Used
	High	[R].ALEEANADLEVK.[I]			2.80701e-07	0	1	1	2	Q6IFX2	Q6IFX2 [114-125]	0	1301.66	0	107.4	92.6	12903968	11115138	1	1		High	High	High	High	0	0	8.813e-07	1.635e-06	85	96	47.66	R.ALEEANADLEVK.I	[114-125]		Used
	High	[R].EVATNTEALQSSR.[T]			0.00991449	0.0004539	1	1	2	Q6IFX2	Q6IFX2 [295-307]	0	1405.69	0	107.3	92.7	1.69966e+06	1.46885e+06	1	1		Medium	High	Medium	High	0.01838	0	0.1088	0.00851	21	25	34.96	R.EVATNTEALQSSR.T	[295-307]		Used
	High	[R].GQVGGDVNVEMDAAPGVDLSR.[I]	1xOxidation [M11]		0.0445796	0.00363417	1	2	2	Q6IFX2	Q6IFX2 [241-261]	0	2101.98	0	95	105	712754	787004	2	2		High	Medium	High	Medium	0.002424	0.02539	0.04076	0.1536	34	7	58.89	R.GQVGGDVNVEMDAAPGVDLSR.I	[241-261]		Used
	High	[RK].LAADDFR.[TLVMS]			0.0421647	0.00363417	9	17	9	Q9Z2K1; B1AQ75; Q61765; Q6IFX2; Q497I4; P08730; Q61414; P02535; Q9QWL7	Q9Z2K1 [193-199]; B1AQ75 [173-179]; Q61765 [136-142]; Q6IFX2 [174-180]; Q497I4 [177-183]; P08730 [177-183]; Q61414 [179-185]; P02535 [227-233]; Q9QWL7 [164-170]	0	807.4	0	97.1	102.9	2.48144e+08	2.62859e+08	4	4	Shared	High	High	High	High	0.002952	0.002904	0.05277	0.04615	54	54	38.58	R.LAADDFR.T	[174-180]		Not Used
	High	[R].MSVEADINGLRR.[V]	1xOxidation [M1]		0.0621	0.00574367	2	3	2	Q6IFX2; Q9QWL7	Q6IFX2 [191-202]; Q9QWL7 [181-192]	1	1376.7	0	89.9	110.1	760015	930067	2	1	Shared	Medium	High	Medium	High	0.02645	0.004491	0.1447	0.05697	14	29	48.43	R.MSVEADINGLRR.V	[191-202]		Not Used
	High	[K].NHEEEMNALR.[G]			0.0684353	0.00769397	2	2	2	Q6IFX2; Q9QWL7	Q6IFX2 [231-240]; Q9QWL7 [221-230]	0	1242.55	0	82	118	906504	1303866	1	1	Shared	High	Medium	High	Medium	0.004227	0.04066	0.06042	0.2409	29	16	31.01	K.NHEEEMNALR.G	[231-240]		Not Used
	High	[K].DAEEWFFTK.[T]			0.0692686	0.00791874	1	1	2	Q6IFX2	Q6IFX2 [280-288]	0	1172.53	0	89.7	110.3	1.24124e+06	1.52681e+06	1	1		High	Medium	High	Medium	0.004227	0.03262	0.06123	0.2017	35	26	73.64	K.DAEEWFFTK.T	[280-288]		Used
	Medium	[RK].TEITELR.[R]	1xCarbamyl [N-Term]	Q6IFX2 1xCarbamyl [N-Term]; P08730 1xCarbamyl [N-Term]	0.110122	0.0146086	2	2	2	Q6IFX2; P08730	Q6IFX2 [308-314]; P08730 [311-317]	0	904.473	0	126.6	73.4	8.02585e+06	4648834	1	1	Shared	Medium	Medium	Medium	Medium	0.01355	0.02593	0.09357	0.1552	44	51	38.56	R.TEITELR.R	[308-314]	1xCarbamyl [N-Term]	Used
	Medium	[KR].DYSPYFK.[T]			0.125778	0.0179829	2	3	1	Q9Z2K1; Q6IFX2	Q9Z2K1 [159-165]; Q6IFX2 [140-146]	0	919.42	0	138.5	61.5	1.35495e+06	600957	1	1	Shared	Peak Found	Medium	Low	Medium	0.1594	0.01872	0.5551	0.1175	21	32	49.07	R.DYSPYFK.T	[140-146]		Used
Master Protein	P00761	Trypsin OS=Sus scrofa PE=1 SV=1	21	4	47	4	1	231	24.4	7.18	329	492	3	4	0	81.9	118.1	1.55137e+09	2.23728e+09	6	7	High	High
	Confidence	Annotated Sequence	Modifications	Modifications in Master Proteins	Qvality PEP	Qvality q-value	# Protein Groups	# Proteins	# PSMs	Master Protein Accessions	Positions in Master Proteins	# Missed Cleavages	Theo. MH+ [Da]	# Razor Quan Results	Abundances (Scaled): F3: Sample	Abundances (Scaled): F4: Sample	Abundance: F3: Sample	Abundance: F4: Sample	Abundances Count: F3: Sample	Abundances Count: F4: Sample	Quan Info	Found in Sample: [S3] F3: Sample	Found in Sample: [S4] F4: Sample	Confidence (by Search Engine): A2 Mascot	Confidence (by Search Engine): B2 Mascot	Percolator q-Value (by Search Engine): A2 Mascot	Percolator q-Value (by Search Engine): B2 Mascot	Percolator PEP (by Search Engine): A2 Mascot	Percolator PEP (by Search Engine): B2 Mascot	Ions Score (by Search Engine): A2 Mascot	Ions Score (by Search Engine): B2 Mascot	Top Apex RT [min]	Sequence in Protein	Positions in Protein	Peptide Group Modifications in Protein	Quan Usage
	High	[R].LGEHNIDVLEGNEQFINAAK.[I]			5.12315e-07	0	1	1	6	P00761	P00761 [58-77]	0	2211.1	0	40.7	159.3	1.86162e+07	7.27685e+07	2	2		High	High	High	High	0	0	0.0001332	3.034e-07	67	86	69.84	R.LGEHNIDVLEGNEQFINAAK.I	[58-77]		Used
	High	[K].LSSPATLNSR.[V]	1xCarbamyl [N-Term]	P00761 1xCarbamyl [N-Term]	0.00176951	0	1	1	2	P00761	P00761 [98-107]	0	1088.57	0	16.1	183.9	341925	3.91408e+06	1	1		Medium	High	Medium	High	0.04737	0	0.2413	0.001423	19	40	50.49	K.LSSPATLNSR.V	[98-107]	1xCarbamyl [N-Term]	Used
	High	[K].LSSPATLNSR.[V]			3.8781e-05	0	1	1	7	P00761	P00761 [98-107]	0	1045.56	0	87.2	112.8	3.01459e+08	3.89858e+08	2	3		High	High	High	High	0	0	0.001002	2.705e-05	60	68	36.56	K.LSSPATLNSR.V	[98-107]		Used
	High	[R].VATVSLPR.[S]	1xCarbamyl [N-Term]	P00761 1xCarbamyl [N-Term]	0.00390907	0	1	1	3	P00761	P00761 [108-115]	0	885.515	0	18.7	181.3	3.33203e+06	32284986	1	1		High	High	High	High	0	0	0.006905	0.00779	57	57	61.95	R.VATVSLPR.S	[108-115]	1xCarbamyl [N-Term]	Used
	High	[R].VATVSLPR.[S]			0.000815963	0	1	1	27	P00761	P00761 [108-115]	0	842.509	0	82.8	117.2	1.2275e+09	1.73585e+09	6	8		High	High	High	High	0	0	0.005608	0.0006369	53	56	43.88	R.VATVSLPR.S	[108-115]		Used
	High	[K].APVLSDSSCK.[S]	1xCarbamidomethyl [C9]		0.000271413	0	1	1	1	P00761	P00761 [148-157]	0	1063.51	0		200		2382049		1		Not Found	High	n/a	High		0		0.0002032		52	28.65	K.APVLSDSSCK.S	[148-157]		Used
	High	[R].LGEHNIDVLEGNEQFINAAK.[I]	1xGG [K20]		0.0563212	0.00494935	1	1	1	P00761	P00761 [58-77]	0	2325.15	0	71.6	128.4	120959	216850	1	1		High	Peak Found	High	n/a	0.002952		0.05067		36		69.83	R.LGEHNIDVLEGNEQFINAAK.I	[58-77]		Used
Master Protein	Q6IFZ6	Keratin, type II cytoskeletal 1b OS=Mus musculus OX=10090 GN=Krt77 PE=1 SV=1	7	5	27	1	1	572	61.3	8.02	290	310	5	5	0	103.5	96.5	676193	630457	1	1	High	High	Carbamyl [K256(100)]
	Confidence	Annotated Sequence	Modifications	Modifications in Master Proteins	Qvality PEP	Qvality q-value	# Protein Groups	# Proteins	# PSMs	Master Protein Accessions	Positions in Master Proteins	# Missed Cleavages	Theo. MH+ [Da]	# Razor Quan Results	Abundances (Scaled): F3: Sample	Abundances (Scaled): F4: Sample	Abundance: F3: Sample	Abundance: F4: Sample	Abundances Count: F3: Sample	Abundances Count: F4: Sample	Quan Info	Found in Sample: [S3] F3: Sample	Found in Sample: [S4] F4: Sample	Confidence (by Search Engine): A2 Mascot	Confidence (by Search Engine): B2 Mascot	Percolator q-Value (by Search Engine): A2 Mascot	Percolator q-Value (by Search Engine): B2 Mascot	Percolator PEP (by Search Engine): A2 Mascot	Percolator PEP (by Search Engine): B2 Mascot	Ions Score (by Search Engine): A2 Mascot	Ions Score (by Search Engine): B2 Mascot	Top Apex RT [min]	Sequence in Protein	Positions in Protein	Peptide Group Modifications in Protein	Quan Usage
	High	[K].NKYEDEINKR.[T]	1xGG [K2]		0.00521002	0	3	4	1	Q8VED5; Q6IFZ6; Q922U2	Q8VED5 [228-237]; Q6IFZ6 [255-264]; Q922U2 [250-259]	2	1422.7	0	147.6	52.4	401456	142607	1	1	Shared	High	Peak Found	High	n/a	0		0.005903		51		29.73	K.NKYEDEINKR.T	[255-264]		Not Used
	High	[K].NKYEDEINKR.[T]	1xCarbamyl [N-Term]; 1xCarbamyl [K2(100)]	Q8VED5 1xCarbamyl [K229(100)]; 1xCarbamyl [N-Term]; Q6IFZ6 1xCarbamyl [K256(100)]; 1xCarbamyl [N-Term]; Q922U2 1xCarbamyl [K251(100)]; 1xCarbamyl [N-Term]	0.00659664	0	3	4	2	Q8VED5; Q6IFZ6; Q922U2	Q8VED5 [228-237]; Q6IFZ6 [255-264]; Q922U2 [250-259]	2	1351.66	1	96.8	103.2	626011	667734	1	1	Shared	Peak Found	High	Low	High	0.3626	0	0.8615	0.005572	18	32	36.18	K.NKYEDEINKR.T	[255-264]	1xCarbamyl [K256(100)]; 1xCarbamyl [N-Term]	Not Used
	High	[K].NKYEDEINKR.[T]			0.0021165	0	3	4	6	Q8VED5; Q6IFZ6; Q922U2	Q8VED5 [228-237]; Q6IFZ6 [255-264]; Q922U2 [250-259]	2	1308.65	2	114.3	85.7	1.01322e+08	7.59686e+07	3	3	Shared	High	High	High	High	0	0	0.005967	0.00352	38	35	28.89	K.NKYEDEINKR.T	[255-264]		Not Used
	High	[R].QLLEGEESR.[M]			0.00438524	0	1	1	2	Q6IFZ6	Q6IFZ6 [471-479]	0	1060.53	0	103.5	96.5	676193	630457	1	1		High	High	High	High	0.004227	0	0.06122	0.003647	30	32	33.25	R.QLLEGEESR.M	[471-479]		Used
	High	[R].FLEQQNQVLQTK.[W]			9.35039e-07	0	3	5	7	Q6IFZ9; P04104; Q6IFZ6	Q6IFZ9 [126-137]; P04104 [208-219]; Q6IFZ6 [187-198]	0	1475.79	0	71.2	128.8	1.41477e+08	2.55842e+08	4	4	Shared	High	High	High	High	0	0	1.901e-05	5.672e-07	97	98	49.86	R.FLEQQNQVLQTK.W	[187-198]		Not Used
	High	[R].FLEQQNQVLQTK.[W]	1xCarbamyl [N-Term]	Q6IFZ9 1xCarbamyl [N-Term]; P04104 1xCarbamyl [N-Term]; Q6IFZ6 1xCarbamyl [N-Term]	1.81936e-06	0	3	5	2	Q6IFZ9; P04104; Q6IFZ6	Q6IFZ9 [126-137]; P04104 [208-219]; Q6IFZ6 [187-198]	0	1518.79	0	27	173	254568	1.63307e+06	1	1	Shared	High	High	High	High	0	0	0.001866	1.134e-06	52	83	72.6	R.FLEQQNQVLQTK.W	[187-198]	1xCarbamyl [N-Term]	Not Used
	High	[K].FASFIDK.[V]			0.0516874	0.00408134	11	17	3	Q3TTY5; Q6IFZ9; P50446; P04104; Q6IME9; Q99M73; Q8VED5; P07744; Q6IFZ6; Q3UV17; Q922U2	Q3TTY5 [210-216]; Q6IFZ9 [117-123]; P50446 [163-169]; P04104 [199-205]; Q6IME9 [145-151]; Q99M73 [184-190]; Q8VED5 [150-156]; P07744 [157-163]; Q6IFZ6 [178-184]; Q3UV17 [176-182]; Q922U2 [173-179]	0	827.43	0	81.6	118.4	3.15647e+07	4.57893e+07	2	2	Shared	Medium	High	Medium	High	0.01314	0.002904	0.08919	0.04718	55	55	50.27	K.FASFIDK.V	[178-184]		Not Used
	High	[K].NKYEDEINK.[R]			0.0844592	0.00917412	3	4	2	Q8VED5; Q6IFZ6; Q922U2	Q8VED5 [228-236]; Q6IFZ6 [255-263]; Q922U2 [250-258]	1	1152.55	0	122.3	77.7	1.77509e+06	1.12829e+06	1	1	Shared	Medium	High	Medium	High	0.02967	0.007403	0.1576	0.07806	37	34	28.27	K.NKYEDEINK.R	[255-263]		Not Used
	Medium	[K].FASFIDK.[V]	1xCarbamyl [N-Term]	Q3TTY5 1xCarbamyl [N-Term]; Q6IFZ9 1xCarbamyl [N-Term]; P50446 1xCarbamyl [N-Term]; P04104 1xCarbamyl [N-Term]; Q6IME9 1xCarbamyl [N-Term]; Q99M73 1xCarbamyl [N-Term]; Q8VED5 1xCarbamyl [N-Term]; P07744 1xCarbamyl [N-Term]; Q6IFZ6 1xCarbamyl [N-Term]; Q3UV17 1xCarbamyl [N-Term]; Q922U2 1xCarbamyl [N-Term]	0.261258	0.0428369	11	17	1	Q3TTY5; Q6IFZ9; P50446; P04104; Q6IME9; Q99M73; Q8VED5; P07744; Q6IFZ6; Q3UV17; Q922U2	Q3TTY5 [210-216]; Q6IFZ9 [117-123]; P50446 [163-169]; P04104 [199-205]; Q6IME9 [145-151]; Q99M73 [184-190]; Q8VED5 [150-156]; P07744 [157-163]; Q6IFZ6 [178-184]; Q3UV17 [176-182]; Q922U2 [173-179]	0	870.436	0	13.3	186.7	7538.73	105986	1	1	Shared	Peak Found	Medium	n/a	Medium		0.04251		0.2473		37	81.47	K.FASFIDK.V	[178-184]	1xCarbamyl [N-Term]	Not Used
	Medium	[R].FLEQQNQVLQTK.[W]	1xGG [K12]		0.266559	0.044292	3	5	1	Q6IFZ9; P04104; Q6IFZ6	Q6IFZ9 [126-137]; P04104 [208-219]; Q6IFZ6 [187-198]	0	1589.83	0							No Quan Values	Medium	Not Found	Medium	Low	0.04197	0.101	0.217	0.4697	21	17		R.FLEQQNQVLQTK.W	[187-198]		Not Used
Master Protein	Q61765	Keratin, type I cuticular Ha1 OS=Mus musculus OX=10090 GN=Krt31 PE=1 SV=2	19	9	23	2	1	416	47.1	4.89	285	179	8	4	7	156.5	43.5	7.84722e+06	2.18117e+06	9	8	High	Peak Found
	Confidence	Annotated Sequence	Modifications	Modifications in Master Proteins	Qvality PEP	Qvality q-value	# Protein Groups	# Proteins	# PSMs	Master Protein Accessions	Positions in Master Proteins	# Missed Cleavages	Theo. MH+ [Da]	# Razor Quan Results	Abundances (Scaled): F3: Sample	Abundances (Scaled): F4: Sample	Abundance: F3: Sample	Abundance: F4: Sample	Abundances Count: F3: Sample	Abundances Count: F4: Sample	Quan Info	Found in Sample: [S3] F3: Sample	Found in Sample: [S4] F4: Sample	Confidence (by Search Engine): A2 Mascot	Confidence (by Search Engine): B2 Mascot	Percolator q-Value (by Search Engine): A2 Mascot	Percolator q-Value (by Search Engine): B2 Mascot	Percolator PEP (by Search Engine): A2 Mascot	Percolator PEP (by Search Engine): B2 Mascot	Ions Score (by Search Engine): A2 Mascot	Ions Score (by Search Engine): B2 Mascot	Top Apex RT [min]	Sequence in Protein	Positions in Protein	Peptide Group Modifications in Protein	Quan Usage
	High	[R].LECEINTYR.[GS]	1xCarbamidomethyl [C3]		0.0015177	0	3	6	1	Q8K0Y2; Q61765; Q497I4	Q8K0Y2 [349-357]; Q61765 [349-357]; Q497I4 [390-398]	0	1197.56	0	165.5	34.5	603308	125617	1	1	Shared	High	Peak Found	High	n/a	0		0.001961		58		41.92	R.LECEINTYR.G	[349-357]		Used
	High	[RK].LAADDFR.[TLVMS]	1xCarbamyl [N-Term]	Q9Z2K1 1xCarbamyl [N-Term]; B1AQ75 1xCarbamyl [N-Term]; Q61765 1xCarbamyl [N-Term]; Q6IFX2 1xCarbamyl [N-Term]; Q497I4 1xCarbamyl [N-Term]; P08730 1xCarbamyl [N-Term]; Q61414 1xCarbamyl [N-Term]; P02535 1xCarbamyl [N-Term]; Q9QWL7 1xCarbamyl [N-Term]	0.00320675	0	9	17	2	Q9Z2K1; B1AQ75; Q61765; Q6IFX2; Q497I4; P08730; Q61414; P02535; Q9QWL7	Q9Z2K1 [193-199]; B1AQ75 [173-179]; Q61765 [136-142]; Q6IFX2 [174-180]; Q497I4 [177-183]; P08730 [177-183]; Q61414 [179-185]; P02535 [227-233]; Q9QWL7 [164-170]	0	850.405	0	13.8	186.2	166301	2247633	1	1	Shared	High	High	High	High	0	0.001641	0.003833	0.02887	59	60	57.09	K.LAADDFR.T	[136-142]	1xCarbamyl [N-Term]	Not Used
	High	[KR].ETMQFLNDR.[L]			0.00318632	0	2	5	1	Q8K0Y2; Q61765	Q8K0Y2 [58-66]; Q61765 [58-66]	0	1153.53	0	177.5	22.5	381081	48219.1	1	1	Shared	High	Peak Found	High	n/a	0		0.003796		45		52.93	K.ETMQFLNDR.L	[58-66]		Used
	High	[R].LVVQIDNAK.[L]			0.0171021	0.0012365	3	5	3	Q8K0Y2; Q61765; Q497I4	Q8K0Y2 [127-135]; Q61765 [127-135]; Q497I4 [168-176]	0	999.583	0	145.1	54.9	1185294	448431	1	1	Shared	High	High	High	High	0.001859	0.0003807	0.02083	0.01495	47	45	44.87	R.LVVQIDNAK.L	[127-135]		Used
	High	[R].QLVESDINGLR.[R]			0.0196503	0.0012365	1	2	2	Q61765	Q61765 [153-163]	0	1243.66	0	168.5	31.5	513071	95997.5	1	1		High	Peak Found	High	n/a	0.001859		0.01941		39		53.84	R.QLVESDINGLR.R	[153-163]		Used
	High	[R].LNVEVDAAPTVDLNR.[V]			0.0306951	0.00283465	2	4	1	Q8K0Y2; Q61765	Q8K0Y2 [209-223]; Q61765 [209-223]	0	1625.85	0	200		69825.8		1		Shared	High	Not Found	High	n/a	0.002424		0.0292		35		65.15	R.LNVEVDAAPTVDLNR.V	[209-223]		Used
	High	[RK].LAADDFR.[TLVMS]			0.0421647	0.00363417	9	17	9	Q9Z2K1; B1AQ75; Q61765; Q6IFX2; Q497I4; P08730; Q61414; P02535; Q9QWL7	Q9Z2K1 [193-199]; B1AQ75 [173-179]; Q61765 [136-142]; Q6IFX2 [174-180]; Q497I4 [177-183]; P08730 [177-183]; Q61414 [179-185]; P02535 [227-233]; Q9QWL7 [164-170]	0	807.4	0	97.1	102.9	2.48144e+08	2.62859e+08	4	4	Shared	High	High	High	High	0.002952	0.002904	0.05277	0.04615	54	54	38.58	K.LAADDFR.T	[136-142]		Not Used
	High	[R].ILDELTLCK.[SA]	1xCarbamidomethyl [C8]		0.0718259	0.00808988	3	5	1	Q8K0Y2; B1AQ75; Q61765	Q8K0Y2 [165-173]; B1AQ75 [202-210]; Q61765 [165-173]	0	1104.6	0	166.1	33.9	1.22681e+06	250358	1	1	Shared	Peak Found	High	Low	High	0.7571	0.006573	1	0.0661	15	36	61.48	R.ILDELTLCK.S	[165-173]		Used
	Medium	[KR].ETMQFLNDR.[L]	1xOxidation [M3]		0.124342	0.0175526	2	5	1	Q8K0Y2; Q61765	Q8K0Y2 [58-66]; Q61765 [58-66]	0	1169.53	0	147.2	52.8	558485	200335	1	1	Shared	Medium	Peak Found	Medium	n/a	0.01838		0.105		27		39.31	K.ETMQFLNDR.L	[58-66]		Used
	Medium	[R].TIEELQQK.[I]			0.138579	0.020294	2	4	2	Q8K0Y2; Q61765	Q8K0Y2 [109-116]; Q61765 [109-116]	0	988.531	0	152.9	47.1	2.94645e+06	907319	1	1	Shared	Medium	Medium	Medium	Medium	0.02169	0.03207	0.1161	0.1996	31	12	32.08	R.TIEELQQK.I	[109-116]		Used
	Medium	[R].QLVESDINGLRR.[I]			0.185928	0.0291105	1	2	2	Q61765	Q61765 [153-164]	1	1399.77	0	155.2	44.8	362886	104897	1	1		Medium	Peak Found	Medium	n/a	0.02796		0.1532		20		48.24	R.QLVESDINGLRR.I	[153-164]		Used
Master Protein	P50446	Keratin, type II cytoskeletal 6A OS=Mus musculus OX=10090 GN=Krt6a PE=1 SV=3	21	16	42	8	1	553	59.3	7.94	282	361	12	13	1	92.5	107.5	1.40762e+07	1.63511e+07	9	10	High	High	Carbamyl [K456(100)]
	Confidence	Annotated Sequence	Modifications	Modifications in Master Proteins	Qvality PEP	Qvality q-value	# Protein Groups	# Proteins	# PSMs	Master Protein Accessions	Positions in Master Proteins	# Missed Cleavages	Theo. MH+ [Da]	# Razor Quan Results	Abundances (Scaled): F3: Sample	Abundances (Scaled): F4: Sample	Abundance: F3: Sample	Abundance: F4: Sample	Abundances Count: F3: Sample	Abundances Count: F4: Sample	Quan Info	Found in Sample: [S3] F3: Sample	Found in Sample: [S4] F4: Sample	Confidence (by Search Engine): A2 Mascot	Confidence (by Search Engine): B2 Mascot	Percolator q-Value (by Search Engine): A2 Mascot	Percolator q-Value (by Search Engine): B2 Mascot	Percolator PEP (by Search Engine): A2 Mascot	Percolator PEP (by Search Engine): B2 Mascot	Ions Score (by Search Engine): A2 Mascot	Ions Score (by Search Engine): B2 Mascot	Top Apex RT [min]	Sequence in Protein	Positions in Protein	Peptide Group Modifications in Protein	Quan Usage
	High	[K].YEELQVTAGR.[H]			0.000222569	0	1	3	2	P50446	P50446 [349-358]	0	1165.58	0	99.4	100.6	4.02302e+06	4069515	1	1		Medium	High	Medium	High	0.03422	0	0.1752	0.0001655	22	51	43.72	K.YEELQVTAGR.H	[349-358]		Used
	High	[K].QEIAEINR.[M]			0.00300824	0	1	2	2	P50446	P50446 [368-375]	0	972.511	0	94.1	105.9	3.57632e+06	4.02121e+06	1	1		High	Medium	High	Medium	0	0.02341	0.003619	0.143	49	32	34.39	K.QEIAEINR.M	[368-375]		Used
	High	[K].QCANLQAAIADAEQR.[G]	1xCarbamidomethyl [C2]; 1xCarbamyl [N-Term]	P50446 1xCarbamyl [N-Term]	0.00555326	0	1	2	3	P50446	P50446 [390-404]	0	1701.8	0	97.1	102.9	1.42504e+06	1.50885e+06	2	2		High	High	High	High	0.0012	0	0.009905	0.004678	46	36	59.72	K.QCANLQAAIADAEQR.G	[390-404]	1xCarbamyl [N-Term]	Used
	High	[R].TAAENEFVTLKK.[D]	1xCarbamyl [N-Term]	P50446 1xCarbamyl [N-Term]	0.000708814	0	1	1	2	P50446	P50446 [250-261]	1	1393.73	0							No Quan Values	Peak Found	High	Low	High	0.434	0	0.9215	0.0005517	11	49	43.34	R.TAAENEFVTLKK.D	[250-261]	1xCarbamyl [N-Term]	Not Used
	High	[R].TAAENEFVTLKK.[D]			0.0011308	0	1	1	2	P50446	P50446 [250-261]	1	1350.73	0	79.6	120.4	1.38473e+06	2092714	1	1		Medium	High	Medium	High	0.01691	0	0.1003	0.0008981	25	43	45.06	R.TAAENEFVTLKK.D	[250-261]		Used
	High	[R].TAAENEFVTLK.[K]	1xCarbamyl [N-Term]	P50446 1xCarbamyl [N-Term]	0.000826473	0	1	1	4	P50446	P50446 [250-260]	0	1265.64	0							No Quan Values	High	High	High	High	0.001859	0	0.01593	0.0006461	34	75	51.91	R.TAAENEFVTLK.K	[250-260]	1xCarbamyl [N-Term]	Not Used
	High	[R].TAAENEFVTLK.[K]			7.6921e-05	0	1	1	1	P50446	P50446 [250-260]	0	1222.63	0	81.4	118.6	1.91119e+06	2.78623e+06	1	1		Peak Found	High	n/a	High		0		5.495e-05		76	53.64	R.TAAENEFVTLK.K	[250-260]		Used
	High	[R].SLDLDSIIAEVK.[A]			6.14832e-05	0	2	4	5	P50446; Q922U2	P50446 [316-327]; Q922U2 [326-337]	0	1302.72	0	98.6	101.4	3.07504e+06	3.16433e+06	3	3	Shared	High	High	High	High	0	0	0.0001376	4.379e-05	68	75	89.55	R.SLDLDSIIAEVK.A	[316-327]		Not Used
	High	[RK].SRAEAESWYQTK.[Y]			0.00401022	0	2	4	1	P50446; Q8VED5	P50446 [337-348]; Q8VED5 [325-336]	1	1455.69	0	79.3	120.7	374952	570832	1	1	Shared	Peak Found	High	Low	High	0.3464	0	0.849	0.003329	21	35	37.68	R.SRAEAESWYQTK.Y	[337-348]		Used
	High	[K].LLEGEECR.[MLI]	1xCarbamidomethyl [C7]		0.0137043	0.0012365	6	9	4	Q3TTY5; P50446; P07744; Q3UV17; Q922U2; P19246	Q3TTY5 [504-511]; P50446 [457-464]; P07744 [451-458]; Q3UV17 [472-479]; Q922U2 [467-474]; P19246 [403-410]	0	1005.47	0	89.1	110.9	39363956	49043172	1	1	Shared	High	High	High	High	0.001859	0.002705	0.01407	0.04418	49	44	30.09	K.LLEGEECR.L	[457-464]		Not Used
	High	[R].KLLEGEECR.[MLI]	1xCarbamidomethyl [C8]; 1xCarbamyl [K1(100)]	Q3TTY5 1xCarbamyl [K503(100)]; P50446 1xCarbamyl [K456(100)]; P07744 1xCarbamyl [K450(100)]; Q3UV17 1xCarbamyl [K471(100)]; Q922U2 1xCarbamyl [K466(100)]; P19246 1xCarbamyl [K402(100)]	0.0191607	0.0012365	6	9	1	Q3TTY5; P50446; P07744; Q3UV17; Q922U2; P19246	Q3TTY5 [503-511]; P50446 [456-464]; P07744 [450-458]; Q3UV17 [471-479]; Q922U2 [466-474]; P19246 [402-410]	1	1176.57	0	24.2	175.8	75956	551127	1	1	Shared	Peak Found	High	n/a	High		0.0003807		0.01684		34	41.79	R.KLLEGEECR.L	[456-464]	1xCarbamyl [K456(100)]	Not Used
	High	[K].DVDAAYMNK.[V]	1xOxidation [M7]		0.0299367	0.00257049	3	3	2	P50446; Q6IME9; Q922U2	P50446 [262-270]; Q6IME9 [244-252]; Q922U2 [272-280]	0	1042.45	0	106.9	93.1	328665	286159	1	1	Shared	High	High	High	High	0.001859	0.002423	0.02842	0.03694	29	19	35.72	K.DVDAAYMNK.V	[262-270]		Not Used
	High	[K].LLEGEECR.[MLI]	1xCarbamidomethyl [C7]; 1xCarbamyl [N-Term]	Q3TTY5 1xCarbamyl [N-Term]; P50446 1xCarbamyl [N-Term]; P07744 1xCarbamyl [N-Term]; Q3UV17 1xCarbamyl [N-Term]; Q922U2 1xCarbamyl [N-Term]; P19246 1xCarbamyl [N-Term]	0.0306951	0.00283465	6	9	1	Q3TTY5; P50446; P07744; Q3UV17; Q922U2; P19246	Q3TTY5 [504-511]; P50446 [457-464]; P07744 [451-458]; Q3UV17 [472-479]; Q922U2 [467-474]; P19246 [403-410]	0	1048.47	0	17.3	182.7	32317.1	341005	1	1	Shared	Peak Found	High	n/a	High		0.001641		0.02758		21	56.31	K.LLEGEECR.L	[457-464]	1xCarbamyl [N-Term]	Not Used
	High	[R].GRLDSELR.[N]			0.0358771	0.00308648	2	3	1	P50446; Q922U2	P50446 [222-229]; Q922U2 [232-239]	1	945.511	0	79.8	120.2	3.37333e+06	5084336	1	1	Shared	High	Peak Found	High	Low	0.002424	0.1475	0.03362	0.609	44	20	30.25	R.GRLDSELR.N	[222-229]		Not Used
	High	[K].QCANLQAAIADAEQR.[G]	1xCarbamidomethyl [C2]		0.0421647	0.00363417	1	2	1	P50446	P50446 [390-404]	0	1658.79	0	88.7	111.3	175511	220356	1	1		High	Peak Found	High	n/a	0.002424		0.03882		30		62.94	K.QCANLQAAIADAEQR.G	[390-404]		Used
	High	[K].FASFIDK.[V]			0.0516874	0.00408134	11	17	3	Q3TTY5; Q6IFZ9; P50446; P04104; Q6IME9; Q99M73; Q8VED5; P07744; Q6IFZ6; Q3UV17; Q922U2	Q3TTY5 [210-216]; Q6IFZ9 [117-123]; P50446 [163-169]; P04104 [199-205]; Q6IME9 [145-151]; Q99M73 [184-190]; Q8VED5 [150-156]; P07744 [157-163]; Q6IFZ6 [178-184]; Q3UV17 [176-182]; Q922U2 [173-179]	0	827.43	0	81.6	118.4	3.15647e+07	4.57893e+07	2	2	Shared	Medium	High	Medium	High	0.01314	0.002904	0.08919	0.04718	55	55	50.27	K.FASFIDK.V	[163-169]		Not Used
	High	[R].NTKQEIAEINR.[M]			0.0577161	0.00494935	1	2	1	P50446	P50446 [365-375]	1	1315.7	0	98.2	101.8	688878	714727	1	1		High	Peak Found	High	n/a	0.002952		0.05166		34		32.88	R.NTKQEIAEINR.M	[365-375]		Used
	Medium	[K].AQYEDIAQR.[S]	1xCarbamyl [N-Term]	P50446 1xCarbamyl [N-Term]	0.199402	0.0323087	1	2	1	P50446	P50446 [328-336]	0	1136.53	0		200		147547		1		Not Found	Medium	n/a	Medium		0.03026		0.1879		11	47.99	K.AQYEDIAQR.S	[328-336]	1xCarbamyl [N-Term]	Used
	Medium	[R].TAAENEFVTLK.[K]	1xCarbamyl [N-Term]; 1xGG [K11]	P50446 1xCarbamyl [N-Term]	0.258637	0.0425334	1	1	1	P50446	P50446 [250-260]	0	1379.68	1	140.4	59.6	516518	219150	1	1		Medium	Peak Found	Medium	Low	0.03929	0.102	0.2113	0.4715	13	12	52.52	R.TAAENEFVTLK.K	[250-260]	1xCarbamyl [N-Term]	Used
	Medium	[K].FASFIDK.[V]	1xCarbamyl [N-Term]	Q3TTY5 1xCarbamyl [N-Term]; Q6IFZ9 1xCarbamyl [N-Term]; P50446 1xCarbamyl [N-Term]; P04104 1xCarbamyl [N-Term]; Q6IME9 1xCarbamyl [N-Term]; Q99M73 1xCarbamyl [N-Term]; Q8VED5 1xCarbamyl [N-Term]; P07744 1xCarbamyl [N-Term]; Q6IFZ6 1xCarbamyl [N-Term]; Q3UV17 1xCarbamyl [N-Term]; Q922U2 1xCarbamyl [N-Term]	0.261258	0.0428369	11	17	1	Q3TTY5; Q6IFZ9; P50446; P04104; Q6IME9; Q99M73; Q8VED5; P07744; Q6IFZ6; Q3UV17; Q922U2	Q3TTY5 [210-216]; Q6IFZ9 [117-123]; P50446 [163-169]; P04104 [199-205]; Q6IME9 [145-151]; Q99M73 [184-190]; Q8VED5 [150-156]; P07744 [157-163]; Q6IFZ6 [178-184]; Q3UV17 [176-182]; Q922U2 [173-179]	0	870.436	0	13.3	186.7	7538.73	105986	1	1	Shared	Peak Found	Medium	n/a	Medium		0.04251		0.2473		37	81.47	K.FASFIDK.V	[163-169]	1xCarbamyl [N-Term]	Not Used
	Medium	[R].LDSELR.[NG]			0.265226	0.0441052	3	6	1	P50446; Q6IME9; Q922U2	P50446 [224-229]; Q6IME9 [206-211]; Q922U2 [234-239]	0	732.389	1	24.1	175.9	31080.3	227132	1	1	Shared	Peak Found	Medium	n/a	Medium		0.04361		0.2512		43	28.27	R.LDSELR.N	[224-229]		Not Used
	Medium	[K].RTAAENEFVTLK.[K]	1xCarbamyl [N-Term]; 1xCarbamyl [R1]	P50446 1xCarbamyl [N-Term]	0.274658	0.0457934	1	1	2	P50446	P50446 [249-260]	1	1421.74	0							No Quan Values	Medium	Peak Found	Medium	Low	0.04451	0.1314	0.2239	0.5728	22	28	44.75	K.RTAAENEFVTLK.K	[249-260]	1xCarbamyl [N-Term]	Not Used
Master Protein	P02468	Laminin subunit gamma-1 OS=Mus musculus OX=10090 GN=Lamc1 PE=1 SV=2	15	23	41	23	1	1607	177.2	5.21	280	400	14	23	0	54.2	145.8	1.01363e+07	2.72342e+07	21	23	High	High
	Confidence	Annotated Sequence	Modifications	Modifications in Master Proteins	Qvality PEP	Qvality q-value	# Protein Groups	# Proteins	# PSMs	Master Protein Accessions	Positions in Master Proteins	# Missed Cleavages	Theo. MH+ [Da]	# Razor Quan Results	Abundances (Scaled): F3: Sample	Abundances (Scaled): F4: Sample	Abundance: F3: Sample	Abundance: F4: Sample	Abundances Count: F3: Sample	Abundances Count: F4: Sample	Quan Info	Found in Sample: [S3] F3: Sample	Found in Sample: [S4] F4: Sample	Confidence (by Search Engine): A2 Mascot	Confidence (by Search Engine): B2 Mascot	Percolator q-Value (by Search Engine): A2 Mascot	Percolator q-Value (by Search Engine): B2 Mascot	Percolator PEP (by Search Engine): A2 Mascot	Percolator PEP (by Search Engine): B2 Mascot	Ions Score (by Search Engine): A2 Mascot	Ions Score (by Search Engine): B2 Mascot	Top Apex RT [min]	Sequence in Protein	Positions in Protein	Peptide Group Modifications in Protein	Quan Usage
	High	[K].LNEIEGSLNK.[A]			0.00126073	0	1	1	2	P02468	P02468 [1533-1542]	0	1116.59	0	62.7	137.3	893986	1957332	1	1		High	High	High	High	0.001859	0	0.02023	0.001001	30	36	41.21	K.LNEIEGSLNK.A	[1533-1542]		Used
	High	[R].LSAEDLVLEGAGLR.[V]			4.38661e-08	0	1	1	2	P02468	P02468 [588-601]	0	1442.78	0	76.1	123.9	169401	275617	2	2		Peak Found	High	Low	High	0.07757	0	0.3369	2.376e-08	15	79	82.45	R.LSAEDLVLEGAGLR.V	[588-601]		Used
	High	[K].GKAEQQTADQLLAR.[A]			0.00517688	0	1	1	2	P02468	P02468 [1326-1339]	1	1528.81	0	38.3	161.7	471665	1.98864e+06	1	1		High	High	High	High	0.001859	0	0.01703	0.004353	59	43	42.35	K.GKAEQQTADQLLAR.A	[1326-1339]		Used
	High	[R].LCRPCQCNDNIDPNAVGNCNR.[L]	4xCarbamidomethyl [C2; C5; C7; C19]		0.00749324	0	1	1	1	P02468	P02468 [822-842]	0	2547.07	0	14.6	185.4	28678.4	364722	1	1		Peak Found	High	n/a	High		0		0.006385		28	42.76	R.LCRPCQCNDNIDPNAVGNCNR.L	[822-842]		Used
	High	[R].KVSDLESEAR.[K]			0.000300679	0	1	1	3	P02468	P02468 [1555-1564]	1	1133.58	0	54.2	145.8	419627	1.12907e+06	2	2		High	High	High	High	0.002424	0	0.03104	0.0002271	32	76	29.36	R.KVSDLESEAR.K	[1555-1564]		Used
	High	[R].VESTEQLIEIASR.[E]			4.3447e-06	0	1	1	2	P02468	P02468 [1136-1148]	0	1474.77	0		200		299206		1		High	High	High	High	0	0	0.0001109	2.792e-06	59	86	68.48	R.VESTEQLIEIASR.E	[1136-1148]		Used
	High	[K].VSDLESEAR.[K]			0.000821201	0	1	1	2	P02468	P02468 [1556-1564]	0	1005.48	0	61.6	138.4	1076515	2.418e+06	1	1		High	High	High	High	0	0	0.001124	0.001864	58	52	29.64	K.VSDLESEAR.K	[1556-1564]		Used
	High	[R].NTIEETGILAER.[A]			1.30429e-06	0	1	1	2	P02468	P02468 [1120-1131]	0	1345.7	0	53.3	146.7	1.15152e+06	3.16645e+06	1	1		High	High	High	High	0	0	0.004381	8.029e-07	43	73	55.44	R.NTIEETGILAER.A	[1120-1131]		Used
	High	[R].QLEEAENELK.[R]			0.00588138	0	1	1	2	P02468	P02468 [1465-1474]	0	1202.59	0	75.6	124.4	713367	1.17477e+06	1	1		High	High	High	High	0	0.0003807	0.006577	0.01622	40	27	39.96	R.QLEEAENELK.R	[1465-1474]		Used
	High	[R].SRVESTEQLIEIASR.[E]			0.00228528	0	1	1	2	P02468	P02468 [1134-1148]	1	1717.91	0	40.6	159.4	189849	744304	1	1		High	Medium	High	Medium	0	0.04179	0.002826	0.2469	58	20	63.59	R.SRVESTEQLIEIASR.E	[1134-1148]		Used
	High	[R].EAQLALGNAAADATEAK.[N]			0.00284009	0	1	1	4	P02468	P02468 [1405-1421]	0	1643.82	0	46.3	153.7	642700	2.13473e+06	2	2		High	High	High	High	0.006646	0	0.07696	0.002325	19	26	54.78	R.EAQLALGNAAADATEAK.N	[1405-1421]		Used
	High	[K].DVDQNLMDR.[L]	1xOxidation [M7]		0.00537891	0	1	1	2	P02468	P02468 [1092-1100]	0	1121.49	0	64.5	135.5	1.26082e+06	2.65095e+06	1	1		High	Medium	High	Medium	0	0.04855	0.006079	0.2815	53	27	31.36	K.DVDQNLMDR.L	[1092-1100]		Used
	High	[R].DGSEASLEWSSDR.[Q]			0.00194767	0	1	1	2	P02468	P02468 [530-542]	0	1438.61	0	59.8	140.2	112651	263890	1	1		High	High	High	High	0	0	0.002567	0.001572	45	37	49.29	R.DGSEASLEWSSDR.Q	[530-542]		Used
	High	[K].AEQQTADQLLAR.[A]			4.4077e-05	0	1	1	2	P02468	P02468 [1328-1339]	0	1343.69	0	47.3	152.7	305641	985468	1	1		High	High	High	High	0	0	8.215e-05	6.512e-05	60	53	46.07	K.AEQQTADQLLAR.A	[1328-1339]		Used
	High	[K].EVVCTHCPTGTAGK.[R]	2xCarbamidomethyl [C4; C7]		8.50803e-06	0	1	1	1	P02468	P02468 [787-800]	0	1516.69	0	27.2	172.8	196626	1.25039e+06	1	1		Peak Found	High	n/a	High		0		5.62e-06		45	27.64	K.EVVCTHCPTGTAGK.R	[787-800]		Used
	High	[R].TGQCECQPGITGQHCER.[C]	3xCarbamidomethyl [C4; C6; C15]		0.0123823	0.0004539	1	1	1	P02468	P02468 [949-965]	0	2017.83	0	29.6	170.4	99957.3	574340	1	1		Peak Found	High	Low	High	0.3435	0	0.8476	0.0107	9	16	29.39	R.TGQCECQPGITGQHCER.C	[949-965]		Used
	High	[R].SQECYFDPELYR.[S]	1xCarbamidomethyl [C4]		0.0262458	0.00186591	1	1	1	P02468	P02468 [346-357]	0	1606.68	0	76.6	123.4	134315	216558	1	1		Peak Found	High	n/a	High		0.001032		0.02343		27	66.61	R.SQECYFDPELYR.S	[346-357]		Used
	High	[K].EGFFGNPLAPNPADK.[C]			0.0230017	0.00186591	1	1	1	P02468	P02468 [864-878]	0	1573.76	0	33.1	166.9	77168.7	389780	1	1		Peak Found	High	n/a	High		0.001032		0.02045		24	71.47	K.EGFFGNPLAPNPADK.C	[864-878]		Used
	High	[K].TKEVVCTHCPTGTAGK.[R]	2xCarbamidomethyl [C6; C9]		0.0306951	0.00283465	1	1	1	P02468	P02468 [785-800]	1	1745.83	0		200		201388		1		Not Found	High	n/a	High		0.001641		0.02752		19	25.5	K.TKEVVCTHCPTGTAGK.R	[785-800]		Used
	High	[K].DIHNLEDIKK.[T]			0.0477124	0.00408134	1	1	2	P02468	P02468 [1583-1592]	1	1224.66	0	55.6	144.4	531495	1381129	1	1		High	Medium	High	Medium	0.002952	0.02608	0.04353	0.1571	20	11	38.85	K.DIHNLEDIKK.T	[1583-1592]		Used
	Medium	[K].AFDITYVR.[L]			0.147453	0.0214289	1	1	2	P02468	P02468 [140-147]	0	984.515	0	81	119	471967	693318	1	1		Medium	Medium	Medium	Medium	0.03825	0.02183	0.2027	0.1382	26	18	58.93	K.AFDITYVR.L	[140-147]		Used
	Medium	[R].EVTDLLR.[E]			0.209185	0.0344142	1	1	1	P02468	P02468 [1079-1085]	0	845.473	0	53.9	146.1	997272	2702067	1	1		Peak Found	Medium	Low	Medium	0.05708	0.03174	0.2709	0.1979	30	30	50.43	R.EVTDLLR.E	[1079-1085]		Used
	Medium	[K].LKDYEDLR.[E]			0.24457	0.0397134	1	1	1	P02468	P02468 [1302-1309]	1	1051.54	0	82.5	117.5	191114	272068	1	1		Peak Found	Medium	Low	Medium	0.7478	0.03711	1	0.2319	15	14	36.6	K.LKDYEDLR.E	[1302-1309]		Used
Master Protein	Q03265	ATP synthase subunit alpha, mitochondrial OS=Mus musculus OX=10090 GN=Atp5f1a PE=1 SV=1	27	15	32	15	1	553	59.7	9.19	271	380	10	14	0	52.7	147.3	2.61568e+07	7.31696e+07	19	20	High	High
	Confidence	Annotated Sequence	Modifications	Modifications in Master Proteins	Qvality PEP	Qvality q-value	# Protein Groups	# Proteins	# PSMs	Master Protein Accessions	Positions in Master Proteins	# Missed Cleavages	Theo. MH+ [Da]	# Razor Quan Results	Abundances (Scaled): F3: Sample	Abundances (Scaled): F4: Sample	Abundance: F3: Sample	Abundance: F4: Sample	Abundances Count: F3: Sample	Abundances Count: F4: Sample	Quan Info	Found in Sample: [S3] F3: Sample	Found in Sample: [S4] F4: Sample	Confidence (by Search Engine): A2 Mascot	Confidence (by Search Engine): B2 Mascot	Percolator q-Value (by Search Engine): A2 Mascot	Percolator q-Value (by Search Engine): B2 Mascot	Percolator PEP (by Search Engine): A2 Mascot	Percolator PEP (by Search Engine): B2 Mascot	Ions Score (by Search Engine): A2 Mascot	Ions Score (by Search Engine): B2 Mascot	Top Apex RT [min]	Sequence in Protein	Positions in Protein	Peptide Group Modifications in Protein	Quan Usage
	High	[R].ILGADTSVDLEETGR.[V]			3.49466e-10	0	1	1	2	Q03265	Q03265 [59-73]	0	1575.79	0	104.7	95.3	1.97882e+06	1800502	1	1		High	Medium	High	Medium	0	0.03351	2.20486e-09	0.2038	141	6	59.25	R.ILGADTSVDLEETGR.V	[59-73]		Used
	High	[K].HALIIYDDLSK.[Q]			3.02142e-05	0	1	1	2	Q03265	Q03265 [306-316]	0	1287.69	0	29.9	170.1	382628	2.17838e+06	1	1		High	High	High	High	0	0	0.0001751	2.086e-05	57	72	58.43	K.HALIIYDDLSK.Q	[306-316]		Used
	High	[R].VLSIGDGIAR.[V]			0.00155704	0	1	1	2	Q03265	Q03265 [74-83]	0	1000.58	0	35.2	164.8	2558027	11965881	1	1		Medium	High	Medium	High	0.03005	0	0.1592	0.001244	25	52	54.21	R.VLSIGDGIAR.V	[74-83]		Used
	High	[K].TGTAEMSSILEER.[I]	1xOxidation [M6]		1.90578e-05	0	1	1	2	Q03265	Q03265 [46-58]	0	1439.67	0	43.2	156.8	1.00708e+06	3.65837e+06	2	2		Peak Found	High	n/a	High		0		1.298e-05		59	44.01	K.TGTAEMSSILEER.I	[46-58]		Used
	High	[K].TGTAEMSSILEER.[I]			2.21511e-07	0	1	1	2	Q03265	Q03265 [46-58]	0	1423.67	0	45.8	154.2	536722	1.80636e+06	1	1		High	High	High	High	0	0	4.687e-05	1.274e-07	77	107	60.18	K.TGTAEMSSILEER.I	[46-58]		Used
	High	[K].AVDSLVPIGR.[G]			0.00142366	0	1	1	3	Q03265	Q03265 [195-204]	0	1026.59	0	62.8	137.2	4557850	9959882	1	1		High	High	High	High	0.001859	0	0.01794	0.001138	31	58	57.74	K.AVDSLVPIGR.G	[195-204]		Used
	High	[R].EAYPGDVFYLHSR.[L]			0.000206115	0	1	1	1	Q03265	Q03265 [335-347]	0	1553.74	0	30.7	169.3	79212.9	436455	1	1		Peak Found	High	n/a	High		0		0.0001535		30	62.03	R.EAYPGDVFYLHSR.L	[335-347]		Used
	High	[R].VLSIGDGIAR.[V]	1xCarbamyl [N-Term]	Q03265 1xCarbamyl [N-Term]	0.0133612	0.0004539	1	1	1	Q03265	Q03265 [74-83]	0	1043.58	0	12.5	187.5	4848.63	72589.3	1	1		Peak Found	High	n/a	High		0		0.01157		27	77.07	R.VLSIGDGIAR.V	[74-83]	1xCarbamyl [N-Term]	Used
	High	[K].APGIIPR.[I]			0.0393842	0.00340629	1	1	3	Q03265	Q03265 [176-182]	0	723.451	0	45	155	2.50191e+06	8606869	1	1		High	High	High	High	0.002424	0.004491	0.03651	0.05604	43	48	39.18	K.APGIIPR.I	[176-182]		Used
	High	[R].QMSLLLR.[R]	1xOxidation [M2]		0.0443049	0.00363417	1	1	1	Q03265	Q03265 [323-329]	0	876.497	0	49.3	150.7	405963	1.24011e+06	1	1		Peak Found	High	Low	High	0.08836	0.002423	0.383	0.04019	34	59	45.15	R.QMSLLLR.R	[323-329]		Used
	High	[R].QMSLLLR.[R]			0.0483043	0.00408134	1	1	1	Q03265	Q03265 [323-329]	0	860.502	0	45	155	211734	729013	1	1		Peak Found	High	n/a	High		0.002705		0.04401		40	58.25	R.QMSLLLR.R	[323-329]		Used
	High	[R].GYLDKLEPSK.[I]			0.0573644	0.00494935	1	1	1	Q03265	Q03265 [494-503]	1	1149.62	0	66.4	133.6	525892	1.05879e+06	1	1		Peak Found	High	n/a	High		0.003726		0.05258		17	48.31	R.GYLDKLEPSK.I	[494-503]		Used
	High	[R].VVDALGNAIDGK.[G]			0.0598701	0.00574367	1	1	1	Q03265	Q03265 [150-161]	0	1171.63	0	67.8	132.2	5502443	10727574	1	1		High	Peak Found	High	n/a	0.002952		0.05354		14		51.78	R.VVDALGNAIDGK.G	[150-161]		Used
	High	[R].LTELLK.[Q]			0.0740241	0.00808988	1	1	3	Q03265	Q03265 [467-472]	0	716.455	0	50.3	149.7	2.64294e+06	7.8659e+06	1	1		High	Medium	High	Medium	0.006061	0.0114	0.06485	0.08336	37	45	42.81	R.LTELLK.Q	[467-472]		Used
	High	[R].NVQAEEMVEFSSGLK.[G]			0.0735795	0.00808988	1	1	1	Q03265	Q03265 [89-103]	0	1667.79	0	102.9	97.1	198016	186894	1	1		Peak Found	High	n/a	High		0.006573		0.06794		22	69.89	R.NVQAEEMVEFSSGLK.G	[89-103]		Used
	Medium	[R].NVQAEEMVEFSSGLK.[G]	1xOxidation [M7]		0.144171	0.0212949	1	1	1	Q03265	Q03265 [89-103]	0	1683.79	0	72.5	127.5	147130	258805	1	1		Medium	Peak Found	Medium	n/a	0.02197		0.1204		17		56.94	R.NVQAEEMVEFSSGLK.G	[89-103]		Used
	Medium	[R].VGSAAQTR.[A]	1xCarbamyl [N-Term]	Q03265 1xCarbamyl [N-Term]	0.193087	0.0307027	1	1	1	Q03265	Q03265 [417-424]	0	832.427	0		200		218345		1		Not Found	Medium	n/a	Medium		0.02928		0.1821		23	27.59	R.VGSAAQTR.A	[417-424]	1xCarbamyl [N-Term]	Used
	Medium	[K].APGIIPR.[I]	1xCarbamyl [N-Term]	Q03265 1xCarbamyl [N-Term]	0.214784	0.035757	1	1	1	Q03265	Q03265 [176-182]	0	766.457	0	7.2	192.8	3739.01	99932.1	1	1		Peak Found	Medium	n/a	Medium		0.03294		0.2029		20	55.82	K.APGIIPR.I	[176-182]	1xCarbamyl [N-Term]	Used
	Medium	[R].VGLKAPGIIPR.[I]			0.237147	0.0380727	1	1	1	Q03265	Q03265 [172-182]	1	1120.72	0	32.4	167.6	45801.3	237106	1	1		Peak Found	Medium	n/a	Medium		0.03572		0.2251		31	53.97	R.VGLKAPGIIPR.I	[172-182]		Used
	Medium	[R].STVAQLVK.[R]			0.239602	0.0388492	1	1	2	Q03265	Q03265 [254-261]	0	845.509	0	44.3	155.7	2.86609e+06	10061845	1	1		Medium	Medium	Medium	Medium	0.04197	0.03607	0.2184	0.2267	28	22	39.38	R.STVAQLVK.R	[254-261]		Used
Master Protein	P12960	Contactin-1 OS=Mus musculus OX=10090 GN=Cntn1 PE=1 SV=1	25	23	46	23	1	1020	113.3	6.16	264	502	15	19	0	71	129	3.98092e+07	7.22901e+07	24	25	High	High
	Confidence	Annotated Sequence	Modifications	Modifications in Master Proteins	Qvality PEP	Qvality q-value	# Protein Groups	# Proteins	# PSMs	Master Protein Accessions	Positions in Master Proteins	# Missed Cleavages	Theo. MH+ [Da]	# Razor Quan Results	Abundances (Scaled): F3: Sample	Abundances (Scaled): F4: Sample	Abundance: F3: Sample	Abundance: F4: Sample	Abundances Count: F3: Sample	Abundances Count: F4: Sample	Quan Info	Found in Sample: [S3] F3: Sample	Found in Sample: [S4] F4: Sample	Confidence (by Search Engine): A2 Mascot	Confidence (by Search Engine): B2 Mascot	Percolator q-Value (by Search Engine): A2 Mascot	Percolator q-Value (by Search Engine): B2 Mascot	Percolator PEP (by Search Engine): A2 Mascot	Percolator PEP (by Search Engine): B2 Mascot	Ions Score (by Search Engine): A2 Mascot	Ions Score (by Search Engine): B2 Mascot	Top Apex RT [min]	Sequence in Protein	Positions in Protein	Peptide Group Modifications in Protein	Quan Usage
	High	[R].IKTDGAAPNVAPSDVGGGGGTNR.[E]			3.42855e-06	0	1	1	2	P12960	P12960 [701-723]	1	2111.05	0	75.4	124.6	2383042	3.9402e+06	1	1		High	High	High	High	0	0	8.304e-06	0.003396	38	30	41.22	R.IKTDGAAPNVAPSDVGGGGGTNR.E	[701-723]		Used
	High	[R].MNNGDVDLTNDR.[Y]	1xOxidation [M1]		0.000283849	0	1	1	2	P12960	P12960 [79-90]	0	1379.59	0	42.7	157.3	505361	1.85928e+06	1	1		High	High	High	High	0.001859	0	0.01684	0.000214	27	54	33.44	R.MNNGDVDLTNDR.Y	[79-90]		Used
	High	[R].NDGGIYTCFAENNR.[G]	1xCarbamidomethyl [C8]		0.000107297	0	1	1	2	P12960	P12960 [477-490]	0	1630.69	0	87.3	112.7	1043166	1345674	1	1		High	High	High	High	0.0012	0	0.009313	7.762e-05	17	39	54.77	R.NDGGIYTCFAENNR.G	[477-490]		Used
	High	[K].HSIEVPIPR.[D]			0.000615732	0	1	1	3	P12960	P12960 [962-970]	0	1047.59	0	23.5	176.5	448740	3.37432e+06	1	1		Medium	High	Medium	High	0.04737	0	0.239	0.0004767	26	61	49.87	K.HSIEVPIPR.D	[962-970]		Used
	High	[R].KVLEPMPSTAEISTSGAVLK.[I]	1xOxidation [M6]		3.24181e-05	0	1	1	2	P12960	P12960 [277-296]	1	2074.11	0	27.5	172.5	146576	919386	2	2		Peak Found	High	n/a	High		0		2.242e-05		58	57.91	R.KVLEPMPSTAEISTSGAVLK.I	[277-296]		Used
	High	[R].KVLEPMPSTAEISTSGAVLK.[I]			0.00599499	0	1	1	1	P12960	P12960 [277-296]	1	2058.12	0	29	171	27261.7	161071	1	1		Peak Found	High	n/a	High		0		0.005054		17	64.44	R.KVLEPMPSTAEISTSGAVLK.I	[277-296]		Used
	High	[R].TTKPYPADIVVQFK.[D]			0.00603334	0	1	1	1	P12960	P12960 [236-249]	0	1606.88	0	28.5	171.5	31139.4	187133	1	1		Peak Found	High	n/a	High		0		0.005076		15	64.9	R.TTKPYPADIVVQFK.D	[236-249]		Used
	High	[R].VVATNTLGTGEPSIPSNR.[I]			1.44032e-08	0	1	1	4	P12960	P12960 [683-700]	0	1812.95	0	59.2	140.8	1.18662e+06	2.82085e+06	2	2		High	High	High	High	0	0	1.234e-07	7.482e-09	74	107	53.7	R.VVATNTLGTGEPSIPSNR.I	[683-700]		Used
	High	[K].VTVTNPDTGR.[Y]			0.00117505	0	1	1	2	P12960	P12960 [759-768]	0	1059.54	0	65.8	134.2	6196825	12631061	1	1		High	High	High	High	0	0	0.001552	0.003876	72	54	29.68	K.VTVTNPDTGR.Y	[759-768]		Used
	High	[R].VQVTSQEYSAR.[L]			0.000112934	0	1	1	2	P12960	P12960 [859-869]	0	1267.63	0	83.9	116.1	5920433	8190663	1	1		High	High	High	High	0	0	0.0001906	0.0003228	56	59	34.23	R.VQVTSQEYSAR.L	[859-869]		Used
	High	[K].TDGAAPNVAPSDVGGGGGTNR.[E]			5.86018e-07	0	1	1	2	P12960	P12960 [703-723]	0	1869.87	0	67.7	132.3	269232	526187	1	1		High	High	High	High	0.0012	0	0.009111	3.489e-07	37	64	39.95	K.TDGAAPNVAPSDVGGGGGTNR.E	[703-723]		Used
	High	[R].DGEYVVEVR.[A]			0.000677764	0	1	1	3	P12960	P12960 [971-979]	0	1065.52	0	101.3	98.7	6.71318e+06	6.53542e+06	1	2		High	High	High	High	0.002952	0	0.04413	0.00814	33	49	46.89	R.DGEYVVEVR.A	[971-979]		Used
	High	[R].AHSDGGDGVVSQVK.[I]			0.00234448	0	1	1	3	P12960	P12960 [980-993]	0	1355.65	0	77.7	122.3	4.26228e+06	6.70522e+06	2	2		High	High	High	High	0	0	0.003125	0.001913	28	25	27.85	R.AHSDGGDGVVSQVK.I	[980-993]		Used
	High	[R].GPPGPPGGLR.[I]			0.0164656	0.0012365	1	1	3	P12960	P12960 [604-613]	0	904.5	0	54.3	145.7	3.13047e+06	8393861	1	1		High	High	High	High	0.001859	0.004709	0.01665	0.06066	32	37	37.36	R.GPPGPPGGLR.I	[604-613]		Used
	High	[K].IVESYQIR.[Y]			0.0314722	0.00283465	1	1	1	P12960	P12960 [838-845]	0	1007.55	0	80.4	119.6	3.26543e+06	4.85722e+06	1	1		High	Peak Found	High	Low	0.002424	0.09632	0.02972	0.4529	47	26	42.21	K.IVESYQIR.Y	[838-845]		Used
	High	[R].YSMVGGNLVINNPDK.[Q]	1xOxidation [M3]		0.0305037	0.00283465	1	1	1	P12960	P12960 [91-105]	0	1636.8	0	64.6	135.4	157201	329464	1	1		Peak Found	High	n/a	High		0.001641		0.02736		22	53.45	R.YSMVGGNLVINNPDK.Q	[91-105]		Used
	High	[R].FVSQTNGNLYIANVESSDR.[G]			0.0510558	0.00408134	1	1	1	P12960	P12960 [188-206]	0	2114.01	0	106.2	93.8	51638.5	45567.1	1	1		High	Peak Found	High	n/a	0.002952		0.04632		26		63.04	R.FVSQTNGNLYIANVESSDR.G	[188-206]		Used
	High	[K].KVTVTNPDTGR.[Y]			0.0532989	0.00408134	1	1	1	P12960	P12960 [758-768]	1	1187.64	0	47.8	152.2	19469	61935.3	1	1		Peak Found	High	n/a	High		0.002904		0.04884		13	25.39	K.KVTVTNPDTGR.Y	[758-768]		Used
	High	[K].TILSDDWK.[D]			0.0480074	0.00408134	1	1	1	P12960	P12960 [645-652]	0	977.494	0	47.3	152.7	1476157	4.76719e+06	1	1		Peak Found	High	n/a	High		0.002705		0.04379		46	54.56	K.TILSDDWK.D	[645-652]		Used
	High	[R].AHSDGGDGVVSQVK.[I]	1xCarbamyl [N-Term]	P12960 1xCarbamyl [N-Term]	0.0549584	0.00408134	1	1	1	P12960	P12960 [980-993]	0	1398.66	0							Not Reliable	Not Found	High	n/a	High		0.002904		0.05025		10		R.AHSDGGDGVVSQVK.I	[980-993]	1xCarbamyl [N-Term]	Not Used
	High	[R].VIIECKPK.[A]	1xCarbamidomethyl [C5]; 1xCarbamyl [N-Term]	P12960 1xCarbamyl [N-Term]	0.0542888	0.00408134	1	1	1	P12960	P12960 [432-439]	0	1029.58	0		200		181935		1		Not Found	High	n/a	High		0.002904		0.04966		22	44.82	R.VIIECKPK.A	[432-439]	1xCarbamyl [N-Term]	Used
	High	[K].ILYRPDGQHDGK.[L]			0.0539569	0.00408134	1	1	2	P12960	P12960 [944-955]	0	1398.71	0	60.5	139.5	637161	1.4706e+06	2	2		High	Peak Found	High	Low	0.002952	0.07454	0.04854	0.3813	5	1	28.29	K.ILYRPDGQHDGK.L	[944-955]		Used
	High	[K].TDPPIIEGNMESAK.[A]			0.0591438	0.00519924	1	1	1	P12960	P12960 [656-669]	0	1501.72	0	61	139	442290	1.00718e+06	1	1		High	Peak Found	High	n/a	0.002952		0.05288		27		51.44	K.TDPPIIEGNMESAK.A	[656-669]		Used
	High	[K].VLEPMPSTAEISTSGAVLK.[I]	1xOxidation [M5]		0.0591438	0.00519924	1	1	2	P12960	P12960 [278-296]	0	1946.02	0	44.8	155.2	87882.2	304788	2	2		Peak Found	High	n/a	High		0.004262		0.05426		20	63.8	K.VLEPMPSTAEISTSGAVLK.I	[278-296]		Used
	Medium	[R].ASPFPVYK.[W]			0.0928822	0.0116673	1	1	1	P12960	P12960 [69-76]	0	908.488	0	69.6	130.4	850230	1.59235e+06	1	1		Peak Found	Medium	Low	Medium	0.2122	0.01182	0.6689	0.08637	13	27	50.16	R.ASPFPVYK.W	[69-76]		Used
	Medium	[R].MNNGDVDLTNDR.[Y]			0.146626	0.0214289	1	1	1	P12960	P12960 [79-90]	0	1363.59	0	174.5	25.5	557457	81542.1	1	1		Medium	Peak Found	Medium	n/a	0.02197		0.1223		29		37.86	R.MNNGDVDLTNDR.Y	[79-90]		Used
Master Protein	P60710	Actin, cytoplasmic 1 OS=Mus musculus OX=10090 GN=Actb PE=1 SV=1	45	14	41	5	1	375	41.7	5.48	256	436	10	12	12	61.5	138.5	8.30738e+07	1.86984e+08	16	17	High	High
	Confidence	Annotated Sequence	Modifications	Modifications in Master Proteins	Qvality PEP	Qvality q-value	# Protein Groups	# Proteins	# PSMs	Master Protein Accessions	Positions in Master Proteins	# Missed Cleavages	Theo. MH+ [Da]	# Razor Quan Results	Abundances (Scaled): F3: Sample	Abundances (Scaled): F4: Sample	Abundance: F3: Sample	Abundance: F4: Sample	Abundances Count: F3: Sample	Abundances Count: F4: Sample	Quan Info	Found in Sample: [S3] F3: Sample	Found in Sample: [S4] F4: Sample	Confidence (by Search Engine): A2 Mascot	Confidence (by Search Engine): B2 Mascot	Percolator q-Value (by Search Engine): A2 Mascot	Percolator q-Value (by Search Engine): B2 Mascot	Percolator PEP (by Search Engine): A2 Mascot	Percolator PEP (by Search Engine): B2 Mascot	Ions Score (by Search Engine): A2 Mascot	Ions Score (by Search Engine): B2 Mascot	Top Apex RT [min]	Sequence in Protein	Positions in Protein	Peptide Group Modifications in Protein	Quan Usage
	High	[R].VAPEEHPVLLTEAPLNPK.[A]			1.77338e-06	0	1	2	4	P60710	P60710 [96-113]	0	1954.06	0	55.4	144.6	8.80847e+06	2.30119e+07	2	2		High	High	High	High	0	0	5.332e-05	1.105e-06	47	35	63.16	R.VAPEEHPVLLTEAPLNPK.A	[96-113]		Used
	High	[K].QEYDESGPSIVHR.[K]			0.00053487	0	1	2	4	P60710	P60710 [360-372]	0	1516.7	0	116.7	83.3	5.81605e+06	4.15028e+06	2	2		High	High	High	High	0	0	0.002774	0.0004126	47	43	39.61	K.QEYDESGPSIVHR.K	[360-372]		Used
	High	[RK].SYELPDGQVITIGNER.[F]			3.08987e-07	0	2	7	4	P60710; P62737	P60710 [239-254]; P62737 [241-256]	0	1790.89	0	101.6	98.4	1.47784e+06	1.43155e+06	2	2	Shared	High	High	High	High	0	0	1.72e-05	1.799e-07	76	108	74.03	K.SYELPDGQVITIGNER.F	[239-254]		Used
	High	[K].EITALAPSTMK.[I]			0.000131685	0	2	6	2	P60710; P62737	P60710 [316-326]; P62737 [318-328]	0	1161.62	0	40.8	159.2	2.20326e+06	8607724	1	1	Shared	High	High	High	High	0.001859	0	0.01564	9.606e-05	36	47	51.33	K.EITALAPSTMK.I	[316-326]		Used
	High	[K].EITALAPSTMK.[I]	1xOxidation [M10]		0.000648074	0	2	6	4	P60710; P62737	P60710 [316-326]; P62737 [318-328]	0	1177.61	0	32.6	167.4	3.9995e+06	2.05644e+07	2	2	Shared	High	High	High	High	0	0	0.004374	0.0005023	45	38	42.4	K.EITALAPSTMK.I	[316-326]		Used
	High	[K].DSYVGDEAQSKR.[G]			4.16098e-05	0	2	6	2	P60710; P62737	P60710 [51-62]; P62737 [53-64]	1	1354.62	0	66.8	133.2	1.06436e+06	2.12332e+06	1	1	Shared	High	High	High	High	0.002424	0	0.03673	2.91e-05	21	50	26.35	K.DSYVGDEAQSKR.G	[51-62]		Used
	High	[K].AGFAGDDAPR.[A]	1xCarbamyl [N-Term]	P60710 1xCarbamyl [N-Term]; P62737 1xCarbamyl [N-Term]	7.74149e-05	0	2	6	1	P60710; P62737	P60710 [19-28]; P62737 [21-30]	0	1019.45	0	7.8	192.2	35643.7	879098	1	1	Shared	Peak Found	High	n/a	High		0		5.53e-05		70	42.1	K.AGFAGDDAPR.A	[19-28]	1xCarbamyl [N-Term]	Used
	High	[K].AGFAGDDAPR.[A]			0.000144954	0	2	6	5	P60710; P62737	P60710 [19-28]; P62737 [21-30]	0	976.448	0	58.3	141.7	2.40488e+07	5.8409e+07	3	2	Shared	High	High	High	High	0	0	0.0002382	0.0002518	62	59	31.77	K.AGFAGDDAPR.A	[19-28]		Used
	High	[R].HQGVMVGMGQK.[D]	1xOxidation [M5]		0.0114743	0.0004539	2	7	2	P60710; P62737	P60710 [40-50]; P62737 [42-52]	0	1187.57	0	145.8	54.2	1.58212e+06	588571	2	2	Shared	Peak Found	High	n/a	High		0		0.00993		28	27.07	R.HQGVMVGMGQK.D	[40-50]		Used
	High	[K].DSYVGDEAQSK.[R]			0.0094228	0.0004539	2	6	2	P60710; P62737	P60710 [51-61]; P62737 [53-63]	0	1198.52	0	96.4	103.6	10838780	11638782	1	1	Shared	Peak Found	High	n/a	High		0		0.008099		35	27.61	K.DSYVGDEAQSK.R	[51-61]		Used
	High	[K].IIAPPER.[K]	1xCarbamyl [N-Term]	P60710 1xCarbamyl [N-Term]; P62737 1xCarbamyl [N-Term]	0.0177628	0.0012365	2	7	1	P60710; P62737	P60710 [329-335]; P62737 [331-337]	0	838.478	0	9.2	190.8	11755.2	242708	1	1	Shared	Peak Found	High	n/a	High		0.0003807		0.01558		33	54.63	K.IIAPPER.K	[329-335]	1xCarbamyl [N-Term]	Used
	High	[R].GYSFTTTAER.[E]			0.0178754	0.0012365	1	2	2	P60710	P60710 [197-206]	0	1132.53	0	81.5	118.5	10545356	15341338	1	1		High	High	High	High	0.002424	0.0003807	0.03048	0.01572	33	25	42.73	R.GYSFTTTAER.E	[197-206]		Used
	Medium	[R].DLTDYLMK.[I]	1xOxidation [M7]		0.118744	0.0161237	2	7	2	P60710; P62737	P60710 [184-191]; P62737 [186-193]	0	1014.48	0	46.4	153.6	1.23525e+06	4.09147e+06	2	2	Shared	Peak Found	Medium	Low	Medium	0.1367	0.02341	0.5103	0.1434	21	26	59.66	R.DLTDYLMK.I	[184-191]		Used
	Medium	[K].IIAPPER.[K]			0.139366	0.0207483	2	7	3	P60710; P62737	P60710 [329-335]; P62737 [331-337]	0	795.472	0	48.2	151.8	11309118	35618860	1	1	Shared	Medium	Medium	Medium	Medium	0.03799	0.02078	0.1964	0.1304	42	41	34.87	K.IIAPPER.K	[329-335]		Used
	Medium	[K].LCYVALDFEQEMATAASSSSLEK.[S]	1xCarbamidomethyl [C2]; 1xOxidation [M12]		0.181935	0.0286046	1	2	1	P60710	P60710 [216-238]	0	2566.17	0	132.7	67.3	38070.3	19307.2	1	1		Medium	Peak Found	Medium	n/a	0.02705		0.1502		9		77.83	K.LCYVALDFEQEMATAASSSSLEK.S	[216-238]		Used
	Medium	[M].DDDIAALVVDNGSGMCK.[A]	1xCarbamidomethyl [C16]; 1xOxidation [M15]		0.193087	0.0307027	1	1	1	P60710	P60710 [2-18]	0	1879.8	0	64.2	135.8	59362.4	125649	1	1		Medium	Peak Found	Medium	Low	0.03005	0.1209	0.1593	0.5327	25	18	70.26	M.DDDIAALVVDNGSGMCK.A	[2-18]		Used
	Medium	[R].AVFPSIVGRPR.[H]			0.267897	0.044292	2	6	1	P60710; P62737	P60710 [29-39]; P62737 [31-41]	0	1198.71	0		200		139793		1	Shared	Not Found	Medium	n/a	Medium		0.04427		0.2538		13	55.14	R.AVFPSIVGRPR.H	[29-39]		Used
Master Protein	P61264	Syntaxin-1B OS=Mus musculus OX=10090 GN=Stx1b PE=1 SV=1	48	15	45	14	1	288	33.2	5.38	256	469	14	15	1	62.7	137.3	6.55963e+07	1.4369e+08	17	17	High	High
	Confidence	Annotated Sequence	Modifications	Modifications in Master Proteins	Qvality PEP	Qvality q-value	# Protein Groups	# Proteins	# PSMs	Master Protein Accessions	Positions in Master Proteins	# Missed Cleavages	Theo. MH+ [Da]	# Razor Quan Results	Abundances (Scaled): F3: Sample	Abundances (Scaled): F4: Sample	Abundance: F3: Sample	Abundance: F4: Sample	Abundances Count: F3: Sample	Abundances Count: F4: Sample	Quan Info	Found in Sample: [S3] F3: Sample	Found in Sample: [S4] F4: Sample	Confidence (by Search Engine): A2 Mascot	Confidence (by Search Engine): B2 Mascot	Percolator q-Value (by Search Engine): A2 Mascot	Percolator q-Value (by Search Engine): B2 Mascot	Percolator PEP (by Search Engine): A2 Mascot	Percolator PEP (by Search Engine): B2 Mascot	Ions Score (by Search Engine): A2 Mascot	Ions Score (by Search Engine): B2 Mascot	Top Apex RT [min]	Sequence in Protein	Positions in Protein	Peptide Group Modifications in Protein	Quan Usage
	High	[K].LSEDVEQVKK.[Q]			3.56847e-05	0	1	1	4	P61264	P61264 [46-55]	1	1174.63	0	44.8	155.2	9.61579e+06	3.32886e+07	2	2		High	High	High	High	0.0012	0	0.009787	2.49e-05	53	61	30.23	K.LSEDVEQVKK.Q	[46-55]		Used
	High	[K].FVEVMTEYNATQSK.[Y]			1.04252e-06	0	1	1	3	P61264	P61264 [126-139]	0	1646.77	0	71.9	128.1	274073	488493	2	2		High	High	High	High	0	0	0.001037	6.35e-07	42	84	57.37	K.FVEVMTEYNATQSK.Y	[126-139]		Used
	High	[K].LAIFTDDIK.[M]			0.00179229	0	1	1	2	P61264	P61264 [173-181]	0	1035.57	0	64.7	135.3	4.99169e+06	10437938	1	1		High	High	High	High	0	0	0.002269	0.003179	56	51	66.05	K.LAIFTDDIK.M	[173-181]		Used
	High	[R].IEYNVEHSVDYVER.[A]			1.22343e-06	0	1	1	2	P61264	P61264 [232-245]	0	1751.82	0	118	82	4.1427e+06	2.87846e+06	1	1		High	High	High	High	0	0	3.306e-06	2.773e-05	65	39	54.59	R.IEYNVEHSVDYVER.A	[232-245]		Used
	High	[K].KQHSAILAAPNPDEK.[T]			3.04082e-05	0	1	1	3	P61264	P61264 [55-69]	1	1618.85	0	44.5	155.5	329146	1.15096e+06	2	2		High	High	High	High	0.006061	0	0.06786	2.101e-05	20	48	34.78	K.KQHSAILAAPNPDEK.T	[55-69]		Used
	High	[R].KFVEVMTEYNATQSK.[Y]			0.00588138	0	1	1	2	P61264	P61264 [125-139]	1	1774.87	0	35.1	164.9	201819	948432	1	1		Medium	High	Medium	High	0.02645	0	0.1446	0.004946	24	43	52.43	R.KFVEVMTEYNATQSK.Y	[125-139]		Used
	High	[R].TTTNEELEDMLESGK.[L]	1xOxidation [M10]		1.65811e-08	0	1	1	5	P61264	P61264 [158-172]	0	1712.75	0	53.9	146.1	1.28365e+06	3.47983e+06	4	4		High	High	High	High	0	0	0.005967	8.642e-09	41	95	53.32	R.TTTNEELEDMLESGK.L	[158-172]		Used
	High	[K].TKQELEDLTADIK.[K]			0.00102733	0	1	1	2	P61264	P61264 [70-82]	1	1503.79	0	53.3	146.7	388695	1.06876e+06	1	1		High	High	High	High	0	0	0.008996	0.0008119	40	45	57.76	K.TKQELEDLTADIK.K	[70-82]		Used
	High	[R].SAKDSDDEEEVVHVDR.[D]	1xPhospho [S]		0.000383462	0	1	1	6	P61264	P61264 [10-25]	1	1909.78	0	102	98	2.07868e+06	1.99585e+06	2	1		High	High	High	High	0.001859	0	0.02226	0.0002918	40	51	37.8	R.SAKDSDDEEEVVHVDR.D	[10-25]		Used
	High	[K].QALNEIETR.[H]			0.000755654	0	1	1	1	P61264	P61264 [189-197]	0	1073.56	0	70.8	129.2	10873428	19842900	1	1		High	Peak Found	High	n/a	0		0.001045		51		38.12	K.QALNEIETR.H	[189-197]		Used
	High	[K].QALNEIETR.[H]	1xCarbamyl [N-Term]	P61264 1xCarbamyl [N-Term]	0.000261188	0	1	1	1	P61264	P61264 [189-197]	0	1116.56	0	21.4	178.6	38302.6	319852	1	1		Peak Found	High	n/a	High		0		0.0001953		52	54.44	K.QALNEIETR.H	[189-197]	1xCarbamyl [N-Term]	Used
	High	[K].QHSAILAAPNPDEK.[T]			8.04457e-05	0	1	1	3	P61264	P61264 [56-69]	0	1490.76	0	86.5	113.5	7.71002e+06	1.01103e+07	2	2		High	High	High	High	0.002952	0	0.05284	5.785e-05	34	44	39.95	K.QHSAILAAPNPDEK.T	[56-69]		Used
	High	[K].AIEQSIEQEEGLNR.[S]			0.000831778	0	1	1	4	P61264	P61264 [94-107]	0	1615.79	0	60.3	139.7	5.69208e+06	1.31747e+07	2	2		High	High	High	High	0.002952	0	0.04736	0.00095	16	59	52.56	K.AIEQSIEQEEGLNR.S	[94-107]		Used
	High	[K].LSEDVEQVK.[K]			0.0160544	0.0012365	1	1	2	P61264	P61264 [46-54]	0	1046.54	0	61.4	138.6	2.71195e+06	6114867	1	1		High	High	High	High	0.001859	0.002423	0.01625	0.0389	46	30	35.48	K.LSEDVEQVK.K	[46-54]		Used
	High	[K].FVEVMTEYNATQSK.[Y]	1xOxidation [M5]		0.0138791	0.0012365	1	1	1	P61264	P61264 [126-139]	0	1662.77	0	58.3	141.7	159780	388176	1	1		High	Peak Found	High	n/a	0.001859		0.01427		29		48.58	K.FVEVMTEYNATQSK.Y	[126-139]		Used
	High	[R].QLEITGR.[T]			0.0381798	0.00308648	2	3	2	P61264; O35526	P61264 [151-157]; O35526 [152-158]	0	816.457	0	59.5	140.5	14660496	34615076	1	1	Shared	Peak Found	High	Low	High	0.3025	0.001909	0.8012	0.03452	23	37	34.09	R.QLEITGR.T	[151-157]		Used
	High	[K].TKQELEDLTADIKK.[T]			0.0468376	0.00391672	1	1	2	P61264	P61264 [70-83]	2	1631.89	0	23.2	176.8	444013	3.38639e+06	1	1		Medium	High	Medium	High	0.04197	0.002423	0.2188	0.04261	18	25	51.97	K.TKQELEDLTADIKK.T	[70-83]		Used
Master Protein	Q497I4	Keratin, type I cuticular Ha5 OS=Mus musculus OX=10090 GN=Krt35 PE=1 SV=1	8	4	16	1	1	455	50.5	4.97	255	170	4	2	0	168.4	31.6	265186	49677.8	1	1	High	Peak Found
	Confidence	Annotated Sequence	Modifications	Modifications in Master Proteins	Qvality PEP	Qvality q-value	# Protein Groups	# Proteins	# PSMs	Master Protein Accessions	Positions in Master Proteins	# Missed Cleavages	Theo. MH+ [Da]	# Razor Quan Results	Abundances (Scaled): F3: Sample	Abundances (Scaled): F4: Sample	Abundance: F3: Sample	Abundance: F4: Sample	Abundances Count: F3: Sample	Abundances Count: F4: Sample	Quan Info	Found in Sample: [S3] F3: Sample	Found in Sample: [S4] F4: Sample	Confidence (by Search Engine): A2 Mascot	Confidence (by Search Engine): B2 Mascot	Percolator q-Value (by Search Engine): A2 Mascot	Percolator q-Value (by Search Engine): B2 Mascot	Percolator PEP (by Search Engine): A2 Mascot	Percolator PEP (by Search Engine): B2 Mascot	Ions Score (by Search Engine): A2 Mascot	Ions Score (by Search Engine): B2 Mascot	Top Apex RT [min]	Sequence in Protein	Positions in Protein	Peptide Group Modifications in Protein	Quan Usage
	High	[R].LECEINTYR.[GS]	1xCarbamidomethyl [C3]		0.0015177	0	3	6	1	Q8K0Y2; Q61765; Q497I4	Q8K0Y2 [349-357]; Q61765 [349-357]; Q497I4 [390-398]	0	1197.56	0	165.5	34.5	603308	125617	1	1	Shared	High	Peak Found	High	n/a	0		0.001961		58		41.92	R.LECEINTYR.G	[390-398]		Not Used
	High	[RK].LAADDFR.[TLVMS]	1xCarbamyl [N-Term]	Q9Z2K1 1xCarbamyl [N-Term]; B1AQ75 1xCarbamyl [N-Term]; Q61765 1xCarbamyl [N-Term]; Q6IFX2 1xCarbamyl [N-Term]; Q497I4 1xCarbamyl [N-Term]; P08730 1xCarbamyl [N-Term]; Q61414 1xCarbamyl [N-Term]; P02535 1xCarbamyl [N-Term]; Q9QWL7 1xCarbamyl [N-Term]	0.00320675	0	9	17	2	Q9Z2K1; B1AQ75; Q61765; Q6IFX2; Q497I4; P08730; Q61414; P02535; Q9QWL7	Q9Z2K1 [193-199]; B1AQ75 [173-179]; Q61765 [136-142]; Q6IFX2 [174-180]; Q497I4 [177-183]; P08730 [177-183]; Q61414 [179-185]; P02535 [227-233]; Q9QWL7 [164-170]	0	850.405	0	13.8	186.2	166301	2247633	1	1	Shared	High	High	High	High	0	0.001641	0.003833	0.02887	59	60	57.09	K.LAADDFR.T	[177-183]	1xCarbamyl [N-Term]	Not Used
	High	[R].QNQEYQVLLDVR.[A]			2.41502e-05	0	1	2	1	Q497I4	Q497I4 [376-387]	0	1504.78	0	168.4	31.6	265186	49677.8	1	1		High	Peak Found	High	n/a	0		4.789e-05		64		68.45	R.QNQEYQVLLDVR.A	[376-387]		Used
	High	[R].LVVQIDNAK.[L]			0.0171021	0.0012365	3	5	3	Q8K0Y2; Q61765; Q497I4	Q8K0Y2 [127-135]; Q61765 [127-135]; Q497I4 [168-176]	0	999.583	0	145.1	54.9	1185294	448431	1	1	Shared	High	High	High	High	0.001859	0.0003807	0.02083	0.01495	47	45	44.87	R.LVVQIDNAK.L	[168-176]		Not Used
	High	[RK].LAADDFR.[TLVMS]			0.0421647	0.00363417	9	17	9	Q9Z2K1; B1AQ75; Q61765; Q6IFX2; Q497I4; P08730; Q61414; P02535; Q9QWL7	Q9Z2K1 [193-199]; B1AQ75 [173-179]; Q61765 [136-142]; Q6IFX2 [174-180]; Q497I4 [177-183]; P08730 [177-183]; Q61414 [179-185]; P02535 [227-233]; Q9QWL7 [164-170]	0	807.4	0	97.1	102.9	2.48144e+08	2.62859e+08	4	4	Shared	High	High	High	High	0.002952	0.002904	0.05277	0.04615	54	54	38.58	K.LAADDFR.T	[177-183]		Not Used
Master Protein	P04104	Keratin, type II cytoskeletal 1 OS=Mus musculus OX=10090 GN=Krt1 PE=1 SV=4	7	6	29	4	1	637	65.6	8.15	245	345	6	6	2	80.6	119.4	3.18793e+08	4.72643e+08	6	6	High	High
	Confidence	Annotated Sequence	Modifications	Modifications in Master Proteins	Qvality PEP	Qvality q-value	# Protein Groups	# Proteins	# PSMs	Master Protein Accessions	Positions in Master Proteins	# Missed Cleavages	Theo. MH+ [Da]	# Razor Quan Results	Abundances (Scaled): F3: Sample	Abundances (Scaled): F4: Sample	Abundance: F3: Sample	Abundance: F4: Sample	Abundances Count: F3: Sample	Abundances Count: F4: Sample	Quan Info	Found in Sample: [S3] F3: Sample	Found in Sample: [S4] F4: Sample	Confidence (by Search Engine): A2 Mascot	Confidence (by Search Engine): B2 Mascot	Percolator q-Value (by Search Engine): A2 Mascot	Percolator q-Value (by Search Engine): B2 Mascot	Percolator PEP (by Search Engine): A2 Mascot	Percolator PEP (by Search Engine): B2 Mascot	Ions Score (by Search Engine): A2 Mascot	Ions Score (by Search Engine): B2 Mascot	Top Apex RT [min]	Sequence in Protein	Positions in Protein	Peptide Group Modifications in Protein	Quan Usage
	High	[R].TNAENEFVTIKK.[D]			0.000548739	0	1	1	3	P04104	P04104 [286-297]	1	1393.73	1	93.2	106.8	76359856	87479240	1	1		Medium	High	Medium	High	0.01286	0	0.08167	0.0004227	39	49	43.34	R.TNAENEFVTIKK.D	[286-297]		Used
	High	[R].TNAENEFVTIK.[K]			0.000438621	0	1	1	6	P04104	P04104 [286-296]	0	1265.64	2	88.1	111.9	9.9698e+07	1.26694e+08	2	2		High	High	High	High	0	0	0.000642	0.0004423	59	75	51.91	R.TNAENEFVTIK.K	[286-296]		Used
	High	[R].FLEQQNQVLQTK.[W]			9.35039e-07	0	3	5	7	Q6IFZ9; P04104; Q6IFZ6	Q6IFZ9 [126-137]; P04104 [208-219]; Q6IFZ6 [187-198]	0	1475.79	0	71.2	128.8	1.41477e+08	2.55842e+08	4	4	Shared	High	High	High	High	0	0	1.901e-05	5.672e-07	97	98	49.86	R.FLEQQNQVLQTK.W	[208-219]		Used
	High	[R].FLEQQNQVLQTK.[W]	1xCarbamyl [N-Term]	Q6IFZ9 1xCarbamyl [N-Term]; P04104 1xCarbamyl [N-Term]; Q6IFZ6 1xCarbamyl [N-Term]	1.81936e-06	0	3	5	2	Q6IFZ9; P04104; Q6IFZ6	Q6IFZ9 [126-137]; P04104 [208-219]; Q6IFZ6 [187-198]	0	1518.79	0	27	173	254568	1.63307e+06	1	1	Shared	High	High	High	High	0	0	0.001866	1.134e-06	52	83	72.6	R.FLEQQNQVLQTK.W	[208-219]	1xCarbamyl [N-Term]	Used
	High	[K].RTNAENEFVTIK.[K]			0.0146932	0.0012365	1	1	3	P04104	P04104 [285-296]	1	1421.74	1	99.8	100.2	833574	836150	2	2		High	High	High	High	0.001859	0.0003807	0.01502	0.01637	30	24	44.74	K.RTNAENEFVTIK.K	[285-296]		Used
	High	[K].YEELQITAGK.[H]			0.0406253	0.00363417	1	1	2	P04104	P04104 [385-394]	0	1194.6	1	103.8	96.2	170486	158138	1	1		Medium	High	Medium	High	0.03349	0.002423	0.1682	0.0368	31	25	53.06	K.YEELQITAGK.H	[385-394]		Used
	High	[K].FASFIDK.[V]			0.0516874	0.00408134	11	17	3	Q3TTY5; Q6IFZ9; P50446; P04104; Q6IME9; Q99M73; Q8VED5; P07744; Q6IFZ6; Q3UV17; Q922U2	Q3TTY5 [210-216]; Q6IFZ9 [117-123]; P50446 [163-169]; P04104 [199-205]; Q6IME9 [145-151]; Q99M73 [184-190]; Q8VED5 [150-156]; P07744 [157-163]; Q6IFZ6 [178-184]; Q3UV17 [176-182]; Q922U2 [173-179]	0	827.43	0	81.6	118.4	3.15647e+07	4.57893e+07	2	2	Shared	Medium	High	Medium	High	0.01314	0.002904	0.08919	0.04718	55	55	50.27	K.FASFIDK.V	[199-205]		Not Used
	Medium	[R].TNAENEFVTIK.[K]	1xGG [K11]		0.258637	0.0425334	1	1	1	P04104	P04104 [286-296]	0	1379.68	0							No Quan Values	Medium	Peak Found	Medium	Low	0.03929	0.102	0.2112	0.4715	13	12	52.52	R.TNAENEFVTIK.K	[286-296]		Not Used
	Medium	[K].FASFIDK.[V]	1xCarbamyl [N-Term]	Q3TTY5 1xCarbamyl [N-Term]; Q6IFZ9 1xCarbamyl [N-Term]; P50446 1xCarbamyl [N-Term]; P04104 1xCarbamyl [N-Term]; Q6IME9 1xCarbamyl [N-Term]; Q99M73 1xCarbamyl [N-Term]; Q8VED5 1xCarbamyl [N-Term]; P07744 1xCarbamyl [N-Term]; Q6IFZ6 1xCarbamyl [N-Term]; Q3UV17 1xCarbamyl [N-Term]; Q922U2 1xCarbamyl [N-Term]	0.261258	0.0428369	11	17	1	Q3TTY5; Q6IFZ9; P50446; P04104; Q6IME9; Q99M73; Q8VED5; P07744; Q6IFZ6; Q3UV17; Q922U2	Q3TTY5 [210-216]; Q6IFZ9 [117-123]; P50446 [163-169]; P04104 [199-205]; Q6IME9 [145-151]; Q99M73 [184-190]; Q8VED5 [150-156]; P07744 [157-163]; Q6IFZ6 [178-184]; Q3UV17 [176-182]; Q922U2 [173-179]	0	870.436	0	13.3	186.7	7538.73	105986	1	1	Shared	Peak Found	Medium	n/a	Medium		0.04251		0.2473		37	81.47	K.FASFIDK.V	[199-205]	1xCarbamyl [N-Term]	Not Used
	Medium	[R].FLEQQNQVLQTK.[W]	1xGG [K12]		0.266559	0.044292	3	5	1	Q6IFZ9; P04104; Q6IFZ6	Q6IFZ9 [126-137]; P04104 [208-219]; Q6IFZ6 [187-198]	0	1589.83	0							No Quan Values	Medium	Not Found	Medium	Low	0.04197	0.101	0.217	0.4697	21	17		R.FLEQQNQVLQTK.W	[208-219]		Not Used
Master Protein	Q61554	Fibrillin-1 OS=Mus musculus OX=10090 GN=Fbn1 PE=1 SV=2	10	26	36	26	1	2873	312.1	4.92	237	339	12	22	0	96.5	103.5	1.64061e+07	1.76137e+07	27	27	High	High
	Confidence	Annotated Sequence	Modifications	Modifications in Master Proteins	Qvality PEP	Qvality q-value	# Protein Groups	# Proteins	# PSMs	Master Protein Accessions	Positions in Master Proteins	# Missed Cleavages	Theo. MH+ [Da]	# Razor Quan Results	Abundances (Scaled): F3: Sample	Abundances (Scaled): F4: Sample	Abundance: F3: Sample	Abundance: F4: Sample	Abundances Count: F3: Sample	Abundances Count: F4: Sample	Quan Info	Found in Sample: [S3] F3: Sample	Found in Sample: [S4] F4: Sample	Confidence (by Search Engine): A2 Mascot	Confidence (by Search Engine): B2 Mascot	Percolator q-Value (by Search Engine): A2 Mascot	Percolator q-Value (by Search Engine): B2 Mascot	Percolator PEP (by Search Engine): A2 Mascot	Percolator PEP (by Search Engine): B2 Mascot	Ions Score (by Search Engine): A2 Mascot	Ions Score (by Search Engine): B2 Mascot	Top Apex RT [min]	Sequence in Protein	Positions in Protein	Peptide Group Modifications in Protein	Quan Usage
	High	[K].MQCCCDLGR.[C]	3xCarbamidomethyl [C3; C4; C5]; 1xOxidation [M1]		0.000276674	0	1	1	1	Q61554	Q61554 [356-364]	0	1215.44	0	27.9	172.1	158942	979731	1	1		Peak Found	High	Low	High	0.259	0	0.7421	0.0002076	15	63	25.51	K.MQCCCDLGR.C	[356-364]		Used
	High	[K].GTCWQTVIDGR.[C]	1xCarbamidomethyl [C3]		0.00326881	0	1	1	1	Q61554	Q61554 [853-863]	0	1292.61	0	92.4	107.6	186912	217559	1	1		Peak Found	High	Low	High	0.1705	0	0.5822	0.002697	15	45	60.23	K.GTCWQTVIDGR.C	[853-863]		Used
	High	[K].YDDEECTLPIAGR.[H]	1xCarbamidomethyl [C6]		1.27132e-06	0	1	1	2	Q61554	Q61554 [964-976]	0	1538.68	0	133.3	66.7	838411	419986	1	1		High	High	High	High	0	0	3.423e-06	1.807e-05	87	51	53.8	K.YDDEECTLPIAGR.H	[964-976]		Used
	High	[R].RPDGEGCIDENECQTKPGICENGR.[C]	3xCarbamidomethyl [C7; C13; C20]		0.000479734	0	1	1	1	Q61554	Q61554 [2285-2308]	0	2791.18	0	81.8	118.2	180396	260442	1	1		High	Peak Found	High	n/a	0		0.0006949		26		38.45	R.RPDGEGCIDENECQTKPGICENGR.C	[2285-2308]		Used
	High	[K].TGCTDINECEIGAHNCGR.[H]	3xCarbamidomethyl [C3; C9; C16]		0.000395931	0	1	1	2	Q61554	Q61554 [1320-1337]	0	2063.83	0	50.8	149.2	147972	435145	1	1		High	High	High	High	0	0	0.00101	0.0003016	36	27	39.54	K.TGCTDINECEIGAHNCGR.H	[1320-1337]		Used
	High	[R].SGNCYLDIRPR.[G]	1xCarbamidomethyl [C4]		0.00312582	0	1	1	2	Q61554	Q61554 [1533-1543]	0	1350.66	0	117.7	82.3	464425	324466	1	1		High	High	High	High	0	0	0.003726	0.003176	36	38	47.94	R.SGNCYLDIRPR.G	[1533-1543]		Used
	High	[R].CECEIGYELDR.[S]	2xCarbamidomethyl [C1; C3]		0.000750834	0	1	1	1	Q61554	Q61554 [1472-1482]	0	1443.59	0	106	94	182814	162243	1	1		Peak Found	High	Low	High	0.0555	0	0.2598	0.0005852	19	48	52.19	R.CECEIGYELDR.S	[1472-1482]		Used
	High	[R].CNEGYEVAPDGR.[T]	1xCarbamidomethyl [C1]		0.000134238	0	1	1	2	Q61554	Q61554 [1960-1971]	0	1366.57	0	104.3	95.7	295209	270625	1	1		High	High	High	High	0	0	0.002029	9.788e-05	40	50	35.64	R.CNEGYEVAPDGR.T	[1960-1971]		Used
	High	[R].AGYQSTLTR.[T]			0.00110931	0	1	1	2	Q61554	Q61554 [519-527]	0	996.511	0	125.6	74.4	2.30592e+06	1.36647e+06	1	1		High	High	High	High	0	0	0.001539	0.0008798	55	69	32.45	R.AGYQSTLTR.T	[519-527]		Used
	High	[K].NCMDIDECQRDPLLCR.[G]	3xCarbamidomethyl [C2; C8; C15]; 1xOxidation [M3]		0.0104981	0.0004539	1	1	1	Q61554	Q61554 [1112-1127]	1	2110.88	1	38.7	161.3	60293.9	251590	1	1		Peak Found	High	Low	High	0.3008	0	0.7988	0.009067	1	15	50.97	K.NCMDIDECQRDPLLCR.G	[1112-1127]		Used
	High	[K].TLCCATVGR.[A]	2xCarbamidomethyl [C3; C4]		0.021735	0.00186591	1	1	2	Q61554	Q61554 [207-215]	0	1037.49	0	71.5	128.5	961509	1.72615e+06	1	1		High	High	High	High	0.001859	0.002705	0.02137	0.04371	32	32	31.7	K.TLCCATVGR.A	[207-215]		Used
	High	[K].CLCPEGFSLSSTGR.[R]	2xCarbamidomethyl [C1; C3]		0.0259184	0.00186591	1	1	1	Q61554	Q61554 [2040-2053]	0	1570.7	0	41.9	158.1	34885	131798	1	1		Peak Found	High	Low	High	0.5391	0.001032	0.9699	0.02315	3	22	62.17	K.CLCPEGFSLSSTGR.R	[2040-2053]		Used
	High	[K].GTQCEDINECEVFPGVCK.[N]	3xCarbamidomethyl [C4; C10; C17]		0.0279442	0.00186591	1	1	2	Q61554	Q61554 [907-924]	0	2141.89	0	54	146	57380.7	155263	2	2		Peak Found	High	Low	High	0.05552	0.001032	0.2638	0.02504	5	30	61.91	K.GTQCEDINECEVFPGVCK.N	[907-924]		Used
	High	[K].GYILQEDGR.[S]			0.0272523	0.00186591	1	1	1	Q61554	Q61554 [2475-2483]	0	1050.52	0	111.6	88.4	1.5919e+06	1.26153e+06	1	1		High	Peak Found	High	n/a	0.001859		0.02608		32		42.52	K.GYILQEDGR.S	[2475-2483]		Used
	High	[K].TICIETIK.[G]	1xCarbamidomethyl [C3]		0.0320676	0.00283465	1	1	1	Q61554	Q61554 [845-852]	0	977.534	0	81.6	118.4	814805	1.18154e+06	1	1		Peak Found	High	n/a	High		0.001641		0.02887		13	50.95	K.TICIETIK.G	[845-852]		Used
	High	[R].CSNQLPQSITK.[M]	1xCarbamidomethyl [C1]		0.0361011	0.00308648	1	1	1	Q61554	Q61554 [345-355]	0	1275.64	0	119.6	80.4	774113	519859	1	1		High	Peak Found	High	Low	0.002424	0.1162	0.03374	0.5191	27	15	40	R.CSNQLPQSITK.M	[345-355]		Used
	High	[K].GFVYKPDLK.[T]			0.0495092	0.00408134	1	1	2	Q61554	Q61554 [797-805]	0	1066.59	0	68.1	131.9	205302	397769	1	1		Medium	High	Medium	High	0.04887	0.002904	0.2451	0.04513	18	19	47.47	K.GFVYKPDLK.T	[797-805]		Used
	High	[R].EYEELCPR.[G]	1xCarbamidomethyl [C6]		0.0552961	0.00437354	1	1	1	Q61554	Q61554 [1005-1012]	0	1095.48	0	135	65	1.5955e+06	768487	1	1		Peak Found	High	Low	High	0.08566	0.003177	0.3772	0.05052	24	26	38.85	R.EYEELCPR.G	[1005-1012]		Used
	High	[K].NCMDIDECQR.[D]	2xCarbamidomethyl [C2; C8]; 1xOxidation [M3]		0.0587837	0.00519924	1	1	1	Q61554	Q61554 [1112-1121]	0	1356.5	0	109.1	90.9	97651.6	81298.1	1	1		Peak Found	High	Low	High	0.2723	0.003991	0.7634	0.05398	3	14	26.55	K.NCMDIDECQR.D	[1112-1121]		Used
	High	[K].NCEDMDECSIR.[N]	2xCarbamidomethyl [C2; C8]; 1xOxidation [M5]		0.067203	0.00714118	1	1	2	Q61554	Q61554 [571-581]	0	1444.51	0	71	129	95721.3	173888	1	1		Medium	High	Medium	High	0.01314	0.005778	0.08466	0.06197	22	25	28.23	K.NCEDMDECSIR.N	[571-581]		Used
	High	[K].TNVDQTMCLDINECER.[D]	2xCarbamidomethyl [C8; C14]; 1xOxidation [M7]		0.0722606	0.00808988	1	1	1	Q61554	Q61554 [1884-1899]	0	2013.83	0	70.2	129.8	56291.2	104106	1	1		Peak Found	High	n/a	High		0.006573		0.0667		21	49.68	K.TNVDQTMCLDINECER.D	[1884-1899]		Used
	Medium	[R].ICLDIR.[L]	1xCarbamidomethyl [C2]		0.138579	0.020294	1	1	1	Q61554	Q61554 [951-956]	0	789.429	0	94.2	105.8	972389	1.0914e+06	1	1		Peak Found	Medium	Low	Medium	0.3704	0.02057	0.8691	0.1299	26	56	51.4	R.ICLDIR.L	[951-956]		Used
	Medium	[R].LETCFLK.[Y]	1xCarbamidomethyl [C4]		0.15594	0.0242977	1	1	1	Q61554	Q61554 [957-963]	0	910.47	0	96.7	103.3	1.33977e+06	1430903	1	1		Peak Found	Medium	Low	Medium	0.05552	0.02487	0.2619	0.1463	34	35	51.66	R.LETCFLK.Y	[957-963]		Used
	Medium	[R].ISPDLCGR.[G]	1xCarbamidomethyl [C6]		0.157686	0.0246536	1	1	1	Q61554	Q61554 [1078-1085]	0	917.451	0	87.5	112.5	2.78002e+06	3.57614e+06	1	1		Medium	Peak Found	Medium	n/a	0.02449		0.1315		29		36.68	R.ISPDLCGR.G	[1078-1085]		Used
	Medium	[R].CECFPGLAVGLDGR.[V]	2xCarbamidomethyl [C1; C3]		0.187951	0.0301835	1	1	1	Q61554	Q61554 [639-652]	0	1550.71	0	72.7	127.3	43969.9	77035.5	1	1		Peak Found	Medium	n/a	Medium		0.02879		0.1771		17	72.18	R.CECFPGLAVGLDGR.V	[639-652]		Used
	Medium	[K].NCEDMDECSIR.[N]	2xCarbamidomethyl [C2; C8]		0.2182	0.036347	1	1	1	Q61554	Q61554 [571-581]	0	1428.52	0	86.1	113.9	107016	141557	1	1		Medium	Peak Found	Medium	n/a	0.03506		0.1791		20		36.3	K.NCEDMDECSIR.N	[571-581]		Used
	Medium	[R].CECPVGFFYNDK.[L]	2xCarbamidomethyl [C1; C3]		0.261258	0.0428369	1	1	1	Q61554	Q61554 [1793-1804]	0	1535.63	0	69.3	130.7	56561.2	106676	1	1		Peak Found	Medium	n/a	Medium		0.04251		0.2474		13	65.44	R.CECPVGFFYNDK.L	[1793-1804]		Used
Master Protein	Q61001	Laminin subunit alpha-5 OS=Mus musculus OX=10090 GN=Lama5 PE=1 SV=4	7	21	32	21	1	3718	403.8	6.73	236	599	11	19	0	55.7	144.3	8.38063e+06	2.16987e+07	20	21	High	High
	Confidence	Annotated Sequence	Modifications	Modifications in Master Proteins	Qvality PEP	Qvality q-value	# Protein Groups	# Proteins	# PSMs	Master Protein Accessions	Positions in Master Proteins	# Missed Cleavages	Theo. MH+ [Da]	# Razor Quan Results	Abundances (Scaled): F3: Sample	Abundances (Scaled): F4: Sample	Abundance: F3: Sample	Abundance: F4: Sample	Abundances Count: F3: Sample	Abundances Count: F4: Sample	Quan Info	Found in Sample: [S3] F3: Sample	Found in Sample: [S4] F4: Sample	Confidence (by Search Engine): A2 Mascot	Confidence (by Search Engine): B2 Mascot	Percolator q-Value (by Search Engine): A2 Mascot	Percolator q-Value (by Search Engine): B2 Mascot	Percolator PEP (by Search Engine): A2 Mascot	Percolator PEP (by Search Engine): B2 Mascot	Ions Score (by Search Engine): A2 Mascot	Ions Score (by Search Engine): B2 Mascot	Top Apex RT [min]	Sequence in Protein	Positions in Protein	Peptide Group Modifications in Protein	Quan Usage
	High	[R].ITASATCGEEAPTR.[S]	1xCarbamidomethyl [C7]		8.89789e-06	0	1	1	1	Q61001	Q61001 [63-76]	0	1463.68	0	44.6	155.4	304270	1.06101e+06	1	1		Peak Found	High	Low	High	0.08564	0	0.3762	5.89e-06	18	71	33.37	R.ITASATCGEEAPTR.S	[63-76]		Used
	High	[R].GTQDNNLLYYR.[T]			0.00187435	0	1	1	2	Q61001	Q61001 [3159-3169]	0	1356.65	0	72.3	127.7	263494	465147	1	1		Medium	High	Medium	High	0.02528	0	0.1391	0.001517	27	56	53.2	R.GTQDNNLLYYR.T	[3159-3169]		Used
	High	[R].GQLQLVEGNFR.[H]			0.0047647	0	1	1	1	Q61001	Q61001 [1761-1771]	0	1260.67	0	39.6	160.4	394413	1600055	1	1		Peak Found	High	Low	High	0.1344	0	0.5081	0.003969	17	45	61.34	R.GQLQLVEGNFR.H	[1761-1771]		Used
	High	[R].GDSCQECAPGYYR.[D]	2xCarbamidomethyl [C4; C7]		0.0007703	0	1	1	1	Q61001	Q61001 [1840-1852]	0	1562.6	0	100.5	99.5	297301	294463	1	1		Peak Found	High	Low	High	0.08435	0	0.3673	0.000601	16	51	36.13	R.GDSCQECAPGYYR.D	[1840-1852]		Used
	High	[R].LCDELTGQCICPPR.[T]	3xCarbamidomethyl [C2; C9; C11]		2.46184e-05	0	1	1	1	Q61001	Q61001 [1495-1508]	0	1718.77	0	44.8	155.2	42740.4	148017	1	1		Peak Found	High	n/a	High		0		1.691e-05		57	57.68	R.LCDELTGQCICPPR.T	[1495-1508]		Used
	High	[R].LELEEAATPEGHAVR.[F]			5.05799e-07	0	1	1	2	Q61001	Q61001 [881-895]	0	1621.82	0	50	150	377516	1.13369e+06	1	1		High	High	High	High	0	0	0.0002342	2.995e-07	37	53	47.89	R.LELEEAATPEGHAVR.F	[881-895]		Used
	High	[K].VDLVEAAEAHAQK.[L]			2.30921e-05	0	1	1	2	Q61001	Q61001 [2484-2496]	0	1380.71	0	70.6	129.4	675821	1.23989e+06	1	1		High	High	High	High	0	0	0.0001135	1.575e-05	68	43	52.53	K.VDLVEAAEAHAQK.L	[2484-2496]		Used
	High	[R].VGTFSLDAANPK.[G]			6.58629e-06	0	1	1	2	Q61001	Q61001 [1617-1628]	0	1219.63	0	52.7	147.3	825333	2.30733e+06	1	1		High	High	High	High	0	0	0.0002281	4.307e-06	52	94	53.49	R.VGTFSLDAANPK.G	[1617-1628]		Used
	High	[R].TSPDGPYQVSLR.[E]			0.0011308	0	1	1	2	Q61001	Q61001 [3170-3181]	0	1319.66	0	46.6	153.4	311901	1.02655e+06	1	1		High	High	High	High	0	0	0.008531	0.0008946	38	40	50.72	R.TSPDGPYQVSLR.E	[3170-3181]		Used
	High	[R].VVLEVASEAGR.[G]			0.0026304	0	1	1	2	Q61001	Q61001 [1812-1822]	0	1129.62	0	68.7	131.3	1.07579e+06	2.05559e+06	1	1		High	High	High	High	0	0	0.004415	0.002151	50	50	47.69	R.VVLEVASEAGR.G	[1812-1822]		Used
	High	[R].DLGAQGAVAEAELAEAQR.[L]			6.72472e-09	0	1	1	3	Q61001	Q61001 [2332-2349]	0	1798.89	0	57.3	142.7	551322	1.37267e+06	2	2		High	High	High	High	0.002424	0	0.03757	3.394e-09	26	90	68.29	R.DLGAQGAVAEAELAEAQR.L	[2332-2349]		Used
	High	[R].DASSSVSTLEK.[T]			6.34826e-05	0	1	1	2	Q61001	Q61001 [2680-2690]	0	1123.55	0	64.8	135.2	1822946	3803336	1	1		High	High	High	High	0	0	0.0001135	0.001186	57	44	35.78	R.DASSSVSTLEK.T	[2680-2690]		Used
	High	[R].FMNQEVETQR.[V]			0.00106072	0	1	1	1	Q61001	Q61001 [3189-3198]	0	1281.59	0	41.4	158.6	171917	657898	1	1		Peak Found	High	n/a	High		0		0.0008352		55	37.89	R.FMNQEVETQR.V	[3189-3198]		Used
	High	[R].FMNQEVETQR.[V]	1xOxidation [M2]		0.00122104	0	1	1	2	Q61001	Q61001 [3189-3198]	0	1297.58	0	40.1	159.9	322732	1.2874e+06	1	1		High	High	High	High	0	0	0.002172	0.0009697	53	62	30.22	R.FMNQEVETQR.V	[3189-3198]		Used
	High	[R].TTPMLQLQPEEPSR.[L]	1xOxidation [M4]		0.0129444	0.0004539	1	1	1	Q61001	Q61001 [3234-3247]	0	1642.81	0	50.6	149.4	70131.1	207076	1	1		Peak Found	High	n/a	High		0		0.01121		33	53.86	R.TTPMLQLQPEEPSR.L	[3234-3247]		Used
	High	[R].MQAFSPASSK.[V]	1xOxidation [M1]		0.00901246	0.0004539	1	1	1	Q61001	Q61001 [2474-2483]	0	1069.5	0	25.7	174.3	122002	827663	1	1		Peak Found	High	n/a	High		0		0.007737		43	28.19	R.MQAFSPASSK.V	[2474-2483]		Used
	High	[R].DQLAQYESGLMDLR.[E]	1xOxidation [M11]		0.0424266	0.00363417	1	1	1	Q61001	Q61001 [2374-2387]	0	1654.77	0	93.1	106.9	104757	120215	1	1		High	Peak Found	High	Low	0.002424	0.06817	0.03907	0.362	34	16	72.16	R.DQLAQYESGLMDLR.E	[2374-2387]		Used
	High	[R].QLFPSGGSVR.[G]			0.0591438	0.00519924	1	1	1	Q61001	Q61001 [3083-3092]	0	1047.56	0	42.3	157.7	327228	1.22056e+06	1	1		Peak Found	High	n/a	High		0.004262		0.05415		32	47.69	R.QLFPSGGSVR.G	[3083-3092]		Used
	High	[K].ADPLQPPQALTAASK.[A]			0.0655922	0.00657448	1	1	1	Q61001	Q61001 [3015-3029]	0	1507.81	0	44.6	155.4	78883.5	274919	1	1		Peak Found	High	n/a	High		0.004709		0.06036		22	58.89	K.ADPLQPPQALTAASK.A	[3015-3029]		Used
	Medium	[R].ITQDDDVICTTEYSR.[I]	1xCarbamidomethyl [C9]		0.0939874	0.0116673	1	1	1	Q61001	Q61001 [212-226]	0	1815.81	0	90.4	109.6	240137	291221	1	1		Medium	Peak Found	Medium	n/a	0.01286		0.08105		25		51.5	R.ITQDDDVICTTEYSR.I	[212-226]		Used
	Medium	[K].KADPLQPPQALTAASK.[A]			0.148283	0.0216515	1	1	1	Q61001	Q61001 [3014-3029]	1	1635.91	0							No Quan Values	Not Found	Medium	n/a	Medium		0.02227		0.139		5		K.KADPLQPPQALTAASK.A	[3014-3029]		Not Used
	Medium	[R].TLQFGHMSVTVEK.[Q]	1xOxidation [M7]		0.285731	0.047926	1	1	1	Q61001	Q61001 [2840-2852]	0	1492.75	0		200		304011		1		Not Found	Medium	n/a	Medium		0.04692		0.2713		9	47.94	R.TLQFGHMSVTVEK.Q	[2840-2852]		Used
Master Protein	Q91XV3	Brain acid soluble protein 1 OS=Mus musculus OX=10090 GN=Basp1 PE=1 SV=3	85	15	49	15	1	226	22.1	4.51	226	501	11	15	0	70.3	129.7	3.74958e+07	6.91239e+07	15	17	High	High	Carbamyl [K147(100)]
	Confidence	Annotated Sequence	Modifications	Modifications in Master Proteins	Qvality PEP	Qvality q-value	# Protein Groups	# Proteins	# PSMs	Master Protein Accessions	Positions in Master Proteins	# Missed Cleavages	Theo. MH+ [Da]	# Razor Quan Results	Abundances (Scaled): F3: Sample	Abundances (Scaled): F4: Sample	Abundance: F3: Sample	Abundance: F4: Sample	Abundances Count: F3: Sample	Abundances Count: F4: Sample	Quan Info	Found in Sample: [S3] F3: Sample	Found in Sample: [S4] F4: Sample	Confidence (by Search Engine): A2 Mascot	Confidence (by Search Engine): B2 Mascot	Percolator q-Value (by Search Engine): A2 Mascot	Percolator q-Value (by Search Engine): B2 Mascot	Percolator PEP (by Search Engine): A2 Mascot	Percolator PEP (by Search Engine): B2 Mascot	Ions Score (by Search Engine): A2 Mascot	Ions Score (by Search Engine): B2 Mascot	Top Apex RT [min]	Sequence in Protein	Positions in Protein	Peptide Group Modifications in Protein	Quan Usage
	High	[K].KTEAPAAAGPEAK.[S]	1xCarbamyl [N-Term]; 1xCarbamyl [K1(100)]	Q91XV3 1xCarbamyl [N-Term]; 1xCarbamyl [K147(100)]	0.000369016	0	1	1	2	Q91XV3	Q91XV3 [147-159]	1	1283.66	0	11.5	188.5	35816.9	586691	1	1		Peak Found	High	n/a	High		0		0.0002795		58	27.87	K.KTEAPAAAGPEAK.S	[147-159]	1xCarbamyl [N-Term]; 1xCarbamyl [K147(100)]	Used
	High	[K].SDAAPAASDSKPSSAEPAPSSK.[E]			2.59533e-08	0	1	1	7	Q91XV3	Q91XV3 [160-181]	0	2057.96	0	63.8	136.2	8.56812e+06	1.83066e+07	4	4		High	High	High	High	0	0	1.046e-07	0.002257	53	27	28.55	K.SDAAPAASDSKPSSAEPAPSSK.E	[160-181]		Used
	High	[K].TEAPAAAGPEAK.[S]			0.00018135	0	1	1	1	Q91XV3	Q91XV3 [148-159]	0	1112.56	0	70.1	129.9	408672	758013	1	1		Peak Found	High	n/a	High		0		0.000134		54	25.57	K.TEAPAAAGPEAK.S	[148-159]		Used
	High	[K].SEGAAEEQPEPAPAPEQEAAAPGPAAGGEAPK.[A]			7.15776e-06	0	1	1	2	Q91XV3	Q91XV3 [92-123]	0	3011.39	0	95.3	104.7	407830	447879	1	1		High	High	High	High	0	0	9.141e-05	4.681e-06	24	31	48.37	K.SEGAAEEQPEPAPAPEQEAAAPGPAAGGEAPK.A	[92-123]		Used
	High	[K].APAPAAPAAAEPQAEAPAAAASSEQSVAVK.[E]			4.3447e-06	0	1	1	2	Q91XV3	Q91XV3 [196-225]	0	2729.37	0	80.5	119.5	591694	878765	1	1		High	High	High	High	0	0	0.0004048	2.792e-06	22	46	55.45	K.APAPAAPAAAEPQAEAPAAAASSEQSVAVK.E	[196-225]		Used
	High	[K].APAPAAPAAAEPQAEAPAAAASSEQSVAVKE.[-]			3.24181e-09	0	1	1	4	Q91XV3	Q91XV3 [196-226]	1	2858.42	0	67.3	132.7	3.64e+06	7.17779e+06	2	2		High	High	High	High	0	0	0.0003158	1.594e-09	33	61	56.52	K.APAPAAPAAAEPQAEAPAAAASSEQSVAVKE.-	[196-226]		Used
	High	[K].ESEPQAAADATEVKESTEEKPK.[D]			0.000660636	0	1	1	2	Q91XV3	Q91XV3 [39-60]	1	2374.13	0	65.7	134.3	335107	684559	1	1		High	High	High	High	0.001859	0	0.02036	0.0005129	20	30	40.94	K.ESEPQAAADATEVKESTEEKPK.D	[39-60]		Used
	High	[K].ESEPQAAADATEVK.[E]			1.20786e-06	0	1	1	5	Q91XV3	Q91XV3 [39-52]	0	1445.68	0	84.1	115.9	5.93686e+06	8.18706e+06	2	1		High	High	High	High	0	0	8.281e-06	7.392e-07	61	68	37.66	K.ESEPQAAADATEVK.E	[39-52]		Used
	High	[K].ETPAASEAPSSAAK.[A]			4.18769e-05	0	1	1	3	Q91XV3	Q91XV3 [182-195]	0	1316.63	0	70	130	13366508	24806152	1	1		High	High	High	High	0	0	0.003638	2.928e-05	39	50	26.98	K.ETPAASEAPSSAAK.A	[182-195]		Used
	High	[K].AEPEKSEGAAEEQPEPAPAPEQEAAAPGPAAGGEAPK.[A]			1.90578e-05	0	1	1	4	Q91XV3	Q91XV3 [87-123]	1	3565.66	0	80.5	119.5	1.19119e+06	1.76715e+06	2	2		High	High	High	High	0	0	0.001962	1.296e-05	16	23	46.31	K.AEPEKSEGAAEEQPEPAPAPEQEAAAPGPAAGGEAPK.A	[87-123]		Used
	High	[K].AGEASAESTGAADGAAPEEGEAK.[K]			1.89969e-07	0	1	1	8	Q91XV3	Q91XV3 [124-146]	0	2075.9	0	77	123	2.63174e+06	4.20001e+06	5	5		High	High	High	High	0	0	3.436e-05	1.088e-07	57	71	33.81	K.AGEASAESTGAADGAAPEEGEAK.K	[124-146]		Used
	High	[K].AGEASAESTGAADGAAPEEGEAKKTEAPAAAGPEAK.[S]			0.00103392	0	1	1	1	Q91XV3	Q91XV3 [124-159]	2	3297.54	0	61.6	138.4	97782.1	219751	1	1		Peak Found	High	n/a	High		0		0.000815		24	39.53	K.AGEASAESTGAADGAAPEEGEAKKTEAPAAAGPEAK.S	[124-159]		Used
	High	[K].KTEAPAAAGPEAK.[S]			0.0130267	0.0004539	1	1	2	Q91XV3	Q91XV3 [147-159]	1	1240.65	0	31.9	168.1	74221.1	391402	2	2		Peak Found	High	n/a	High		0.0003807		0.01352		40	22.55	K.KTEAPAAAGPEAK.S	[147-159]		Used
	High	[K].AGEASAESTGAADGAAPEEGEAKK.[T]			0.0312761	0.00283465	1	1	2	Q91XV3	Q91XV3 [124-147]	1	2203.99	0	81.9	118.1	152075	219262	1	1		High	High	High	High	0.002424	0.004709	0.0297	0.05775	11	12	30.91	K.AGEASAESTGAADGAAPEEGEAKK.T	[124-147]		Used
	High	[K].SDAAPAASDSKPSSAEPAPSSK.[E]	1xCarbamyl [N-Term]	Q91XV3 1xCarbamyl [N-Term]	0.0556358	0.00437354	1	1	1	Q91XV3	Q91XV3 [160-181]	0	2100.97	0		200		212730		1		Not Found	High	n/a	High		0.003177		0.05083		14	32.92	K.SDAAPAASDSKPSSAEPAPSSK.E	[160-181]	1xCarbamyl [N-Term]	Used
	Medium	[K].AEGAGTEEEGTPK.[E]			0.127959	0.0182118	1	1	1	Q91XV3	Q91XV3 [26-38]	0	1275.57	0		200		76645.2		1		Not Found	Medium	n/a	Medium		0.01893		0.1198		19	22.92	K.AEGAGTEEEGTPK.E	[26-38]		Used
	Medium	[K].DAADGEAKAEEKEADK.[A]			0.172264	0.0269053	1	1	2	Q91XV3	Q91XV3 [61-76]	2	1676.76	0	44.5	155.5	58188.8	203490	1	1		Medium	Medium	Medium	Medium	0.03854	0.02673	0.2092	0.1619	8	6	24.96	K.DAADGEAKAEEKEADK.A	[61-76]		Used
Master Protein	P43274	Histone H1.4 OS=Mus musculus OX=10090 GN=H1-4 PE=1 SV=2	27	10	23	5	1	219	22	11.11	225	260	8	10	6	69.8	130.2	4.5595e+07	8.49918e+07	10	11	High	High	Acetyl [N-Term]
	Confidence	Annotated Sequence	Modifications	Modifications in Master Proteins	Qvality PEP	Qvality q-value	# Protein Groups	# Proteins	# PSMs	Master Protein Accessions	Positions in Master Proteins	# Missed Cleavages	Theo. MH+ [Da]	# Razor Quan Results	Abundances (Scaled): F3: Sample	Abundances (Scaled): F4: Sample	Abundance: F3: Sample	Abundance: F4: Sample	Abundances Count: F3: Sample	Abundances Count: F4: Sample	Quan Info	Found in Sample: [S3] F3: Sample	Found in Sample: [S4] F4: Sample	Confidence (by Search Engine): A2 Mascot	Confidence (by Search Engine): B2 Mascot	Percolator q-Value (by Search Engine): A2 Mascot	Percolator q-Value (by Search Engine): B2 Mascot	Percolator PEP (by Search Engine): A2 Mascot	Percolator PEP (by Search Engine): B2 Mascot	Ions Score (by Search Engine): A2 Mascot	Ions Score (by Search Engine): B2 Mascot	Top Apex RT [min]	Sequence in Protein	Positions in Protein	Peptide Group Modifications in Protein	Quan Usage
	High	[R].KTSGPPVSELITK.[A]			0.000722553	0	1	1	3	P43274	P43274 [34-46]	1	1356.77	0	44	156	1.63517e+06	5.79385e+06	2	2		High	High	High	High	0.002424	0.003177	0.04061	0.05081	23	31	48.53	R.KTSGPPVSELITK.A	[34-46]		Used
	High	[K].TSGPPVSELITK.[A]			5.57659e-06	0	1	1	4	P43274	P43274 [35-46]	0	1228.68	0	60.6	139.4	10457664	24078728	1	1		High	High	High	High	0	0	1.289e-05	2.535e-05	68	66	56.52	K.TSGPPVSELITK.A	[35-46]		Used
	High	[R].SGVSLAALKK.[AS]			0.00341833	0	3	4	2	P43274; P43275; P43277	P43274 [55-64]; P43275 [57-66]; P43277 [56-65]	1	973.604	0	45.8	154.2	1.09993e+06	3.70674e+06	1	1	Shared	High	High	High	High	0.001859	0	0.02637	0.002822	40	49	42.29	R.SGVSLAALKK.A	[55-64]		Used
	High	[M].SETAPAAPAAPAPAEKTPVK.[K]	1xAcetyl [N-Term]	P43274 1xAcetyl [N-Term]	0.0080883	0	1	1	1	P43274	P43274 [2-21]	1	1946.02	0	32.2	167.8	31256.4	162936	1	1		Peak Found	High	n/a	High		0		0.006896		2	46.6	M.SETAPAAPAAPAPAEKTPVK.K	[2-21]	1xAcetyl [N-Term]	Used
	High	[K].ALAAAGYDVEK.[N]			0.000182514	0	2	4	3	P43274; P43277	P43274 [65-75]; P43277 [66-76]	0	1107.57	1	85	115	2.33407e+07	3.15731e+07	2	2	Shared	High	High	High	High	0	0	0.0002934	0.0004727	52	56	42.48	K.ALAAAGYDVEK.N	[65-75]		Used
	High	[K].ALAAAGYDVEKNNSR.[I]			2.26529e-09	0	2	4	2	P43274; P43277	P43274 [65-79]; P43277 [66-80]	1	1578.79	0	45.2	154.8	201702	691300	1	1	Shared	High	High	High	High	0	0	0.0001125	1.094e-09	44	65	37.84	K.ALAAAGYDVEKNNSR.I	[65-79]		Used
	High	[R].SGVSLAALK.[K]			0.00972719	0.0004539	3	4	2	P43274; P43275; P43277	P43274 [55-63]; P43275 [57-65]; P43277 [56-64]	0	845.509	0	61	139	7.13968e+06	16275806	1	1	Shared	High	High	High	High	0.0012	0	0.01037	0.009362	45	28	51.11	R.SGVSLAALK.K	[55-63]		Used
	High	[M].SETAPAAPAAPAPAEK.[T]			0.0211943	0.00161183	1	1	2	P43274	P43274 [2-17]	0	1478.75	0	54.1	145.9	95232.6	256651	1	1		Medium	High	Medium	High	0.03506	0.0007424	0.1809	0.01876	23	25	37.84	M.SETAPAAPAAPAPAEK.T	[2-17]		Used
	High	[K].KALAAAGYDVEK.[N]			0.0215986	0.00186591	2	4	2	P43274; P43277	P43274 [64-75]; P43277 [65-76]	1	1235.66	0	93.6	106.4	1.54914e+06	1760713	1	1	Shared	High	High	High	High	0.001859	0.001641	0.0212	0.02968	37	24	36.29	K.KALAAAGYDVEK.N	[64-75]		Used
	High	[K].ALAAAGYDVEK.[N]	1xCarbamyl [N-Term]	P43274 1xCarbamyl [N-Term]; P43277 1xCarbamyl [N-Term]	0.0347769	0.00308648	2	4	1	P43274; P43277	P43274 [65-75]; P43277 [66-76]	0	1150.57	0		200		450975		1	Shared	Not Found	High	n/a	High		0.001909		0.03124		28	60.65	K.ALAAAGYDVEK.N	[65-75]	1xCarbamyl [N-Term]	Used
	Medium	[M].SETAPAAPAAPAPAEKTPVKK.[K]	1xAcetyl [N-Term]	P43274 1xAcetyl [N-Term]	0.238372	0.0384724	1	1	1	P43274	P43274 [2-22]	2	2074.12	0	31.2	168.8	44550	241020	1	1		Peak Found	Medium	n/a	Medium		0.03589		0.2258		1	41.25	M.SETAPAAPAAPAPAEKTPVKK.K	[2-22]	1xAcetyl [N-Term]	Used
Master Protein	P60879	Synaptosomal-associated protein 25 OS=Mus musculus OX=10090 GN=Snap25 PE=1 SV=1	56	14	28	14	1	206	23.3	4.77	219	337	8	13	0	57.7	142.3	1.0437e+07	2.57181e+07	18	18	High	High	Acetyl [N-Term]
	Confidence	Annotated Sequence	Modifications	Modifications in Master Proteins	Qvality PEP	Qvality q-value	# Protein Groups	# Proteins	# PSMs	Master Protein Accessions	Positions in Master Proteins	# Missed Cleavages	Theo. MH+ [Da]	# Razor Quan Results	Abundances (Scaled): F3: Sample	Abundances (Scaled): F4: Sample	Abundance: F3: Sample	Abundance: F4: Sample	Abundances Count: F3: Sample	Abundances Count: F4: Sample	Quan Info	Found in Sample: [S3] F3: Sample	Found in Sample: [S4] F4: Sample	Confidence (by Search Engine): A2 Mascot	Confidence (by Search Engine): B2 Mascot	Percolator q-Value (by Search Engine): A2 Mascot	Percolator q-Value (by Search Engine): B2 Mascot	Percolator PEP (by Search Engine): A2 Mascot	Percolator PEP (by Search Engine): B2 Mascot	Ions Score (by Search Engine): A2 Mascot	Ions Score (by Search Engine): B2 Mascot	Top Apex RT [min]	Sequence in Protein	Positions in Protein	Peptide Group Modifications in Protein	Quan Usage
	High	[R].IEEGMDQINK.[D]	1xOxidation [M5]		0.00467433	0	1	2	1	P60879	P60879 [60-69]	0	1192.55	0	56.9	143.1	899715	2.2615e+06	1	1		High	Peak Found	High	Low	0	0.05477	0.005359	0.2967	46	18	27.9	R.IEEGMDQINK.D	[60-69]		Used
	High	[R].IEEGMDQINK.[D]			0.00189848	0	1	2	2	P60879	P60879 [60-69]	0	1176.56	0	64.2	135.8	903155	1.91038e+06	1	1		High	Medium	High	Medium	0	0.03452	0.002392	0.2183	57	19	37.76	R.IEEGMDQINK.D	[60-69]		Used
	High	[R].HMALDMGNEIDTQNR.[Q]	1xOxidation [M]		0.000627667	0	1	1	2	P60879	P60879 [162-176]	0	1760.77	0	57.7	142.3	236893	583632	2	2		Peak Found	High	n/a	High		0		0.000487		48	41.11	R.HMALDMGNEIDTQNR.Q	[162-176]		Used
	High	[R].TLVMLDEQGEQLER.[I]	1xOxidation [M4]		0.00125269	0	1	1	2	P60879	P60879 [46-59]	0	1676.82	0	55.2	144.8	385774	1.01124e+06	1	1		High	High	High	High	0.006061	0	0.07019	0.0009972	22	36	58.79	R.TLVMLDEQGEQLER.I	[46-59]		Used
	High	[R].TLVMLDEQGEQLER.[I]			2.62037e-06	0	1	1	2	P60879	P60879 [46-59]	0	1660.82	0	67	133	273922	543739	1	1		High	High	High	High	0	0	0.0001592	1.649e-06	47	73	63.88	R.TLVMLDEQGEQLER.I	[46-59]		Used
	High	[R].RADQLADESLESTR.[R]			0.000318506	0	1	1	2	P60879	P60879 [17-30]	1	1590.77	0	73.6	126.4	1.06095e+06	1.82402e+06	1	1		High	High	High	High	0	0	0.0004836	0.0008462	64	50	41.16	R.RADQLADESLESTR.R	[17-30]		Used
	High	[R].RADQLADESLESTRR.[M]			0.00308613	0	1	1	1	P60879	P60879 [17-31]	2	1746.87	0	58.5	141.5	1567870	3.79601e+06	1	1		Peak Found	High	Low	High	0.1293	0	0.4948	0.002541	17	38	37.92	R.RADQLADESLESTRR.M	[17-31]		Used
	High	[R].EQMAISGGFIR.[R]	1xOxidation [M3]		0.00712091	0	1	1	1	P60879	P60879 [125-135]	0	1224.6	0	34.2	165.8	333233	1.61745e+06	1	1		Peak Found	High	Low	High	0.0802	0	0.3554	0.00603	12	37	51.14	R.EQMAISGGFIR.R	[125-135]		Used
	High	[K].AWGNNQDGVVASQPAR.[V]			2.58291e-07	0	1	1	2	P60879	P60879 [104-119]	0	1669.8	0	54.4	145.6	998801	2.67538e+06	1	1		High	High	High	High	0	0	8.219e-07	6.181e-07	84	81	43.37	K.AWGNNQDGVVASQPAR.V	[104-119]		Used
	High	[R].ADQLADESLESTR.[R]			0.000158542	0	1	1	2	P60879	P60879 [18-30]	0	1434.67	0	64.6	135.4	709809	1.48677e+06	1	1		High	High	High	High	0	0	0.0014	0.0001166	45	57	44.23	R.ADQLADESLESTR.R	[18-30]		Used
	High	[R].ADQLADESLESTRR.[M]			0.0063897	0	1	1	2	P60879	P60879 [18-31]	1	1590.77	0	70.7	129.3	755164	1.38007e+06	1	1		High	High	High	High	0.002952	0	0.05181	0.005384	27	28	39.87	R.ADQLADESLESTRR.M	[18-31]		Used
	High	[M].AEDADMRNELEEMQR.[R]	1xAcetyl [N-Term]	P60879 1xAcetyl [N-Term]	0.0101054	0.0004539	1	1	1	P60879	P60879 [2-16]	1	1878.8	0	73	127	55449.9	96367.1	1	1		Peak Found	High	Low	High	0.6509	0	1	0.008705	2	23	64.94	M.AEDADMRNELEEMQR.R	[2-16]	1xAcetyl [N-Term]	Used
	High	[R].EQMAISGGFIR.[R]			0.0164656	0.0012365	1	1	1	P60879	P60879 [125-135]	0	1208.61	0	34.1	165.9	228484	1.11199e+06	1	1		Peak Found	High	n/a	High		0.0003807		0.01444		32	60.93	R.EQMAISGGFIR.R	[125-135]		Used
	High	[R].MLQLVEESK.[D]	1xOxidation [M1]		0.0265772	0.00186591	1	1	2	P60879	P60879 [32-40]	0	1092.56	0	23.2	176.8	555164	4225348	1	1		Medium	High	Medium	High	0.04737	0.001032	0.2412	0.02367	14	47	43.11	R.MLQLVEESK.D	[32-40]		Used
	High	[R].HMALDMGNEIDTQNR.[Q]	2xOxidation [M2; M6]		0.0301245	0.00283465	1	1	1	P60879	P60879 [162-176]	0	1776.76	0	87.6	112.4	365455	468654	1	1		Peak Found	High	n/a	High		0.001641		0.02696		32	34.26	R.HMALDMGNEIDTQNR.Q	[162-176]		Used
	High	[R].VVDEREQMAISGGFIR.[R]			0.0330844	0.00283465	1	1	1	P60879	P60879 [120-135]	1	1806.92	0	109.2	90.8	82040.2	68168.9	1	1		High	Peak Found	High	n/a	0.002424		0.0311		17		61.86	R.VVDEREQMAISGGFIR.R	[120-135]		Used
	High	[R].MLQLVEESK.[D]			0.0824661	0.00896852	1	1	1	P60879	P60879 [32-40]	0	1076.57	0	154.1	45.9	655982	195547	1	1		Peak Found	High	Low	High	0.06231	0.00726	0.2801	0.07657	25	12	51.07	R.MLQLVEESK.D	[32-40]		Used
	Medium	[R].MLQLVEESKDAGIR.[T]	1xOxidation [M1]		0.153351	0.0231611	1	1	1	P60879	P60879 [32-45]	1	1604.83	0							No Quan Values	Not Found	Medium	n/a	Medium		0.02405		0.1439		15		R.MLQLVEESKDAGIR.T	[32-45]		Not Used
	Medium	[R].NELEEMQR.[R]			0.194128	0.0309023	1	1	1	P60879	P60879 [9-16]	0	1048.47	0	88.8	111.2	369124	461830	1	1		Peak Found	Medium	Low	Medium	0.09207	0.02941	0.3975	0.1837	20	19	35.94	R.NELEEMQR.R	[9-16]		Used
Master Protein	P11087	Collagen alpha-1(I) chain OS=Mus musculus OX=10090 GN=Col1a1 PE=1 SV=4	7	8	26	8	1	1453	137.9	5.85	218	149	5	8	0	132.3	67.7	1.39326e+08	7.12764e+07	9	9	High	High
	Confidence	Annotated Sequence	Modifications	Modifications in Master Proteins	Qvality PEP	Qvality q-value	# Protein Groups	# Proteins	# PSMs	Master Protein Accessions	Positions in Master Proteins	# Missed Cleavages	Theo. MH+ [Da]	# Razor Quan Results	Abundances (Scaled): F3: Sample	Abundances (Scaled): F4: Sample	Abundance: F3: Sample	Abundance: F4: Sample	Abundances Count: F3: Sample	Abundances Count: F4: Sample	Quan Info	Found in Sample: [S3] F3: Sample	Found in Sample: [S4] F4: Sample	Confidence (by Search Engine): A2 Mascot	Confidence (by Search Engine): B2 Mascot	Percolator q-Value (by Search Engine): A2 Mascot	Percolator q-Value (by Search Engine): B2 Mascot	Percolator PEP (by Search Engine): A2 Mascot	Percolator PEP (by Search Engine): B2 Mascot	Ions Score (by Search Engine): A2 Mascot	Ions Score (by Search Engine): B2 Mascot	Top Apex RT [min]	Sequence in Protein	Positions in Protein	Peptide Group Modifications in Protein	Quan Usage
	High	[K].NGDRGETGPAGPAGPIGPAGAR.[G]			1.26321e-06	0	1	1	4	P11087	P11087 [1052-1073]	1	1974.97	0	123.9	76.1	3.11217e+07	1.91334e+07	2	2		High	High	High	High	0	0	2.717e-05	7.768e-07	37	31	40.95	K.NGDRGETGPAGPAGPIGPAGAR.G	[1052-1073]		Used
	High	[R].GETGPAGPAGPIGPAGAR.[G]			4.11464e-08	0	1	1	6	P11087	P11087 [1056-1073]	0	1532.78	0	158.4	41.6	7.15619e+07	1.88174e+07	2	2		High	High	High	High	0	0	1.584e-07	2.866e-08	67	77	44.69	R.GETGPAGPAGPIGPAGAR.G	[1056-1073]		Used
	High	[R].GFSGLDGAK.[G]			0.019404	0.0012365	1	1	5	P11087	P11087 [258-266]	0	851.426	0	113	87	3.48544e+07	2.68525e+07	2	2		High	High	High	High	0.001859	0.007403	0.01937	0.08019	43	44	37.51	R.GFSGLDGAK.G	[258-266]		Used
	High	[R].GPAGPQGPR.[G]			0.0153589	0.0012365	1	1	3	P11087	P11087 [1074-1082]	0	836.437	0	28.6	171.4	132448	792517	3	3		Peak Found	High	n/a	High		0.0003807		0.01345		30	21.9	R.GPAGPQGPR.G	[1074-1082]		Used
	High	[R].GPPGPMGPPGLAGPPGESGR.[E]	1xOxidation [M6]		0.0322685	0.00283465	1	1	1	P11087	P11087 [984-1003]	0	1800.87	0	27.4	172.6	19580.8	123543	1	1		Peak Found	High	n/a	High		0.001641		0.02896		9	54.98	R.GPPGPMGPPGLAGPPGESGR.E	[984-1003]		Used
	High	[R].GQAGVMGFPGPK.[G]	1xOxidation [M6]		0.0834572	0.00917412	1	1	1	P11087	P11087 [564-575]	0	1161.57	0							No Quan Values	Peak Found	High	n/a	High		0.007403		0.07728		19	49.81	R.GQAGVMGFPGPK.G	[564-575]		Not Used
	Medium	[R].GPAGPQGPR.[G]	1xCarbamyl [N-Term]	P11087 1xCarbamyl [N-Term]	0.0956677	0.0119045	1	1	2	P11087	P11087 [1074-1082]	0	879.443	0	23.2	176.8	435804	3.32451e+06	1	1		Medium	Medium	Medium	Medium	0.01286	0.02035	0.08233	0.1271	33	26	27.92	R.GPAGPQGPR.G	[1074-1082]	1xCarbamyl [N-Term]	Used
	Medium	[K].SAGVSVPGPMGPSGPR.[G]			0.103876	0.0131979	1	1	1	P11087	P11087 [161-176]	0	1452.73	0	66.3	133.7	363389	733106	1	1		Peak Found	Medium	Low	Medium	0.1842	0.01437	0.6077	0.09675	7	21	52.17	K.SAGVSVPGPMGPSGPR.G	[161-176]		Used
	Medium	[R].GSEGPQGVR.[G]			0.127959	0.0182118	1	1	2	P11087	P11087 [351-359]	0	886.438	0	40.1	159.9	52139.9	207614	2	2		Peak Found	Medium	n/a	Medium		0.02523		0.1519		13	21.27	R.GSEGPQGVR.G	[351-359]		Used
	Medium	[K].SAGVSVPGPMGPSGPR.[G]	1xOxidation [M10]		0.291384	0.0490595	1	1	1	P11087	P11087 [161-176]	0	1468.72	0	75.6	124.4	784259	1.29182e+06	1	1		Medium	Peak Found	Medium	Low	0.04737	0.2084	0.237	0.7342	13	4	44.46	K.SAGVSVPGPMGPSGPR.G	[161-176]		Used
Master Protein	P43277	Histone H1.3 OS=Mus musculus OX=10090 GN=H1-3 PE=1 SV=2	17	7	19	2	1	221	22.1	11.03	216	247	7	7	0	67.1	132.9	6.95996e+06	1.37888e+07	2	2	High	High
	Confidence	Annotated Sequence	Modifications	Modifications in Master Proteins	Qvality PEP	Qvality q-value	# Protein Groups	# Proteins	# PSMs	Master Protein Accessions	Positions in Master Proteins	# Missed Cleavages	Theo. MH+ [Da]	# Razor Quan Results	Abundances (Scaled): F3: Sample	Abundances (Scaled): F4: Sample	Abundance: F3: Sample	Abundance: F4: Sample	Abundances Count: F3: Sample	Abundances Count: F4: Sample	Quan Info	Found in Sample: [S3] F3: Sample	Found in Sample: [S4] F4: Sample	Confidence (by Search Engine): A2 Mascot	Confidence (by Search Engine): B2 Mascot	Percolator q-Value (by Search Engine): A2 Mascot	Percolator q-Value (by Search Engine): B2 Mascot	Percolator PEP (by Search Engine): A2 Mascot	Percolator PEP (by Search Engine): B2 Mascot	Ions Score (by Search Engine): A2 Mascot	Ions Score (by Search Engine): B2 Mascot	Top Apex RT [min]	Sequence in Protein	Positions in Protein	Peptide Group Modifications in Protein	Quan Usage
	High	[R].KASGPPVSELITK.[A]			1.25716e-05	0	1	2	4	P43277	P43277 [35-47]	1	1326.76	0	56.4	143.6	2.5264e+06	6.43547e+06	2	2		High	High	High	High	0	0	3.236e-05	8.431e-06	49	40	48.34	R.KASGPPVSELITK.A	[35-47]		Used
	High	[R].SGVSLAALKK.[AS]			0.00341833	0	3	4	2	P43274; P43275; P43277	P43274 [55-64]; P43275 [57-66]; P43277 [56-65]	1	973.604	0	45.8	154.2	1.09993e+06	3.70674e+06	1	1	Shared	High	High	High	High	0.001859	0	0.02637	0.002822	40	49	42.29	R.SGVSLAALKK.A	[56-65]		Not Used
	High	[K].ASGPPVSELITK.[A]			3.59139e-05	0	1	2	3	P43277	P43277 [36-47]	0	1198.67	0	75.2	124.8	4433554	7.35332e+06	1	1		High	High	High	High	0	0	0.0002516	2.503e-05	55	64	56.26	K.ASGPPVSELITK.A	[36-47]		Used
	High	[K].ALAAAGYDVEK.[N]			0.000182514	0	2	4	3	P43274; P43277	P43274 [65-75]; P43277 [66-76]	0	1107.57	1	85	115	2.33407e+07	3.15731e+07	2	2	Shared	High	High	High	High	0	0	0.0002934	0.0004727	52	56	42.48	K.ALAAAGYDVEK.N	[66-76]		Not Used
	High	[K].ALAAAGYDVEKNNSR.[I]			2.26529e-09	0	2	4	2	P43274; P43277	P43274 [65-79]; P43277 [66-80]	1	1578.79	0	45.2	154.8	201702	691300	1	1	Shared	High	High	High	High	0	0	0.0001125	1.094e-09	44	65	37.84	K.ALAAAGYDVEKNNSR.I	[66-80]		Not Used
	High	[R].SGVSLAALK.[K]			0.00972719	0.0004539	3	4	2	P43274; P43275; P43277	P43274 [55-63]; P43275 [57-65]; P43277 [56-64]	0	845.509	0	61	139	7.13968e+06	16275806	1	1	Shared	High	High	High	High	0.0012	0	0.01037	0.009362	45	28	51.11	R.SGVSLAALK.K	[56-64]		Not Used
	High	[K].KALAAAGYDVEK.[N]			0.0215986	0.00186591	2	4	2	P43274; P43277	P43274 [64-75]; P43277 [65-76]	1	1235.66	0	93.6	106.4	1.54914e+06	1760713	1	1	Shared	High	High	High	High	0.001859	0.001641	0.0212	0.02968	37	24	36.29	K.KALAAAGYDVEK.N	[65-76]		Not Used
	High	[K].ALAAAGYDVEK.[N]	1xCarbamyl [N-Term]	P43274 1xCarbamyl [N-Term]; P43277 1xCarbamyl [N-Term]	0.0347769	0.00308648	2	4	1	P43274; P43277	P43274 [65-75]; P43277 [66-76]	0	1150.57	0		200		450975		1	Shared	Not Found	High	n/a	High		0.001909		0.03124		28	60.65	K.ALAAAGYDVEK.N	[66-76]	1xCarbamyl [N-Term]	Not Used
Master Protein	Q6IFZ9	Keratin, type II cytoskeletal 74 OS=Mus musculus OX=10090 GN=Krt74 PE=3 SV=1	8	4	18	1	1	495	54.7	5.72	209	286	3	4	0	79.8	120.2	4.08131e+07	6.15085e+07	1	1	Peak Found	High
	Confidence	Annotated Sequence	Modifications	Modifications in Master Proteins	Qvality PEP	Qvality q-value	# Protein Groups	# Proteins	# PSMs	Master Protein Accessions	Positions in Master Proteins	# Missed Cleavages	Theo. MH+ [Da]	# Razor Quan Results	Abundances (Scaled): F3: Sample	Abundances (Scaled): F4: Sample	Abundance: F3: Sample	Abundance: F4: Sample	Abundances Count: F3: Sample	Abundances Count: F4: Sample	Quan Info	Found in Sample: [S3] F3: Sample	Found in Sample: [S4] F4: Sample	Confidence (by Search Engine): A2 Mascot	Confidence (by Search Engine): B2 Mascot	Percolator q-Value (by Search Engine): A2 Mascot	Percolator q-Value (by Search Engine): B2 Mascot	Percolator PEP (by Search Engine): A2 Mascot	Percolator PEP (by Search Engine): B2 Mascot	Ions Score (by Search Engine): A2 Mascot	Ions Score (by Search Engine): B2 Mascot	Top Apex RT [min]	Sequence in Protein	Positions in Protein	Peptide Group Modifications in Protein	Quan Usage
	High	[K].LLEGEENR.[IM]			0.00531071	0	2	2	2	P03995; Q6IFZ9	P03995 [366-373]; Q6IFZ9 [411-418]	0	959.479	0	58.4	141.6	207220	502196	1	1	Shared	Medium	High	Medium	High	0.04197	0	0.2179	0.004452	31	53	27.42	K.LLEGEENR.M	[411-418]		Not Used
	High	[R].FLEQQNQVLQTK.[W]			9.35039e-07	0	3	5	7	Q6IFZ9; P04104; Q6IFZ6	Q6IFZ9 [126-137]; P04104 [208-219]; Q6IFZ6 [187-198]	0	1475.79	0	71.2	128.8	1.41477e+08	2.55842e+08	4	4	Shared	High	High	High	High	0	0	1.901e-05	5.672e-07	97	98	49.86	R.FLEQQNQVLQTK.W	[126-137]		Not Used
	High	[R].FLEQQNQVLQTK.[W]	1xCarbamyl [N-Term]	Q6IFZ9 1xCarbamyl [N-Term]; P04104 1xCarbamyl [N-Term]; Q6IFZ6 1xCarbamyl [N-Term]	1.81936e-06	0	3	5	2	Q6IFZ9; P04104; Q6IFZ6	Q6IFZ9 [126-137]; P04104 [208-219]; Q6IFZ6 [187-198]	0	1518.79	0	27	173	254568	1.63307e+06	1	1	Shared	High	High	High	High	0	0	0.001866	1.134e-06	52	83	72.6	R.FLEQQNQVLQTK.W	[126-137]	1xCarbamyl [N-Term]	Not Used
	High	[K].LDELEGALQQAK.[E]	1xCarbamyl [N-Term]	Q6IFZ9 1xCarbamyl [N-Term]	0.0465495	0.00391672	1	1	2	Q6IFZ9	Q6IFZ9 [370-381]	0	1357.7	0	79.8	120.2	4.08131e+07	6.15085e+07	2	2		Peak Found	High	Low	High	0.1503	0.002423	0.537	0.04244	9	21	61.31	K.LDELEGALQQAK.E	[370-381]	1xCarbamyl [N-Term]	Used
	High	[K].FASFIDK.[V]			0.0516874	0.00408134	11	17	3	Q3TTY5; Q6IFZ9; P50446; P04104; Q6IME9; Q99M73; Q8VED5; P07744; Q6IFZ6; Q3UV17; Q922U2	Q3TTY5 [210-216]; Q6IFZ9 [117-123]; P50446 [163-169]; P04104 [199-205]; Q6IME9 [145-151]; Q99M73 [184-190]; Q8VED5 [150-156]; P07744 [157-163]; Q6IFZ6 [178-184]; Q3UV17 [176-182]; Q922U2 [173-179]	0	827.43	0	81.6	118.4	3.15647e+07	4.57893e+07	2	2	Shared	Medium	High	Medium	High	0.01314	0.002904	0.08919	0.04718	55	55	50.27	K.FASFIDK.V	[117-123]		Not Used
	Medium	[K].FASFIDK.[V]	1xCarbamyl [N-Term]	Q3TTY5 1xCarbamyl [N-Term]; Q6IFZ9 1xCarbamyl [N-Term]; P50446 1xCarbamyl [N-Term]; P04104 1xCarbamyl [N-Term]; Q6IME9 1xCarbamyl [N-Term]; Q99M73 1xCarbamyl [N-Term]; Q8VED5 1xCarbamyl [N-Term]; P07744 1xCarbamyl [N-Term]; Q6IFZ6 1xCarbamyl [N-Term]; Q3UV17 1xCarbamyl [N-Term]; Q922U2 1xCarbamyl [N-Term]	0.261258	0.0428369	11	17	1	Q3TTY5; Q6IFZ9; P50446; P04104; Q6IME9; Q99M73; Q8VED5; P07744; Q6IFZ6; Q3UV17; Q922U2	Q3TTY5 [210-216]; Q6IFZ9 [117-123]; P50446 [163-169]; P04104 [199-205]; Q6IME9 [145-151]; Q99M73 [184-190]; Q8VED5 [150-156]; P07744 [157-163]; Q6IFZ6 [178-184]; Q3UV17 [176-182]; Q922U2 [173-179]	0	870.436	0	13.3	186.7	7538.73	105986	1	1	Shared	Peak Found	Medium	n/a	Medium		0.04251		0.2473		37	81.47	K.FASFIDK.V	[117-123]	1xCarbamyl [N-Term]	Not Used
	Medium	[R].FLEQQNQVLQTK.[W]	1xGG [K12]		0.266559	0.044292	3	5	1	Q6IFZ9; P04104; Q6IFZ6	Q6IFZ9 [126-137]; P04104 [208-219]; Q6IFZ6 [187-198]	0	1589.83	0							No Quan Values	Medium	Not Found	Medium	Low	0.04197	0.101	0.217	0.4697	21	17		R.FLEQQNQVLQTK.W	[126-137]		Not Used
Master Protein	P02463	Collagen alpha-1(IV) chain OS=Mus musculus OX=10090 GN=Col4a1 PE=1 SV=4	5	6	34	6	1	1669	160.6	8.24	208	495	4	6	0	42.8	157.2	8.27316e+07	303767515	6	10	High	High
	Confidence	Annotated Sequence	Modifications	Modifications in Master Proteins	Qvality PEP	Qvality q-value	# Protein Groups	# Proteins	# PSMs	Master Protein Accessions	Positions in Master Proteins	# Missed Cleavages	Theo. MH+ [Da]	# Razor Quan Results	Abundances (Scaled): F3: Sample	Abundances (Scaled): F4: Sample	Abundance: F3: Sample	Abundance: F4: Sample	Abundances Count: F3: Sample	Abundances Count: F4: Sample	Quan Info	Found in Sample: [S3] F3: Sample	Found in Sample: [S4] F4: Sample	Confidence (by Search Engine): A2 Mascot	Confidence (by Search Engine): B2 Mascot	Percolator q-Value (by Search Engine): A2 Mascot	Percolator q-Value (by Search Engine): B2 Mascot	Percolator PEP (by Search Engine): A2 Mascot	Percolator PEP (by Search Engine): B2 Mascot	Ions Score (by Search Engine): A2 Mascot	Ions Score (by Search Engine): B2 Mascot	Top Apex RT [min]	Sequence in Protein	Positions in Protein	Peptide Group Modifications in Protein	Quan Usage
	High	[R].HSQTTDDPLCPPGTK.[I]	1xCarbamidomethyl [C10]		1.2754e-08	0	1	1	8	P02463	P02463 [1451-1465]	0	1653.75	0	42.4	157.6	1.12305e+07	41756515	2	2		High	High	High	High	0	0	0.0001228	6.612e-09	59	85	37.94	R.HSQTTDDPLCPPGTK.I	[1451-1465]		Used
	High	[R].HSQTTDDPLCPPGTK.[I]	1xCarbamidomethyl [C10]; 1xCarbamyl [N-Term]	P02463 1xCarbamyl [N-Term]	0.0010952	0	1	1	1	P02463	P02463 [1451-1465]	0	1696.76	0		200		904414		1		Not Found	High	n/a	High		0		0.0008662		47	43.96	R.HSQTTDDPLCPPGTK.I	[1451-1465]	1xCarbamyl [N-Term]	Used
	High	[R].SAPFIECHGR.[G]	1xCarbamidomethyl [C7]		0.000118867	0	1	1	5	P02463	P02463 [1610-1619]	0	1173.55	2	40.5	159.5	2.86037e+07	112750576	2	2		High	High	High	High	0	0	0.0001997	0.0002356	55	50	35.75	R.SAPFIECHGR.G	[1610-1619]		Used
	High	[R].AHGQDLGTAGSCLRK.[F]	1xCarbamidomethyl [C12]		0.00339656	0	1	1	2	P02463	P02463 [1482-1496]	1	1570.78	0	2.1	197.9	33659	3.23154e+06	1	2		Peak Found	High	Low	High	0.1742	0	0.5846	0.002802	11	28	30.66	R.AHGQDLGTAGSCLRK.F	[1482-1496]		Used
	High	[R].AHGQDLGTAGSCLR.[K]	1xCarbamidomethyl [C12]; 1xCarbamyl [N-Term]	P02463 1xCarbamyl [N-Term]	0.000184866	0	1	1	1	P02463	P02463 [1482-1495]	0	1485.69	0		200		3.18246e+06		1		Not Found	High	n/a	High		0		0.0001371		53	42.51	R.AHGQDLGTAGSCLR.K	[1482-1495]	1xCarbamyl [N-Term]	Used
	High	[R].AHGQDLGTAGSCLR.[K]	1xCarbamidomethyl [C12]		1.89362e-05	0	1	1	10	P02463	P02463 [1482-1495]	0	1442.68	0	47	153	4.03745e+07	1.31452e+08	3	3		High	High	High	High	0	0	0.000837	1.285e-05	49	65	34.58	R.AHGQDLGTAGSCLR.K	[1482-1495]		Used
	High	[R].SAPFIECHGR.[G]	1xCarbamidomethyl [C7]; 1xCarbamyl [N-Term]	P02463 1xCarbamyl [N-Term]	0.0403741	0.00363417	1	1	1	P02463	P02463 [1610-1619]	0	1216.55	1	3.2	196.8	107683	6.53883e+06	1	1		Peak Found	High	n/a	High		0.002423		0.03663		36	47.46	R.SAPFIECHGR.G	[1610-1619]	1xCarbamyl [N-Term]	Used
	High	[R].GDPGTPGVPGK.[D]			0.0632441	0.00657448	1	1	2	P02463	P02463 [969-979]	0	981.5	0	82.3	117.7	2381531	3.40728e+06	1	1		Medium	High	Medium	High	0.01591	0.004709	0.09612	0.05822	14	21	30.61	R.GDPGTPGVPGK.D	[969-979]		Used
	Medium	[R].GFPGPPGPDGLPGSMGPPGTPSVDHGFLVTR.[H]	1xOxidation [M15]; 1xPhospho [S/T]		0.136241	0.0201585	1	1	2	P02463	P02463 [1420-1450]	0	3096.43	0		200		414332		1		Not Found	Medium	n/a	Medium		0.02035		0.1276		4	68.47	R.GFPGPPGPDGLPGSMGPPGTPSVDHGFLVTR.H	[1420-1450]		Used
	Medium	[R].GFPGPPGPDGLPGSMGPPGTPSVDHGFLVTR.[H]	1xPhospho [T/S]	P02463 1xPhospho [T/S]	0.198338	0.0321115	1	1	2	P02463	P02463 [1420-1450]	0	3080.43	0		200		129598		1		Not Found	Medium	n/a	Medium		0.03009		0.1876		8	70.42	R.GFPGPPGPDGLPGSMGPPGTPSVDHGFLVTR.H	[1420-1450]	1xPhospho [T/S]	Used
Master Protein	Q9ERD7	Tubulin beta-3 chain OS=Mus musculus OX=10090 GN=Tubb3 PE=1 SV=1	30	13	51	3	1	450	50.4	4.93	207	487	7	11	0	59	141	2.32282e+06	5552719	4	4	High	High
	Confidence	Annotated Sequence	Modifications	Modifications in Master Proteins	Qvality PEP	Qvality q-value	# Protein Groups	# Proteins	# PSMs	Master Protein Accessions	Positions in Master Proteins	# Missed Cleavages	Theo. MH+ [Da]	# Razor Quan Results	Abundances (Scaled): F3: Sample	Abundances (Scaled): F4: Sample	Abundance: F3: Sample	Abundance: F4: Sample	Abundances Count: F3: Sample	Abundances Count: F4: Sample	Quan Info	Found in Sample: [S3] F3: Sample	Found in Sample: [S4] F4: Sample	Confidence (by Search Engine): A2 Mascot	Confidence (by Search Engine): B2 Mascot	Percolator q-Value (by Search Engine): A2 Mascot	Percolator q-Value (by Search Engine): B2 Mascot	Percolator PEP (by Search Engine): A2 Mascot	Percolator PEP (by Search Engine): B2 Mascot	Ions Score (by Search Engine): A2 Mascot	Ions Score (by Search Engine): B2 Mascot	Top Apex RT [min]	Sequence in Protein	Positions in Protein	Peptide Group Modifications in Protein	Quan Usage
	High	[-].MREIVHIQAGQCGNQIGAK.[F]	1xCarbamidomethyl [C12]; 1xOxidation [M1]		0.0015177	0	5	6	4	Q7TMM9; Q9D6F9; Q9ERD7; P99024; P68372	Q7TMM9 [1-19]; Q9D6F9 [1-19]; Q9ERD7 [1-19]; P99024 [1-19]; P68372 [1-19]	1	2126.06	0	2.9	197.1	14900.2	1.01787e+06	1	2	Shared	Peak Found	High	n/a	High		0		0.001218		30	42.57	-.MREIVHIQAGQCGNQIGAK.F	[1-19]		Not Used
	High	[R].ISVYYNEASSHK.[Y]			0.0028583	0	1	1	2	Q9ERD7	Q9ERD7 [47-58]	0	1397.67	0	84.8	115.2	874973	1.18884e+06	1	1		High	High	High	High	0.0012	0	0.01074	0.002337	32	34	38.55	R.ISVYYNEASSHK.Y	[47-58]		Used
	High	[K].LAVNMVPFPR.[L]			0.00206305	0	5	8	1	Q7TMM9; Q9D6F9; Q9ERD7; P99024; P68372	Q7TMM9 [253-262]; Q9D6F9 [253-262]; Q9ERD7 [253-262]; P99024 [253-262]; P68372 [253-262]	0	1143.63	0	22.2	177.8	42586.8	341512	1	1	Shared	Peak Found	High	n/a	High		0		0.001673		44	72.22	K.LAVNMVPFPR.L	[253-262]		Not Used
	High	[K].VAVCDIPPR.[G]	1xCarbamidomethyl [C4]		0.000881084	0	1	3	9	Q9ERD7	Q9ERD7 [351-359]	0	1026.54	0	45.7	154.3	590006	1.99196e+06	3	3		High	High	High	High	0	0	0.008897	0.000719	42	71	43.8	K.VAVCDIPPR.G	[351-359]		Used
	High	[R].EIVHIQAGQCGNQIGAK.[F]	1xCarbamidomethyl [C10]		0.000287505	0	5	6	4	Q7TMM9; Q9D6F9; Q9ERD7; P99024; P68372	Q7TMM9 [3-19]; Q9D6F9 [3-19]; Q9ERD7 [3-19]; P99024 [3-19]; P68372 [3-19]	0	1822.92	0		200		1.05788e+07		2	Shared	Not Found	High	n/a	High		0		0.0002168		46	45.77	R.EIVHIQAGQCGNQIGAK.F	[3-19]		Not Used
	High	[K].EVDEQMLAIQSK.[N]	1xOxidation [M6]		0.00339656	0	1	1	3	Q9ERD7	Q9ERD7 [325-336]	0	1406.68	0	40.6	159.4	303172	1.19055e+06	2	2		High	High	High	High	0	0	0.004023	0.01091	48	36	43.35	K.EVDEQMLAIQSK.N	[325-336]		Used
	High	[R].ALTVPELTQQMFDAK.[N]	1xOxidation [M11]		0.00566055	0	3	4	4	Q9D6F9; Q9ERD7; P68372	Q9D6F9 [283-297]; Q9ERD7 [283-297]; P68372 [283-297]	0	1707.86	0	24.6	175.4	110201	784868	3	3	Shared	Peak Found	High	n/a	High		0		0.00477		36	70.44	R.ALTVPELTQQMFDAK.N	[283-297]		Not Used
	High	[K].EVDEQMLAIQSK.[N]			0.00521002	0	1	1	2	Q9ERD7	Q9ERD7 [325-336]	0	1390.69	0	63.9	136.1	554665	1.18137e+06	1	1		High	High	High	High	0.0012	0	0.01162	0.004358	41	44	53.87	K.EVDEQMLAIQSK.N	[325-336]		Used
	High	[R].FPGQLNADLR.[K]			3.30466e-05	0	5	8	6	Q7TMM9; Q9D6F9; Q9ERD7; P99024; P68372	Q7TMM9 [242-251]; Q9D6F9 [242-251]; Q9ERD7 [242-251]; P99024 [242-251]; P68372 [242-251]	0	1130.6	0	79.8	120.2	3.07309e+06	4.62906e+06	2	1	Shared	High	High	High	High	0	0	6.349e-05	0.0003837	64	48	56.47	R.FPGQLNADLR.K	[242-251]		Not Used
	High	[R].AILVDLEPGTMDSVR.[S]	1xOxidation [M11]		0.00235952	0	3	4	7	Q7TMM9; Q9ERD7; P99024	Q7TMM9 [63-77]; Q9ERD7 [63-77]; P99024 [63-77]	0	1631.83	0	54.8	145.2	1.05662e+06	2.80268e+06	3	3	Shared	Peak Found	High	Low	High	0.0802	0	0.3521	0.001918	9	43	67.55	R.AILVDLEPGTMDSVR.S	[63-77]		Not Used
	High	[R].AILVDLEPGTMDSVR.[S]			0.0173196	0.0012365	3	4	1	Q7TMM9; Q9ERD7; P99024	Q7TMM9 [63-77]; Q9ERD7 [63-77]; P99024 [63-77]	0	1615.84	0	85.5	114.5	312114	417584	1	1	Shared	Peak Found	High	n/a	High		0.0003807		0.01517		22	75.09	R.AILVDLEPGTMDSVR.S	[63-77]		Not Used
	High	[K].LAVNMVPFPR.[L]	1xOxidation [M5]		0.0139673	0.0012365	5	8	2	Q7TMM9; Q9D6F9; Q9ERD7; P99024; P68372	Q7TMM9 [253-262]; Q9D6F9 [253-262]; Q9ERD7 [253-262]; P99024 [253-262]; P68372 [253-262]	0	1159.63	0	26.1	173.9	234530	1.56534e+06	2	2	Shared	Peak Found	High	Low	High	0.1191	0.0003807	0.4767	0.01213	17	52	62.97	K.LAVNMVPFPR.L	[253-262]		Not Used
	High	[R].FPGQLNADLRK.[L]			0.0347769	0.00308648	5	8	2	Q7TMM9; Q9D6F9; Q9ERD7; P99024; P68372	Q7TMM9 [242-252]; Q9D6F9 [242-252]; Q9ERD7 [242-252]; P99024 [242-252]; P68372 [242-252]	1	1258.69	0	36.7	163.3	169198	752147	1	1	Shared	Peak Found	High	n/a	High		0.001909		0.03139		28	48.53	R.FPGQLNADLRK.L	[242-252]		Not Used
	High	[K].NMMAACDPR.[H]	1xCarbamidomethyl [C6]; 1xOxidation [M3]		0.0595059	0.00574367	5	7	3	Q7TMM9; Q9D6F9; Q9ERD7; P99024; P68372	Q7TMM9 [298-306]; Q9D6F9 [298-306]; Q9ERD7 [298-306]; P99024 [298-306]; P68372 [298-306]	0	1081.42	0	27	173	579663	3.72142e+06	3	3	Shared	Medium	High	Medium	High	0.02449	0.004491	0.1327	0.05469	19	37	25	K.NMMAACDPR.H	[298-306]		Not Used
	High	[R].ISEQFTAMFR.[R]			0.0824661	0.00896852	5	6	1	Q7TMM9; Q9D6F9; Q9ERD7; P99024; P68372	Q7TMM9 [381-390]; Q9D6F9 [381-390]; Q9ERD7 [381-390]; P99024 [381-390]; P68372 [381-390]	0	1229.6	0	60.8	139.2	147630	337830	1	1	Shared	High	Peak Found	High	n/a	0.006061		0.07186		35		70.08	R.ISEQFTAMFR.R	[381-390]		Not Used
	Medium	[R].IMNTFSVVPSPK.[V]	1xOxidation [M2]		0.0896373	0.0112414	4	4	1	Q9D6F9; Q9ERD7; P99024; P68372	Q9D6F9 [163-174]; Q9ERD7 [163-174]; P99024 [163-174]; P68372 [163-174]	0	1335.7	0	75.2	124.8	835606	1.38796e+06	1	1	Shared	Medium	Peak Found	Medium	n/a	0.01286		0.07744		30		57.23	R.IMNTFSVVPSPK.V	[163-174]		Not Used
	Medium	[K].NMMAACDPR.[H]	1xCarbamidomethyl [C6]		0.16667	0.0261797	5	7	1	Q7TMM9; Q9D6F9; Q9ERD7; P99024; P68372	Q7TMM9 [298-306]; Q9D6F9 [298-306]; Q9ERD7 [298-306]; P99024 [298-306]; P68372 [298-306]	0	1065.43	0	42.3	157.7	436069	1.62514e+06	1	1	Shared	Peak Found	Medium	Low	Medium	0.1465	0.02608	0.529	0.1566	9	22	33.66	K.NMMAACDPR.H	[298-306]		Not Used
	Medium	[K].NMMAACDPR.[H]	1xCarbamidomethyl [C6]; 2xOxidation [M2; M3]		0.240837	0.0389541	5	7	1	Q7TMM9; Q9D6F9; Q9ERD7; P99024; P68372	Q7TMM9 [298-306]; Q9D6F9 [298-306]; Q9ERD7 [298-306]; P99024 [298-306]; P68372 [298-306]	0	1097.42	0		200		91681.6		1	Shared	Not Found	Medium	n/a	Medium		0.03615		0.228		21	23.81	K.NMMAACDPR.H	[298-306]		Not Used
	Medium	[R].FPGQLNADLR.[K]	1xCarbamyl [N-Term]	Q7TMM9 1xCarbamyl [N-Term]; Q9D6F9 1xCarbamyl [N-Term]; Q9ERD7 1xCarbamyl [N-Term]; P99024 1xCarbamyl [N-Term]; P68372 1xCarbamyl [N-Term]	0.287137	0.0482065	5	8	1	Q7TMM9; Q9D6F9; Q9ERD7; P99024; P68372	Q7TMM9 [242-251]; Q9D6F9 [242-251]; Q9ERD7 [242-251]; P99024 [242-251]; P68372 [242-251]	0	1173.6	0	12.9	187.1	7140.34	103151	1	1	Shared	Peak Found	Medium	n/a	Medium		0.04723		0.2727		7	72.9	R.FPGQLNADLR.K	[242-251]	1xCarbamyl [N-Term]	Not Used
Master Protein	Q8VED5	Keratin, type II cytoskeletal 79 OS=Mus musculus OX=10090 GN=Krt79 PE=1 SV=2	10	6	18	2	1	531	57.5	7.69	207	103	4	5	0	106.2	93.8	1.86955e+06	1.64984e+06	2	2	High	Medium	Carbamyl [K229(100)]
	Confidence	Annotated Sequence	Modifications	Modifications in Master Proteins	Qvality PEP	Qvality q-value	# Protein Groups	# Proteins	# PSMs	Master Protein Accessions	Positions in Master Proteins	# Missed Cleavages	Theo. MH+ [Da]	# Razor Quan Results	Abundances (Scaled): F3: Sample	Abundances (Scaled): F4: Sample	Abundance: F3: Sample	Abundance: F4: Sample	Abundances Count: F3: Sample	Abundances Count: F4: Sample	Quan Info	Found in Sample: [S3] F3: Sample	Found in Sample: [S4] F4: Sample	Confidence (by Search Engine): A2 Mascot	Confidence (by Search Engine): B2 Mascot	Percolator q-Value (by Search Engine): A2 Mascot	Percolator q-Value (by Search Engine): B2 Mascot	Percolator PEP (by Search Engine): A2 Mascot	Percolator PEP (by Search Engine): B2 Mascot	Ions Score (by Search Engine): A2 Mascot	Ions Score (by Search Engine): B2 Mascot	Top Apex RT [min]	Sequence in Protein	Positions in Protein	Peptide Group Modifications in Protein	Quan Usage
	High	[R].NLDLDSIIAEVK.[A]			1.2098e-05	0	1	1	1	Q8VED5	Q8VED5 [304-315]	0	1329.73	0	113.6	86.4	834289	634023	1	1		High	Peak Found	High	Low	0	0.2375	2.581e-05	0.7852	88	8	89.49	R.NLDLDSIIAEVK.A	[304-315]		Used
	High	[K].NKYEDEINKR.[T]	1xGG [K2]		0.00521002	0	3	4	1	Q8VED5; Q6IFZ6; Q922U2	Q8VED5 [228-237]; Q6IFZ6 [255-264]; Q922U2 [250-259]	2	1422.7	0	147.6	52.4	401456	142607	1	1	Shared	High	Peak Found	High	n/a	0		0.005903		51		29.73	K.NKYEDEINKR.T	[228-237]		Not Used
	High	[K].NKYEDEINKR.[T]	1xCarbamyl [N-Term]; 1xCarbamyl [K2(100)]	Q8VED5 1xCarbamyl [K229(100)]; 1xCarbamyl [N-Term]; Q6IFZ6 1xCarbamyl [K256(100)]; 1xCarbamyl [N-Term]; Q922U2 1xCarbamyl [K251(100)]; 1xCarbamyl [N-Term]	0.00659664	0	3	4	2	Q8VED5; Q6IFZ6; Q922U2	Q8VED5 [228-237]; Q6IFZ6 [255-264]; Q922U2 [250-259]	2	1351.66	1	96.8	103.2	626011	667734	1	1	Shared	Peak Found	High	Low	High	0.3626	0	0.8615	0.005572	18	32	36.18	K.NKYEDEINKR.T	[228-237]	1xCarbamyl [K229(100)]; 1xCarbamyl [N-Term]	Not Used
	High	[K].NKYEDEINKR.[T]			0.0021165	0	3	4	6	Q8VED5; Q6IFZ6; Q922U2	Q8VED5 [228-237]; Q6IFZ6 [255-264]; Q922U2 [250-259]	2	1308.65	2	114.3	85.7	1.01322e+08	7.59686e+07	3	3	Shared	High	High	High	High	0	0	0.005967	0.00352	38	35	28.89	K.NKYEDEINKR.T	[228-237]		Not Used
	High	[RK].SRAEAESWYQTK.[Y]			0.00401022	0	2	4	1	P50446; Q8VED5	P50446 [337-348]; Q8VED5 [325-336]	1	1455.69	0	79.3	120.7	374952	570832	1	1	Shared	Peak Found	High	Low	High	0.3464	0	0.849	0.003329	21	35	37.68	K.SRAEAESWYQTK.Y	[325-336]		Not Used
	High	[K].FASFIDK.[V]			0.0516874	0.00408134	11	17	3	Q3TTY5; Q6IFZ9; P50446; P04104; Q6IME9; Q99M73; Q8VED5; P07744; Q6IFZ6; Q3UV17; Q922U2	Q3TTY5 [210-216]; Q6IFZ9 [117-123]; P50446 [163-169]; P04104 [199-205]; Q6IME9 [145-151]; Q99M73 [184-190]; Q8VED5 [150-156]; P07744 [157-163]; Q6IFZ6 [178-184]; Q3UV17 [176-182]; Q922U2 [173-179]	0	827.43	0	81.6	118.4	3.15647e+07	4.57893e+07	2	2	Shared	Medium	High	Medium	High	0.01314	0.002904	0.08919	0.04718	55	55	50.27	K.FASFIDK.V	[150-156]		Not Used
	High	[K].NKYEDEINK.[R]			0.0844592	0.00917412	3	4	2	Q8VED5; Q6IFZ6; Q922U2	Q8VED5 [228-236]; Q6IFZ6 [255-263]; Q922U2 [250-258]	1	1152.55	0	122.3	77.7	1.77509e+06	1.12829e+06	1	1	Shared	Medium	High	Medium	High	0.02967	0.007403	0.1576	0.07806	37	34	28.27	K.NKYEDEINK.R	[228-236]		Not Used
	Medium	[K].YEELQVTAGK.[H]			0.159449	0.0251886	1	1	1	Q8VED5	Q8VED5 [337-346]	0	1180.58	0	100.9	99.1	1.03526e+06	1.01582e+06	1	1		Peak Found	Medium	n/a	Medium		0.02523		0.1499		18	51.29	K.YEELQVTAGK.H	[337-346]		Used
	Medium	[K].FASFIDK.[V]	1xCarbamyl [N-Term]	Q3TTY5 1xCarbamyl [N-Term]; Q6IFZ9 1xCarbamyl [N-Term]; P50446 1xCarbamyl [N-Term]; P04104 1xCarbamyl [N-Term]; Q6IME9 1xCarbamyl [N-Term]; Q99M73 1xCarbamyl [N-Term]; Q8VED5 1xCarbamyl [N-Term]; P07744 1xCarbamyl [N-Term]; Q6IFZ6 1xCarbamyl [N-Term]; Q3UV17 1xCarbamyl [N-Term]; Q922U2 1xCarbamyl [N-Term]	0.261258	0.0428369	11	17	1	Q3TTY5; Q6IFZ9; P50446; P04104; Q6IME9; Q99M73; Q8VED5; P07744; Q6IFZ6; Q3UV17; Q922U2	Q3TTY5 [210-216]; Q6IFZ9 [117-123]; P50446 [163-169]; P04104 [199-205]; Q6IME9 [145-151]; Q99M73 [184-190]; Q8VED5 [150-156]; P07744 [157-163]; Q6IFZ6 [178-184]; Q3UV17 [176-182]; Q922U2 [173-179]	0	870.436	0	13.3	186.7	7538.73	105986	1	1	Shared	Peak Found	Medium	n/a	Medium		0.04251		0.2473		37	81.47	K.FASFIDK.V	[150-156]	1xCarbamyl [N-Term]	Not Used
Master Protein	O35526	Syntaxin-1A OS=Mus musculus OX=10090 GN=Stx1a PE=1 SV=3	36	13	28	12	1	288	33	5.24	204	232	10	12	0	62.4	137.6	2.00293e+07	4.41586e+07	13	14	High	High
	Confidence	Annotated Sequence	Modifications	Modifications in Master Proteins	Qvality PEP	Qvality q-value	# Protein Groups	# Proteins	# PSMs	Master Protein Accessions	Positions in Master Proteins	# Missed Cleavages	Theo. MH+ [Da]	# Razor Quan Results	Abundances (Scaled): F3: Sample	Abundances (Scaled): F4: Sample	Abundance: F3: Sample	Abundance: F4: Sample	Abundances Count: F3: Sample	Abundances Count: F4: Sample	Quan Info	Found in Sample: [S3] F3: Sample	Found in Sample: [S4] F4: Sample	Confidence (by Search Engine): A2 Mascot	Confidence (by Search Engine): B2 Mascot	Percolator q-Value (by Search Engine): A2 Mascot	Percolator q-Value (by Search Engine): B2 Mascot	Percolator PEP (by Search Engine): A2 Mascot	Percolator PEP (by Search Engine): B2 Mascot	Ions Score (by Search Engine): A2 Mascot	Ions Score (by Search Engine): B2 Mascot	Top Apex RT [min]	Sequence in Protein	Positions in Protein	Peptide Group Modifications in Protein	Quan Usage
	High	[K].FVEVMSEYNATQSDYR.[E]			0.00591901	0	1	1	1	O35526	O35526 [127-142]	0	1938.85	0	73.9	126.1	43352.9	73968.2	1	1		Peak Found	High	n/a	High		0		0.004994		40	62.49	K.FVEVMSEYNATQSDYR.E	[127-142]		Used
	High	[R].IEYNVEHAVDYVER.[A]			0.000256221	0	1	1	3	O35526	O35526 [233-246]	0	1735.83	0	117	83	1.32753e+06	942579	2	2		High	High	High	High	0	0.0003807	0.000396	0.01731	38	26	61.85	R.IEYNVEHAVDYVER.A	[233-246]		Used
	High	[K].IAENVEEVKR.[K]			0.00275076	0	1	1	1	O35526	O35526 [47-56]	1	1186.64	0	45.2	154.8	2.30361e+06	7.88931e+06	1	1		Peak Found	High	Low	High	0.8145	0	1	0.002257	6	41	31.52	K.IAENVEEVKR.K	[47-56]		Used
	High	[K].IAENVEEVK.[R]			0.002822	0	1	1	2	O35526	O35526 [47-55]	0	1030.54	0	59.6	140.4	5.20306e+06	12264523	1	1		High	High	High	High	0	0	0.003883	0.002317	59	59	34.88	K.IAENVEEVK.R	[47-55]		Used
	High	[K].HSAILASPNPDEK.[T]			0.00544798	0	1	1	2	O35526	O35526 [58-70]	0	1378.7	0	51.1	148.9	1.84854e+06	5391796	1	1		High	High	High	High	0	0	0.00616	0.006717	35	36	35.31	K.HSAILASPNPDEK.T	[58-70]		Used
	High	[R].KHSAILASPNPDEK.[T]			0.000350598	0	1	1	1	O35526	O35526 [57-70]	1	1506.79	0	47.4	152.6	819029	2.63786e+06	1	1		High	Peak Found	High	n/a	0		0.0005251		31		30.47	R.KHSAILASPNPDEK.T	[57-70]		Used
	High	[R].KFVEVMSEYNATQSDYR.[E]	1xOxidation [M6]		0.00813995	0	1	1	1	O35526	O35526 [126-142]	1	2082.94	0	77.1	122.9	64074.6	102055	1	1		Peak Found	High	Low	High	0.259	0	0.7422	0.006942	18	40	49.38	R.KFVEVMSEYNATQSDYR.E	[126-142]		Used
	High	[K].QALSEIETR.[H]			0.000244995	0	1	1	2	O35526	O35526 [190-198]	0	1046.55	0	71	129	5.34871e+06	9722374	1	1		High	High	High	High	0	0	0.002594	0.0001835	51	57	39.63	K.QALSEIETR.H	[190-198]		Used
	High	[K].SIEQSIEQEEGLNR.[S]			0.000124314	0	1	1	3	O35526	O35526 [95-108]	0	1631.79	0	74.4	125.6	2.49552e+06	4.20943e+06	2	2		High	High	High	High	0	0	0.0002078	0.001037	65	40	58.97	K.SIEQSIEQEEGLNR.S	[95-108]		Used
	High	[K].DSDDDDDVTVTVDR.[D]			0.00328977	0	1	1	2	O35526	O35526 [13-26]	0	1566.64	0	110.4	89.6	248805	201998	1	1		High	High	High	High	0	0	0.003915	0.004907	39	41	43.2	K.DSDDDDDVTVTVDR.D	[13-26]		Used
	High	[K].DSDDDDDVTVTVDRDR.[F]			0.00314586	0	1	1	2	O35526	O35526 [13-28]	1	1837.77	0	66.7	133.3	191922	383905	1	1		High	High	High	High	0.0012	0	0.01018	0.00259	26	35	41.14	K.DSDDDDDVTVTVDRDR.F	[13-28]		Used
	High	[R].TAKDSDDDDDVTVTVDR.[D]	1xPhospho [T/S]		0.0215986	0.00186591	1	1	4	O35526	O35526 [10-26]	1	1946.79	0	83	117	86918.5	122526	1	1		Medium	High	Medium	High	0.01691	0.001032	0.09793	0.01916	26	40	40.51	R.TAKDSDDDDDVTVTVDR.D	[10-26]		Used
	High	[K].FVEVMSEYNATQSDYR.[E]	1xOxidation [M5]		0.0388981	0.00308648	1	1	1	O35526	O35526 [127-142]	0	1954.85	0	107.4	92.6	48191	41523.4	1	1		High	Peak Found	High	n/a	0.002424		0.03606		22		53.56	K.FVEVMSEYNATQSDYR.E	[127-142]		Used
	High	[R].QLEITGR.[T]			0.0381798	0.00308648	2	3	2	P61264; O35526	P61264 [151-157]; O35526 [152-158]	0	816.457	0	59.5	140.5	14660496	34615076	1	1	Shared	Peak Found	High	Low	High	0.3025	0.001909	0.8012	0.03452	23	37	34.09	R.QLEITGR.T	[152-158]		Not Used
	Medium	[K].HSAILASPNPDEK.[T]	1xCarbamyl [N-Term]	O35526 1xCarbamyl [N-Term]	0.127959	0.0182118	1	1	1	O35526	O35526 [58-70]	0	1421.7	0		200		174746		1		Not Found	Medium	n/a	Medium		0.01893		0.1196		10	43.1	K.HSAILASPNPDEK.T	[58-70]	1xCarbamyl [N-Term]	Used
Master Protein	P62737	Actin, aortic smooth muscle OS=Mus musculus OX=10090 GN=Acta2 PE=1 SV=1	28	10	30	1	1	377	42	5.39	202	390	5	10	0	48.6	151.4	90666.7	282241	1	1	Peak Found	High
	Confidence	Annotated Sequence	Modifications	Modifications in Master Proteins	Qvality PEP	Qvality q-value	# Protein Groups	# Proteins	# PSMs	Master Protein Accessions	Positions in Master Proteins	# Missed Cleavages	Theo. MH+ [Da]	# Razor Quan Results	Abundances (Scaled): F3: Sample	Abundances (Scaled): F4: Sample	Abundance: F3: Sample	Abundance: F4: Sample	Abundances Count: F3: Sample	Abundances Count: F4: Sample	Quan Info	Found in Sample: [S3] F3: Sample	Found in Sample: [S4] F4: Sample	Confidence (by Search Engine): A2 Mascot	Confidence (by Search Engine): B2 Mascot	Percolator q-Value (by Search Engine): A2 Mascot	Percolator q-Value (by Search Engine): B2 Mascot	Percolator PEP (by Search Engine): A2 Mascot	Percolator PEP (by Search Engine): B2 Mascot	Ions Score (by Search Engine): A2 Mascot	Ions Score (by Search Engine): B2 Mascot	Top Apex RT [min]	Sequence in Protein	Positions in Protein	Peptide Group Modifications in Protein	Quan Usage
	High	[R].VAPEEHPTLLTEAPLNPK.[A]			0.00326881	0	1	4	1	P62737	P62737 [98-115]	0	1956.04	0	48.6	151.4	90666.7	282241	1	1		Peak Found	High	n/a	High		0		0.002688		22	61.03	R.VAPEEHPTLLTEAPLNPK.A	[98-115]		Used
	High	[RK].SYELPDGQVITIGNER.[F]			3.08987e-07	0	2	7	4	P60710; P62737	P60710 [239-254]; P62737 [241-256]	0	1790.89	0	101.6	98.4	1.47784e+06	1.43155e+06	2	2	Shared	High	High	High	High	0	0	1.72e-05	1.799e-07	76	108	74.03	K.SYELPDGQVITIGNER.F	[241-256]		Not Used
	High	[K].EITALAPSTMK.[I]			0.000131685	0	2	6	2	P60710; P62737	P60710 [316-326]; P62737 [318-328]	0	1161.62	0	40.8	159.2	2.20326e+06	8607724	1	1	Shared	High	High	High	High	0.001859	0	0.01564	9.606e-05	36	47	51.33	K.EITALAPSTMK.I	[318-328]		Not Used
	High	[K].EITALAPSTMK.[I]	1xOxidation [M10]		0.000648074	0	2	6	4	P60710; P62737	P60710 [316-326]; P62737 [318-328]	0	1177.61	0	32.6	167.4	3.9995e+06	2.05644e+07	2	2	Shared	High	High	High	High	0	0	0.004374	0.0005023	45	38	42.4	K.EITALAPSTMK.I	[318-328]		Not Used
	High	[K].DSYVGDEAQSKR.[G]			4.16098e-05	0	2	6	2	P60710; P62737	P60710 [51-62]; P62737 [53-64]	1	1354.62	0	66.8	133.2	1.06436e+06	2.12332e+06	1	1	Shared	High	High	High	High	0.002424	0	0.03673	2.91e-05	21	50	26.35	K.DSYVGDEAQSKR.G	[53-64]		Not Used
	High	[K].AGFAGDDAPR.[A]	1xCarbamyl [N-Term]	P60710 1xCarbamyl [N-Term]; P62737 1xCarbamyl [N-Term]	7.74149e-05	0	2	6	1	P60710; P62737	P60710 [19-28]; P62737 [21-30]	0	1019.45	0	7.8	192.2	35643.7	879098	1	1	Shared	Peak Found	High	n/a	High		0		5.53e-05		70	42.1	K.AGFAGDDAPR.A	[21-30]	1xCarbamyl [N-Term]	Not Used
	High	[K].AGFAGDDAPR.[A]			0.000144954	0	2	6	5	P60710; P62737	P60710 [19-28]; P62737 [21-30]	0	976.448	0	58.3	141.7	2.40488e+07	5.8409e+07	3	2	Shared	High	High	High	High	0	0	0.0002382	0.0002518	62	59	31.77	K.AGFAGDDAPR.A	[21-30]		Not Used
	High	[R].HQGVMVGMGQK.[D]	1xOxidation [M5]		0.0114743	0.0004539	2	7	2	P60710; P62737	P60710 [40-50]; P62737 [42-52]	0	1187.57	0	145.8	54.2	1.58212e+06	588571	2	2	Shared	Peak Found	High	n/a	High		0		0.00993		28	27.07	R.HQGVMVGMGQK.D	[42-52]		Not Used
	High	[K].DSYVGDEAQSK.[R]			0.0094228	0.0004539	2	6	2	P60710; P62737	P60710 [51-61]; P62737 [53-63]	0	1198.52	0	96.4	103.6	10838780	11638782	1	1	Shared	Peak Found	High	n/a	High		0		0.008099		35	27.61	K.DSYVGDEAQSK.R	[53-63]		Not Used
	High	[K].IIAPPER.[K]	1xCarbamyl [N-Term]	P60710 1xCarbamyl [N-Term]; P62737 1xCarbamyl [N-Term]	0.0177628	0.0012365	2	7	1	P60710; P62737	P60710 [329-335]; P62737 [331-337]	0	838.478	0	9.2	190.8	11755.2	242708	1	1	Shared	Peak Found	High	n/a	High		0.0003807		0.01558		33	54.63	K.IIAPPER.K	[331-337]	1xCarbamyl [N-Term]	Not Used
	Medium	[R].DLTDYLMK.[I]	1xOxidation [M7]		0.118744	0.0161237	2	7	2	P60710; P62737	P60710 [184-191]; P62737 [186-193]	0	1014.48	0	46.4	153.6	1.23525e+06	4.09147e+06	2	2	Shared	Peak Found	Medium	Low	Medium	0.1367	0.02341	0.5103	0.1434	21	26	59.66	R.DLTDYLMK.I	[186-193]		Not Used
	Medium	[K].IIAPPER.[K]			0.139366	0.0207483	2	7	3	P60710; P62737	P60710 [329-335]; P62737 [331-337]	0	795.472	0	48.2	151.8	11309118	35618860	1	1	Shared	Medium	Medium	Medium	Medium	0.03799	0.02078	0.1964	0.1304	42	41	34.87	K.IIAPPER.K	[331-337]		Not Used
	Medium	[R].AVFPSIVGRPR.[H]			0.267897	0.044292	2	6	1	P60710; P62737	P60710 [29-39]; P62737 [31-41]	0	1198.71	0		200		139793		1	Shared	Not Found	Medium	n/a	Medium		0.04427		0.2538		13	55.14	R.AVFPSIVGRPR.H	[31-41]		Not Used
Master Protein	Q68FD5	Clathrin heavy chain 1 OS=Mus musculus OX=10090 GN=Cltc PE=1 SV=3	18	26	37	26	1	1675	191.4	5.69	199	488	10	24	0	53	147	1.34421e+07	3.7329e+07	23	26	High	High
	Confidence	Annotated Sequence	Modifications	Modifications in Master Proteins	Qvality PEP	Qvality q-value	# Protein Groups	# Proteins	# PSMs	Master Protein Accessions	Positions in Master Proteins	# Missed Cleavages	Theo. MH+ [Da]	# Razor Quan Results	Abundances (Scaled): F3: Sample	Abundances (Scaled): F4: Sample	Abundance: F3: Sample	Abundance: F4: Sample	Abundances Count: F3: Sample	Abundances Count: F4: Sample	Quan Info	Found in Sample: [S3] F3: Sample	Found in Sample: [S4] F4: Sample	Confidence (by Search Engine): A2 Mascot	Confidence (by Search Engine): B2 Mascot	Percolator q-Value (by Search Engine): A2 Mascot	Percolator q-Value (by Search Engine): B2 Mascot	Percolator PEP (by Search Engine): A2 Mascot	Percolator PEP (by Search Engine): B2 Mascot	Ions Score (by Search Engine): A2 Mascot	Ions Score (by Search Engine): B2 Mascot	Top Apex RT [min]	Sequence in Protein	Positions in Protein	Peptide Group Modifications in Protein	Quan Usage
	High	[R].IHEGCEEPATHNALAK.[I]	1xCarbamidomethyl [C5]		0.000109377	0	1	1	3	Q68FD5	Q68FD5 [866-881]	0	1776.83	0	46.3	153.7	1.51254e+06	5.02432e+06	2	2		High	High	High	High	0.001859	0	0.01667	7.937e-05	30	38	29.69	R.IHEGCEEPATHNALAK.I	[866-881]		Used
	High	[K].IYIDSNNNPER.[F]			0.000293079	0	1	1	2	Q68FD5	Q68FD5 [882-892]	0	1334.63	0	82.8	117.2	1.76489e+06	2.49921e+06	1	1		High	High	High	High	0	0	0.0004486	0.00159	57	41	38.26	K.IYIDSNNNPER.F	[882-892]		Used
	High	[R].GQFSTDELVAEVEKR.[N]			0.00458566	0	1	1	2	Q68FD5	Q68FD5 [838-852]	1	1707.85	0	22.6	177.4	91800.3	719302	1	1		Medium	High	Medium	High	0.03506	0	0.1791	0.00382	27	36	69.74	R.GQFSTDELVAEVEKR.N	[838-852]		Used
	High	[K].NNRPSEGPLQTR.[L]			0.000274909	0	1	1	2	Q68FD5	Q68FD5 [572-583]	0	1368.7	0	47.3	152.7	1.42812e+06	4605110	1	1		High	High	High	High	0	0	0.001478	0.0002071	60	42	27.98	K.NNRPSEGPLQTR.L	[572-583]		Used
	High	[K].VDKLDASESLR.[K]			0.00269852	0	1	1	1	Q68FD5	Q68FD5 [1610-1620]	1	1232.65	0	27.5	172.5	519697	3.25976e+06	1	1		Peak Found	High	n/a	High		0		0.002203		20	37.18	K.VDKLDASESLR.K	[1610-1620]		Used
	High	[K].VANVELYYK.[A]			0.000424808	0	1	1	1	Q68FD5	Q68FD5 [1398-1406]	0	1098.58	0	73.6	126.4	629387	1.0803e+06	1	1		Peak Found	High	n/a	High		0		0.0003247		49	51.64	K.VANVELYYK.A	[1398-1406]		Used
	High	[R].TSIDAYDNFDNISLAQR.[L]			3.60867e-10	0	1	1	1	Q68FD5	Q68FD5 [1482-1498]	0	1942.91	0							Not Reliable	Not Found	High	n/a	High		0		1.632e-10		114		R.TSIDAYDNFDNISLAQR.L	[1482-1498]		Not Used
	High	[R].VVGAMQLYSVDR.[K]	1xOxidation [M5]		3.20057e-05	0	1	1	1	Q68FD5	Q68FD5 [177-188]	0	1353.68	0	39.4	160.6	67179.9	273885	1	1		Peak Found	High	n/a	High		0		2.211e-05		64	51.55	R.VVGAMQLYSVDR.K	[177-188]		Used
	High	[R].VVGAMQLYSVDR.[K]			0.000444271	0	1	1	1	Q68FD5	Q68FD5 [177-188]	0	1337.69	0	31.5	168.5	57639.7	308452	1	1		Peak Found	High	n/a	High		0		0.0003392		57	60.27	R.VVGAMQLYSVDR.K	[177-188]		Used
	High	[K].VIQCFAETGQVQK.[I]	1xCarbamidomethyl [C4]		3.03596e-06	0	1	1	3	Q68FD5	Q68FD5 [488-500]	0	1507.76	0	42.4	157.6	792536	2.94398e+06	2	2		High	High	High	High	0	0	6.396e-05	1.927e-06	60	65	46.51	K.VIQCFAETGQVQK.I	[488-500]		Used
	High	[R].RPISADSAIMNPASK.[V]	1xOxidation [M10]		0.00165988	0	1	1	2	Q68FD5	Q68FD5 [64-78]	0	1573.8	0	40	160	172913	690749	1	1		High	High	High	High	0.006061	0	0.07269	0.001332	21	40	38.26	R.RPISADSAIMNPASK.V	[64-78]		Used
	High	[K].EVCFACVDGK.[E]	2xCarbamidomethyl [C3; C6]		0.000588759	0	1	1	2	Q68FD5	Q68FD5 [1255-1264]	0	1184.51	0	35.3	164.7	565247	2637763	1	1		High	High	High	High	0.0012	0	0.01047	0.0004551	41	36	47.76	K.EVCFACVDGK.E	[1255-1264]		Used
	High	[R].CNEPAVWSQLAK.[A]	1xCarbamidomethyl [C1]		0.000229806	0	1	1	1	Q68FD5	Q68FD5 [1102-1113]	0	1402.68	0	30.5	169.5	112422	624772	1	1		Peak Found	High	Low	High	0.1191	0	0.4741	0.000171	11	49	62.45	R.CNEPAVWSQLAK.A	[1102-1113]		Used
	High	[K].HELIEFR.[R]			0.0149749	0.0012365	1	1	1	Q68FD5	Q68FD5 [1502-1508]	0	943.5	0	15.8	184.2	129089	1.50208e+06	1	1		Peak Found	High	n/a	High		0.0003807		0.01307		41	47.67	K.HELIEFR.R	[1502-1508]		Used
	High	[R].HSSLAGCQIINYR.[T]	1xCarbamidomethyl [C7]		0.021463	0.00161183	1	1	1	Q68FD5	Q68FD5 [145-157]	0	1518.75	0		200		202593		1		Not Found	High	n/a	High		0.0007424		0.019		26	50.07	R.HSSLAGCQIINYR.T	[145-157]		Used
	High	[R].AYEFAER.[C]			0.0316694	0.00283465	1	1	1	Q68FD5	Q68FD5 [1095-1101]	0	885.41	0	91.6	108.4	2.07502e+06	2.45743e+06	1	1		Peak Found	High	n/a	High		0.001641		0.02845		42	37.43	R.AYEFAER.C	[1095-1101]		Used
	High	[K].AHTMTDDVTFWK.[W]	1xOxidation [M4]		0.0526486	0.00408134	1	1	1	Q68FD5	Q68FD5 [101-112]	0	1467.66	0	22.5	177.5	21855.9	171998	1	1		Peak Found	High	n/a	High		0.002904		0.04812		23	52.58	K.AHTMTDDVTFWK.W	[101-112]		Used
	High	[R].IAAYLFK.[G]			0.0726978	0.00808988	1	1	1	Q68FD5	Q68FD5 [1510-1516]	0	825.487	0	42.6	157.4	246194	910942	1	1		High	Peak Found	High	Low	0.004227	0.115	0.06394	0.5134	44	24	57.1	R.IAAYLFK.G	[1510-1516]		Used
	High	[K].YIEIYVQK.[V]			0.0749208	0.00824361	1	1	1	Q68FD5	Q68FD5 [799-806]	0	1055.58	0	45.8	154.2	143003	481325	1	1		Peak Found	High	n/a	High		0.006573		0.06928		26	53.58	K.YIEIYVQK.V	[799-806]		Used
	High	[K].IVLDNSVFSEHR.[N]			0.0809999	0.00872052	1	1	1	Q68FD5	Q68FD5 [1011-1022]	0	1415.73	0		200		83712.6		1		Not Found	High	Low	High	0.4105	0.007043	0.9081	0.07493	6	20	57.78	K.IVLDNSVFSEHR.N	[1011-1022]		Used
	Medium	[R].AVNYFSK.[V]			0.0928822	0.0116673	1	1	2	Q68FD5	Q68FD5 [1435-1441]	0	828.425	0	84	116	1.64422e+06	2.26843e+06	1	1		Medium	Medium	Medium	Medium	0.01286	0.0454	0.07981	0.2665	34	34	36.93	R.AVNYFSK.V	[1435-1441]		Used
	Medium	[K].MEGNAEESTLFCFAVR.[G]	1xCarbamidomethyl [C12]; 1xOxidation [M1]		0.130918	0.0185627	1	1	1	Q68FD5	Q68FD5 [206-221]	0	1876.82	0	60.9	139.1	12268.4	28037.2	1	1		Peak Found	Medium	n/a	Medium		0.01973		0.1228		20	78.23	K.MEGNAEESTLFCFAVR.G	[206-221]		Used
	Medium	[R].AHIAQLCEK.[A]	1xCarbamidomethyl [C7]		0.134701	0.019463	1	1	1	Q68FD5	Q68FD5 [611-619]	0	1069.55	0	27.1	172.9	36055.5	230218	1	1		Peak Found	Medium	n/a	Medium		0.02035		0.126		18	28.7	R.AHIAQLCEK.A	[611-619]		Used
	Medium	[R].NNLAGAEELFAR.[K]			0.14336	0.0212949	1	1	1	Q68FD5	Q68FD5 [355-366]	0	1304.66	0	60.1	139.9	677094	1.57754e+06	1	1		Peak Found	Medium	Low	Medium	0.273	0.02111	0.768	0.1345	15	27	66.59	R.NNLAGAEELFAR.K	[355-366]		Used
	Medium	[R].ENPYYDSR.[V]			0.205882	0.0338537	1	1	1	Q68FD5	Q68FD5 [896-903]	0	1043.44	0	73.9	126.1	736439	1.25782e+06	1	1		Medium	Peak Found	Medium	Low	0.03349	0.3118	0.1689	0.8778	24	7	29.64	R.ENPYYDSR.V	[896-903]		Used
	Medium	[R].LASTLVHLGEYQAAVDGAR.[K]			0.263899	0.0439805	1	1	1	Q68FD5	Q68FD5 [1227-1245]	0	1971.03	0	7.6	192.4	6475.9	164774	1	1		Peak Found	Medium	n/a	Medium		0.04331		0.2501		16	67.52	R.LASTLVHLGEYQAAVDGAR.K	[1227-1245]		Used
	Medium	[R].VMEYINR.[L]	1xOxidation [M2]		0.285731	0.047926	1	1	1	Q68FD5	Q68FD5 [1040-1046]	0	940.456	0		200		1.32449e+06		1		Not Found	Medium	Low	Medium	0.1267	0.04692	0.4893	0.2708	28	28	31.49	R.VMEYINR.L	[1040-1046]		Used
Master Protein	P39053	Dynamin-1 OS=Mus musculus OX=10090 GN=Dnm1 PE=1 SV=2	16	15	23	15	1	867	97.7	7.74	192	338	6	15	0	40.1	159.9	4.55523e+06	1.81576e+07	14	15	High	High
	Confidence	Annotated Sequence	Modifications	Modifications in Master Proteins	Qvality PEP	Qvality q-value	# Protein Groups	# Proteins	# PSMs	Master Protein Accessions	Positions in Master Proteins	# Missed Cleavages	Theo. MH+ [Da]	# Razor Quan Results	Abundances (Scaled): F3: Sample	Abundances (Scaled): F4: Sample	Abundance: F3: Sample	Abundance: F4: Sample	Abundances Count: F3: Sample	Abundances Count: F4: Sample	Quan Info	Found in Sample: [S3] F3: Sample	Found in Sample: [S4] F4: Sample	Confidence (by Search Engine): A2 Mascot	Confidence (by Search Engine): B2 Mascot	Percolator q-Value (by Search Engine): A2 Mascot	Percolator q-Value (by Search Engine): B2 Mascot	Percolator PEP (by Search Engine): A2 Mascot	Percolator PEP (by Search Engine): B2 Mascot	Ions Score (by Search Engine): A2 Mascot	Ions Score (by Search Engine): B2 Mascot	Top Apex RT [min]	Sequence in Protein	Positions in Protein	Peptide Group Modifications in Protein	Quan Usage
	High	[R].GMEDLIPLVNR.[L]	1xOxidation [M2]		0.000433043	0	1	1	2	P39053	P39053 [5-15]	0	1272.66	0	40.3	159.7	108275	428662	2	2		Peak Found	High	n/a	High		0		0.0003301		64	66.46	R.GMEDLIPLVNR.L	[5-15]		Used
	High	[K].LDLMDEGTDAR.[D]			3.70818e-05	0	1	3	2	P39053	P39053 [207-217]	0	1235.56	0	55.5	144.5	278912	726099	1	1		High	High	High	High	0	0	0.0008953	2.585e-05	60	58	51.75	K.LDLMDEGTDAR.D	[207-217]		Used
	High	[K].LDLMDEGTDAR.[D]	1xOxidation [M4]		0.00142366	0	1	3	1	P39053	P39053 [207-217]	0	1251.55	0	44.1	155.9	147761	522527	1	1		Peak Found	High	Low	High	0.07962	0	0.3479	0.001136	6	40	40.74	K.LDLMDEGTDAR.D	[207-217]		Used
	High	[R].LEIEAETDR.[V]			0.00326881	0	1	1	1	P39053	P39053 [99-107]	0	1075.53	0	76.8	123.2	310469	497720	1	1		Peak Found	High	Low	High	0.1226	0	0.4835	0.002691	18	58	40.24	R.LEIEAETDR.V	[99-107]		Used
	High	[R].IEGSGDQIDTYELSGGAR.[I]			9.84164e-07	0	1	1	2	P39053	P39053 [344-361]	0	1867.87	0	75.7	124.3	235273	386138	1	1		High	High	High	High	0	0	3.801e-05	5.968e-07	62	81	55.16	R.IEGSGDQIDTYELSGGAR.I	[344-361]		Used
	High	[K].TSGNQDEILVIR.[K]			2.46974e-07	0	1	1	2	P39053	P39053 [511-522]	0	1344.71	0	35.3	164.7	684537	3.1965e+06	1	1		High	High	High	High	0	0	7.898e-07	1.318e-05	93	59	57.01	K.TSGNQDEILVIR.K	[511-522]		Used
	High	[K].RIEGSGDQIDTYELSGGAR.[I]			0.000514722	0	1	1	1	P39053	P39053 [343-361]	1	2023.97	0		200		418625		1		Not Found	High	n/a	High		0		0.0003961		52	51.06	K.RIEGSGDQIDTYELSGGAR.I	[343-361]		Used
	High	[K].DITAALAAER.[K]			0.00192292	0	1	1	2	P39053	P39053 [247-256]	0	1030.55	0	36.6	163.4	649110	2897464	1	1		High	High	High	High	0	0	0.002414	0.001727	43	43	54.96	K.DITAALAAER.K	[247-256]		Used
	High	[R].GYIGVVNR.[S]			0.0252757	0.00186591	1	2	2	P39053	P39053 [230-237]	0	877.489	0	46.7	153.3	715380	2.3478e+06	1	1		Medium	High	Medium	High	0.01314	0.001032	0.08829	0.02255	35	39	40.87	R.GYIGVVNR.S	[230-237]		Used
	High	[K].LQSQLLSIEK.[E]			0.0374743	0.00308648	1	2	4	P39053	P39053 [300-309]	0	1158.67	0	43.2	156.8	444635	1.61241e+06	1	1		High	Medium	High	Medium	0.002424	0.02494	0.03499	0.1467	34	12	56.83	K.LQSQLLSIEK.E	[300-309]		Used
	High	[K].FTDFEEVR.[L]			0.0735795	0.00808988	1	1	1	P39053	P39053 [91-98]	0	1042.48	0	76.2	123.8	243583	395505	1	1		Peak Found	High	n/a	High		0.006573		0.06789		28	50.04	K.FTDFEEVR.L	[91-98]		Used
	High	[K].SSVLENFVGR.[D]			0.0800358	0.00848648	1	3	1	P39053	P39053 [45-54]	0	1107.58	0	20	180	156187	1.40574e+06	1	1		Peak Found	High	n/a	High		0.006804		0.07383		27	63.99	K.SSVLENFVGR.D	[45-54]		Used
	Medium	[R].DTLPGLR.[N]			0.0912466	0.0114948	1	1	1	P39053	P39053 [291-297]	0	771.436	0							No Quan Values	Not Found	Medium	n/a	Medium		0.01162		0.0849		34		R.DTLPGLR.N	[291-297]		Not Used
	Medium	[K].YMLSVDNLK.[L]	1xOxidation [M2]		0.243321	0.039566	1	1	1	P39053	P39053 [563-571]	0	1098.55	0	35.2	164.8	84928.3	398173	1	1		Peak Found	Medium	n/a	Medium		0.03681		0.2305		9	55.7	K.YMLSVDNLK.L	[563-571]		Used
	Medium	[K].NFRPDDPAR.[K]			0.249617	0.0409838	1	1	1	P39053	P39053 [316-324]	0	1087.53	0	40.1	159.9	338141	1.34648e+06	1	1		Peak Found	Medium	Low	Medium	0.07421	0.03951	0.3241	0.2364	18	10	28.93	K.NFRPDDPAR.K	[316-324]		Used
	Medium	[K].GISPVPINLR.[V]			0.284329	0.0475792	1	2	1	P39053	P39053 [114-123]	0	1065.64	0	18.2	181.8	158038	1577789	1	1		Peak Found	Medium	Low	Medium	0.06231	0.04644	0.2849	0.2698	12	8	63.99	K.GISPVPINLR.V	[114-123]		Used
Master Protein	P18872	Guanine nucleotide-binding protein G(o) subunit alpha OS=Mus musculus OX=10090 GN=Gnao1 PE=1 SV=3	35	13	34	11	1	354	40.1	5.53	191	307	10	12	2	60.3	139.7	3.66998e+07	8.50728e+07	16	16	High	High
	Confidence	Annotated Sequence	Modifications	Modifications in Master Proteins	Qvality PEP	Qvality q-value	# Protein Groups	# Proteins	# PSMs	Master Protein Accessions	Positions in Master Proteins	# Missed Cleavages	Theo. MH+ [Da]	# Razor Quan Results	Abundances (Scaled): F3: Sample	Abundances (Scaled): F4: Sample	Abundance: F3: Sample	Abundance: F4: Sample	Abundances Count: F3: Sample	Abundances Count: F4: Sample	Quan Info	Found in Sample: [S3] F3: Sample	Found in Sample: [S4] F4: Sample	Confidence (by Search Engine): A2 Mascot	Confidence (by Search Engine): B2 Mascot	Percolator q-Value (by Search Engine): A2 Mascot	Percolator q-Value (by Search Engine): B2 Mascot	Percolator PEP (by Search Engine): A2 Mascot	Percolator PEP (by Search Engine): B2 Mascot	Ions Score (by Search Engine): A2 Mascot	Ions Score (by Search Engine): B2 Mascot	Top Apex RT [min]	Sequence in Protein	Positions in Protein	Peptide Group Modifications in Protein	Quan Usage
	High	[R].IGAGDYQPTEQDILR.[T]			0.00251529	0	1	1	2	P18872	P18872 [163-177]	0	1675.83	0	79.3	120.7	3.07482e+06	4.67547e+06	2	2		Peak Found	High	Low	High	0.3262	0	0.8308	0.002045	6	30	61.33	R.IGAGDYQPTEQDILR.T	[163-177]		Used
	High	[RK].ILLLGAGESGK.[S]			6.84414e-06	0	4	12	12	Q6R0H7; P18872; P08752; B2RSH2	Q6R0H7 [782-792]; P18872 [36-46]; P08752 [36-46]; B2RSH2 [36-46]	0	1057.63	0	49.7	150.3	5087356	1.53814e+07	2	2	Shared	High	High	High	High	0.0012	0	0.01188	4.461e-06	41	85	58.51	K.LLLLGAGESGK.S	[36-46]		Used
	High	[K].MVCDVVSR.[M]	1xCarbamidomethyl [C3]		0.0075893	0	1	1	1	P18872	P18872 [106-113]	0	965.454	0	158.5	41.5	1.84074e+06	481713	1	1		High	Peak Found	High	Low	0	0.2094	0.008254	0.7359	52	13	35.32	K.MVCDVVSR.M	[106-113]		Used
	High	[K].TTGIVETHFTFK.[END]			0.000289351	0	3	4	1	P18872; P08752; B2RSH2	P18872 [182-193]; P08752 [182-193]; B2RSH2 [181-192]	0	1380.72	0	21.5	178.5	149130	1.23865e+06	1	1	Shared	Peak Found	High	n/a	High		0		0.0002173		34	58.29	K.TTGIVETHFTFK.N	[182-193]		Used
	High	[R].SREYQLNDSAK.[Y]			0.00514395	0	1	1	2	P18872	P18872 [144-154]	1	1310.63	0	131.6	68.4	1.47648e+06	767688	1	1		High	High	High	High	0	0	0.005851	0.00662	44	29	27.22	R.SREYQLNDSAK.Y	[144-154]		Used
	High	[K].YYLDSLDR.[I]			0.00333208	0	1	1	2	P18872	P18872 [155-162]	0	1044.5	0	91.2	108.8	2.54127e+06	3033421	1	1		Medium	High	Medium	High	0.01286	0	0.07985	0.002745	47	65	53.55	K.YYLDSLDR.I	[155-162]		Used
	High	[R].AMDTLGVEYGDKER.[K]	1xOxidation [M2]		4.48599e-06	0	1	1	2	P18872	P18872 [87-100]	1	1599.73	0	58.1	141.9	586228	1.43172e+06	1	1		High	High	High	High	0	0	0.0002874	2.894e-06	41	57	40.37	R.AMDTLGVEYGDKER.K	[87-100]		Used
	High	[R].AMDTLGVEYGDKER.[K]			5.46178e-07	0	1	1	2	P18872	P18872 [87-100]	1	1583.74	0	68.4	131.6	607636	1.16997e+06	1	1		High	High	High	High	0	0	0.001781	3.248e-07	48	53	46.99	R.AMDTLGVEYGDKER.K	[87-100]		Used
	High	[K].IIHEDGFSGEDVK.[Q]			0.0195268	0.0012365	1	1	3	P18872	P18872 [55-67]	0	1445.69	0	88.4	111.6	4.30618e+06	5.43577e+06	1	1		Medium	High	Medium	High	0.02197	0.0003807	0.1222	0.01721	21	16	41.86	K.IIHEDGFSGEDVK.Q	[55-67]		Used
	High	[K].NLKEDGISAAK.[D]			0.0144167	0.0012365	1	1	3	P18872	P18872 [22-32]	1	1145.62	0	58.3	141.7	4.44838e+06	1.08235e+07	2	2		High	High	High	High	0.001859	0.0007424	0.01472	0.01769	52	31	29.09	K.NLKEDGISAAK.D	[22-32]		Used
	High	[K].MVCDVVSR.[M]	1xCarbamidomethyl [C3]; 1xOxidation [M1]		0.0222893	0.00186591	1	1	3	P18872	P18872 [106-113]	0	981.449	0	13.9	186.1	1527307	20433240	1	1		Medium	High	Medium	High	0.03349	0.002423	0.1685	0.03657	24	34	29.96	K.MVCDVVSR.M	[106-113]		Used
	High	[R].LWGDSGIQECFNR.[S]	1xCarbamidomethyl [C10]		0.0330844	0.00283465	1	1	1	P18872	P18872 [131-143]	0	1581.71	0	33.3	166.7	165384	828698	1	1		Peak Found	High	n/a	High		0.001641		0.02979		28	65.74	R.LWGDSGIQECFNR.S	[131-143]		Used
	High	[R].LFDVGGQR.[S]			0.0552961	0.00437354	1	1	2	P18872	P18872 [199-206]	0	891.468	0	66.2	133.8	7.78585e+06	15728305	1	1		Medium	High	Medium	High	0.01838	0.003177	0.1066	0.05064	35	48	44.08	R.LFDVGGQR.S	[199-206]		Used
	Medium	[R].AMDTLGVEYGDK.[E]			0.185928	0.0291105	1	1	1	P18872	P18872 [87-98]	0	1298.59	0	92.7	107.3	115622	133810	1	1		Medium	Peak Found	Medium	n/a	0.02967		0.1537		14		51.48	R.AMDTLGVEYGDK.E	[87-98]		Used
	Medium	[K].NLKEDGISAAK.[D]	1xCarbamyl [N-Term]	P18872 1xCarbamyl [N-Term]	0.193087	0.0307027	1	1	1	P18872	P18872 [22-32]	1	1188.62	0	5.5	194.5	12020.9	428065	1	1		Peak Found	Medium	n/a	Medium		0.02928		0.1825		27	38.05	K.NLKEDGISAAK.D	[22-32]	1xCarbamyl [N-Term]	Used
	Medium	[R].EYQLNDSAK.[Y]			0.271939	0.0446846	1	1	2	P18872	P18872 [146-154]	0	1067.5	0	98.3	101.7	2975423	3.08134e+06	1	1		Medium	Medium	Medium	Medium	0.04233	0.04676	0.2213	0.2701	22	21	30.99	R.EYQLNDSAK.Y	[146-154]		Used
Master Protein	P04370	Myelin basic protein OS=Mus musculus OX=10090 GN=Mbp PE=1 SV=2	22	7	39	7	1	250	27.2	9.58	186	492	7	6	0	40.5	159.5	6.20232e+07	2.43945e+08	9	12	High	High
	Confidence	Annotated Sequence	Modifications	Modifications in Master Proteins	Qvality PEP	Qvality q-value	# Protein Groups	# Proteins	# PSMs	Master Protein Accessions	Positions in Master Proteins	# Missed Cleavages	Theo. MH+ [Da]	# Razor Quan Results	Abundances (Scaled): F3: Sample	Abundances (Scaled): F4: Sample	Abundance: F3: Sample	Abundance: F4: Sample	Abundances Count: F3: Sample	Abundances Count: F4: Sample	Quan Info	Found in Sample: [S3] F3: Sample	Found in Sample: [S4] F4: Sample	Confidence (by Search Engine): A2 Mascot	Confidence (by Search Engine): B2 Mascot	Percolator q-Value (by Search Engine): A2 Mascot	Percolator q-Value (by Search Engine): B2 Mascot	Percolator PEP (by Search Engine): A2 Mascot	Percolator PEP (by Search Engine): B2 Mascot	Ions Score (by Search Engine): A2 Mascot	Ions Score (by Search Engine): B2 Mascot	Top Apex RT [min]	Sequence in Protein	Positions in Protein	Peptide Group Modifications in Protein	Quan Usage
	High	[R].HRDTGILDSIGR.[F]			0.000294961	0	1	1	3	P04370	P04370 [164-175]	1	1339.71	0	17.5	182.5	593578	6.176e+06	1	2		High	High	High	High	0	0	0.005669	0.001795	25	36	46.39	R.HRDTGILDSIGR.F	[164-175]		Used
	High	[R].TQDENPVVHFFK.[N]			2.57465e-05	0	1	1	6	P04370	P04370 [211-222]	0	1460.72	0	37.1	162.9	5.23988e+06	2.30032e+07	3	3		High	High	High	High	0	0	0.005525	1.774e-05	34	62	63.71	R.TQDENPVVHFFK.N	[211-222]		Used
	High	[K].YLATASTMDHAR.[H]	1xCarbamyl [N-Term]; 1xOxidation [M8]	P04370 1xCarbamyl [N-Term]	0.00115272	0	1	1	1	P04370	P04370 [146-157]	0	1395.63	0		200		514490		1		Not Found	High	n/a	High		0		0.000915		44	46.36	K.YLATASTMDHAR.H	[146-157]	1xCarbamyl [N-Term]	Used
	High	[K].YLATASTMDHAR.[H]	1xCarbamyl [N-Term]	P04370 1xCarbamyl [N-Term]	0.0018624	0	1	1	1	P04370	P04370 [146-157]	0	1379.64	0		200		323203		1		Not Found	High	n/a	High		0		0.001502		49	58.54	K.YLATASTMDHAR.H	[146-157]	1xCarbamyl [N-Term]	Used
	High	[K].YLATASTMDHAR.[H]	1xOxidation [M8]		5.47926e-05	0	1	1	12	P04370	P04370 [146-157]	0	1352.63	0	24.7	175.3	5.19465e+06	3.69361e+07	5	7		High	High	High	High	0	0	0.001078	0.001617	46	52	26.93	K.YLATASTMDHAR.H	[146-157]		Used
	High	[K].YLATASTMDHAR.[H]			3.29938e-06	0	1	1	4	P04370	P04370 [146-157]	0	1336.63	1	25.6	174.4	2.76397e+06	18793628	2	2		High	High	High	High	0	0	0.000207	2.099e-06	69	77	35.41	K.YLATASTMDHAR.H	[146-157]		Used
	High	[R].DTGILDSIGR.[F]			0.00438524	0	1	1	3	P04370	P04370 [166-175]	0	1046.55	0	36.6	163.4	8548422	3.817e+07	1	2		High	High	High	High	0	0	0.007975	0.003646	44	46	60.6	R.DTGILDSIGR.F	[166-175]		Used
	High	[R].TQDENPVVHFFK.[N]	1xCarbamyl [N-Term]	P04370 1xCarbamyl [N-Term]	0.0110454	0.0004539	1	1	1	P04370	P04370 [211-222]	0	1503.72	0	2.4	197.6	5308.65	438972	1	1		Peak Found	High	n/a	High		0		0.009512		39	74.48	R.TQDENPVVHFFK.N	[211-222]	1xCarbamyl [N-Term]	Used
	High	[R].SKYLATASTMDHAR.[H]	1xOxidation [M10]		0.0202797	0.00161183	1	1	1	P04370	P04370 [144-157]	1	1567.75	0	80.8	119.2	260403	384325	1	1		High	Peak Found	High	Low	0.001859	0.1747	0.02001	0.6599	23	10	26.86	R.SKYLATASTMDHAR.H	[144-157]		Used
	High	[R].TTHYGSLPQK.[S]			0.0624791	0.00604115	1	1	4	P04370	P04370 [196-205]	0	1131.58	0	51.8	148.2	3.91239e+07	111798280	2	2		High	Medium	High	Medium	0.003686	0.0134	0.05563	0.09114	31	28	28.61	R.TTHYGSLPQK.S	[196-205]		Used
	Medium	[R].HGFLPR.[H]			0.235926	0.0379213	1	1	2	P04370	P04370 [158-163]	0	726.405	0	8	192	293087	7000098	1	1		Medium	Medium	Medium	Medium	0.03635	0.04066	0.1932	0.2393	34	42	33.01	R.HGFLPR.H	[158-163]		Used
	Medium	[R].TTHYGSLPQK.[S]	1xCarbamyl [N-Term]		0.297115	0.0498662	1	1	1	P04370	P04370 [196-205]	0	1174.59	0		200		406881		1		Not Found	Medium	n/a	Medium		0.04868		0.2823		6	41	R.TTHYGSLPQK.S	[196-205]		Used
Master Protein	O08553	Dihydropyrimidinase-related protein 2 OS=Mus musculus OX=10090 GN=Dpysl2 PE=1 SV=2	36	16	38	12	1	572	62.2	6.38	182	415	11	15	5	51.5	148.5	2.03134e+07	5.85837e+07	17	17	High	High
	Confidence	Annotated Sequence	Modifications	Modifications in Master Proteins	Qvality PEP	Qvality q-value	# Protein Groups	# Proteins	# PSMs	Master Protein Accessions	Positions in Master Proteins	# Missed Cleavages	Theo. MH+ [Da]	# Razor Quan Results	Abundances (Scaled): F3: Sample	Abundances (Scaled): F4: Sample	Abundance: F3: Sample	Abundance: F4: Sample	Abundances Count: F3: Sample	Abundances Count: F4: Sample	Quan Info	Found in Sample: [S3] F3: Sample	Found in Sample: [S4] F4: Sample	Confidence (by Search Engine): A2 Mascot	Confidence (by Search Engine): B2 Mascot	Percolator q-Value (by Search Engine): A2 Mascot	Percolator q-Value (by Search Engine): B2 Mascot	Percolator PEP (by Search Engine): A2 Mascot	Percolator PEP (by Search Engine): B2 Mascot	Ions Score (by Search Engine): A2 Mascot	Ions Score (by Search Engine): B2 Mascot	Top Apex RT [min]	Sequence in Protein	Positions in Protein	Peptide Group Modifications in Protein	Quan Usage
	High	[R].MVIPGGIDVHTR.[F]	1xOxidation [M1]		8.85519e-05	0	1	1	2	O08553	O08553 [64-75]	0	1310.69	0	15.1	184.9	417558	5.10948e+06	1	1		High	High	High	High	0	0	0.002327	6.356e-05	35	47	49.5	R.MVIPGGIDVHTR.F	[64-75]		Used
	High	[K].MDENQFVAVTSTNAAK.[VI]	1xOxidation [M1]		4.72922e-05	0	3	3	3	O08553; P97427; Q62188	O08553 [375-390]; P97427 [375-390]; Q62188 [375-390]	0	1741.81	0	29.8	170.2	619201	3.54279e+06	2	2	Shared	Medium	High	Medium	High	0.01869	0	0.1092	3.319e-05	14	75	50.25	K.MDENQFVAVTSTNAAK.V	[375-390]		Used
	High	[K].MDENQFVAVTSTNAAK.[VI]			0.00395932	0	3	3	1	O08553; P97427; Q62188	O08553 [375-390]; P97427 [375-390]; Q62188 [375-390]	0	1725.81	0	200		678860		1		Shared	High	Not Found	High	n/a	0		0.00463		37		56.14	K.MDENQFVAVTSTNAAK.V	[375-390]		Used
	High	[K].IVLEDGTLHVTEGSGR.[Y]			6.10909e-05	0	1	1	5	O08553	O08553 [452-467]	0	1682.87	0	61.1	138.9	1.86855e+06	4.24829e+06	3	3		High	High	High	High	0	0	0.001184	4.337e-05	36	48	55.21	K.IVLEDGTLHVTEGSGR.Y	[452-467]		Used
	High	[R].GLYDGPVCEVSVTPK.[T]	1xCarbamidomethyl [C8]		0.000337391	0	1	1	2	O08553	O08553 [497-511]	0	1620.79	0	54.6	145.4	1.27441e+06	3.39295e+06	1	1		High	High	High	High	0	0	0.00187	0.0002559	31	51	61.81	R.GLYDGPVCEVSVTPK.T	[497-511]		Used
	High	[R].GSPLVVISQGK.[I]			0.000528068	0	1	1	2	O08553	O08553 [441-451]	0	1084.64	0	56.2	143.8	2455765	6.28897e+06	1	1		High	High	High	High	0.001859	0	0.02382	0.0004052	34	50	53.15	R.GSPLVVISQGK.I	[441-451]		Used
	High	[K].SAAEVIAQAR.[K]			0.00116756	0	1	1	4	O08553	O08553 [259-268]	0	1015.55	0	56.9	143.1	5.9988e+06	1.50935e+07	2	2		High	High	High	High	0	0	0.001542	0.009746	49	42	38.89	K.SAAEVIAQAR.K	[259-268]		Used
	High	[K].QIGENLIVPGGVK.[T]			0.000121172	0	2	2	2	O08553; P97427	O08553 [44-56]; P97427 [44-56]	0	1323.76	0	53.5	146.5	1.56715e+06	4.28772e+06	2	2	Shared	Peak Found	High	Low	High	0.08329	0	0.3605	8.823e-05	11	59	63.11	K.QIGENLIVPGGVK.T	[44-56]		Used
	High	[R].SITIANQTNCPLYVTK.[V]	1xCarbamidomethyl [C10]		0.000422098	0	1	1	1	O08553	O08553 [239-254]	0	1822.94	0	24.6	175.4	58482.7	416712	1	1		Peak Found	High	n/a	High		0		0.0003221		32	60.86	R.SITIANQTNCPLYVTK.V	[239-254]		Used
	High	[R].DIGAIAQVHAENGDIIAEEQQR.[I]			1.20208e-05	0	1	1	2	O08553	O08553 [190-211]	0	2377.17	0	140.8	59.2	360714	151755	1	1		High	High	High	High	0	0	0.0008477	8.032e-06	28	54	64.87	R.DIGAIAQVHAENGDIIAEEQQR.I	[190-211]		Used
	High	[K].VFNLYPR.[K]			0.00978923	0.0004539	1	1	2	O08553	O08553 [391-397]	0	908.499	0	132.1	67.9	1594110	820230	1	1		High	High	High	High	0.0012	0	0.01372	0.008395	51	41	56.75	K.VFNLYPR.K	[391-397]		Used
	High	[R].GLYDGPVCEVSVTPK.[T]	1xCarbamidomethyl [C8]; 1xPhospho [S/T/Y]		0.00889851	0.0004539	1	1	2	O08553	O08553 [497-511]	0	1700.76	0	69.3	130.7	79216.9	149286	1	1		Peak Found	High	n/a	High		0		0.007629		29	64.66	R.GLYDGPVCEVSVTPK.T	[497-511]		Used
	High	[R].IVAPPGGR.[AS]			0.0269127	0.00186591	3	3	4	O08553; P97427; Q62188	O08553 [558-565]; P97427 [558-565]; Q62188 [556-563]	0	766.457	0	47	153	2136517	6.9503e+06	1	1	Shared	Medium	High	Medium	High	0.01314	0.001032	0.09049	0.02407	31	43	28.54	R.IVAPPGGR.A	[558-565]		Used
	High	[K].AVGKDNFTLIPEGTNGTEER.[M]			0.0448561	0.00363417	1	1	1	O08553	O08553 [342-361]	1	2148.06	0	18.2	181.8	17573.2	175492	1	1		Peak Found	High	n/a	High		0.002423		0.04086		17	58.68	K.AVGKDNFTLIPEGTNGTEER.M	[342-361]		Used
	High	[R].NLHQSGFSLSGAQIDDNIPR.[R]			0.0451341	0.00363417	1	1	2	O08553	O08553 [533-552]	0	2169.07	0	24.4	175.6	92974.2	669698	1	1		High	High	High	High	0.002952	0.002423	0.04574	0.04092	28	21	66.12	R.NLHQSGFSLSGAQIDDNIPR.R	[533-552]		Used
	High	[R].MSVIWDK.[A]	1xOxidation [M1]		0.0849643	0.00917412	2	2	1	O08553; Q62188	O08553 [362-368]; Q62188 [362-368]	0	894.439	0	7.8	192.2	240237	5926357	1	1	Shared	Peak Found	High	n/a	High		0.007403		0.07861		20	43.73	R.MSVIWDK.A	[362-368]		Used
	Medium	[K].DNFTLIPEGTNGTEER.[M]			0.144171	0.0212949	1	1	1	O08553	O08553 [346-361]	0	1792.83	0	96.2	103.8	853324	921152	1	1		Medium	Peak Found	Medium	n/a	0.02197		0.1208		13		64.43	K.DNFTLIPEGTNGTEER.M	[346-361]		Used
	Medium	[K].GIQEEMEALVK.[D]	1xOxidation [M6]		0.197279	0.0314707	1	1	1	O08553	O08553 [147-157]	0	1262.63	0		200		438943		1		Not Found	Medium	n/a	Medium		0.02952		0.1859		19	48.72	K.GIQEEMEALVK.D	[147-157]		Used
Master Protein	Q61292	Laminin subunit beta-2 OS=Mus musculus OX=10090 GN=Lamb2 PE=1 SV=2	14	24	38	24	1	1799	196.5	6.67	179	507	13	22	0	57.1	142.9	1.88153e+07	4.70586e+07	23	23	High	High
	Confidence	Annotated Sequence	Modifications	Modifications in Master Proteins	Qvality PEP	Qvality q-value	# Protein Groups	# Proteins	# PSMs	Master Protein Accessions	Positions in Master Proteins	# Missed Cleavages	Theo. MH+ [Da]	# Razor Quan Results	Abundances (Scaled): F3: Sample	Abundances (Scaled): F4: Sample	Abundance: F3: Sample	Abundance: F4: Sample	Abundances Count: F3: Sample	Abundances Count: F4: Sample	Quan Info	Found in Sample: [S3] F3: Sample	Found in Sample: [S4] F4: Sample	Confidence (by Search Engine): A2 Mascot	Confidence (by Search Engine): B2 Mascot	Percolator q-Value (by Search Engine): A2 Mascot	Percolator q-Value (by Search Engine): B2 Mascot	Percolator PEP (by Search Engine): A2 Mascot	Percolator PEP (by Search Engine): B2 Mascot	Ions Score (by Search Engine): A2 Mascot	Ions Score (by Search Engine): B2 Mascot	Top Apex RT [min]	Sequence in Protein	Positions in Protein	Peptide Group Modifications in Protein	Quan Usage
	High	[R].IQNVVTSFAPQR.[R]			3.61445e-05	0	1	1	2	Q61292	Q61292 [111-122]	0	1359.74	0	76.8	123.2	276054	442414	1	1		High	High	High	High	0	0	0.001171	2.514e-05	60	77	57.78	R.IQNVVTSFAPQR.R	[111-122]		Used
	High	[R].LQELEGTYEENER.[A]			0.000306507	0	1	1	2	Q61292	Q61292 [1753-1765]	0	1609.73	0	73.4	126.6	471297	812731	1	1		High	High	High	High	0.001859	0	0.0193	0.0002313	32	59	45.28	R.LQELEGTYEENER.A	[1753-1765]		Used
	High	[R].GQVEQANQELR.[E]			0.000184866	0	1	1	2	Q61292	Q61292 [1504-1514]	0	1271.63	0	48.5	151.5	1.24065e+06	3.87117e+06	1	1		High	High	High	High	0	0	0.008071	0.0001365	44	55	31.36	R.GQVEQANQELR.E	[1504-1514]		Used
	High	[K].RAGNSLAASTAEETAGSAQSR.[A]			0.000489033	0	1	1	1	Q61292	Q61292 [1675-1695]	1	2034.98	0	53.4	146.6	89343.3	244981	1	1		Peak Found	High	n/a	High		0		0.0003743		37	38.09	K.RAGNSLAASTAEETAGSAQSR.A	[1675-1695]		Used
	High	[R].ETPSWTGPGFVR.[L]			0.0047647	0	1	1	1	Q61292	Q61292 [593-604]	0	1333.65	0	14.8	185.2	35483.5	444157	1	1		Peak Found	High	n/a	High		0		0.003992		43	63.05	R.ETPSWTGPGFVR.L	[593-604]		Used
	High	[K].AETVQAALEEAQR.[A]			0.00227072	0	1	1	2	Q61292	Q61292 [1605-1617]	0	1415.71	0	52.1	147.9	205629	583384	2	2		Peak Found	High	n/a	High		0		0.001845		38	56.12	K.AETVQAALEEAQR.A	[1605-1617]		Used
	High	[R].AEQLLQDAHR.[A]			4.29629e-05	0	1	1	2	Q61292	Q61292 [1584-1593]	0	1180.61	0	54.3	145.7	431370	1.15781e+06	1	1		Medium	High	Medium	High	0.01838	0	0.1074	3.009e-05	22	48	34.63	R.AEQLLQDAHR.A	[1584-1593]		Used
	High	[R].AGNSLAASTAEETAGSAQSR.[A]			1.14391e-08	0	1	1	4	Q61292	Q61292 [1676-1695]	0	1878.88	0	55.7	144.3	904351	2.34413e+06	2	2		High	High	High	High	0	0	0.0003422	5.896e-09	35	89	42.56	R.AGNSLAASTAEETAGSAQSR.A	[1676-1695]		Used
	High	[K].AAQLDGLEAR.[M]			0.00107438	0	1	1	2	Q61292	Q61292 [1771-1780]	0	1043.55	0	50.5	149.5	1.54421e+06	4566905	1	1		High	High	High	High	0	0	0.004588	0.0008472	43	46	41.97	K.AAQLDGLEAR.M	[1771-1780]		Used
	High	[R].ADECDTHTGACLGCR.[D]	3xCarbamidomethyl [C4; C11; C14]		1.44725e-05	0	1	1	1	Q61292	Q61292 [884-898]	0	1722.66	0	28.6	171.4	181332	1.08766e+06	1	1		Peak Found	High	n/a	High		0		9.719e-06		47	30.19	R.ADECDTHTGACLGCR.D	[884-898]		Used
	High	[K].LVEATEGLR.[H]			0.0103655	0.0004539	1	1	2	Q61292	Q61292 [1259-1267]	0	987.547	0	64.9	135.1	2.8876e+06	6015598	1	1		Medium	High	Medium	High	0.04599	0	0.2293	0.008917	26	39	39.93	K.LVEATEGLR.H	[1259-1267]		Used
	High	[R].VVQDLAAR.[T]			0.012072	0.0004539	1	1	2	Q61292	Q61292 [1201-1208]	0	871.5	0	83.8	116.2	2.6437e+06	3.6661e+06	1	1		Medium	High	Medium	High	0.01314	0	0.08909	0.01048	34	44	30.51	R.VVQDLAAR.T	[1201-1208]		Used
	High	[R].AMDYDLLLR.[W]	1xOxidation [M2]		0.0106324	0.0004539	1	1	1	Q61292	Q61292 [621-629]	0	1125.56	0	72.1	127.9	161959	287610	1	1		Peak Found	High	n/a	High		0		0.00918		49	64.58	R.AMDYDLLLR.W	[621-629]		Used
	High	[R].DLLQAAQDK.[L]			0.0183326	0.0012365	1	1	2	Q61292	Q61292 [1741-1749]	0	1001.53	0	60.2	139.8	1.55987e+06	3.61918e+06	1	1		High	High	High	High	0.001859	0.003726	0.01826	0.05148	27	38	44.25	R.DLLQAAQDK.L	[1741-1749]		Used
	High	[R].QHLANQQALGR.[L]			0.017651	0.0012365	1	1	2	Q61292	Q61292 [1383-1393]	0	1235.66	0	56.4	143.6	809218	2062474	1	1		High	High	High	High	0.002952	0.0003807	0.04661	0.01547	34	48	26.78	R.QHLANQQALGR.L	[1383-1393]		Used
	High	[R].ALVEGGGILSR.[V]			0.021735	0.00186591	1	1	2	Q61292	Q61292 [1467-1477]	0	1071.62	0	41.1	158.9	860669	3.32989e+06	1	1		High	High	High	High	0.001859	0.001032	0.02501	0.01927	31	30	54.63	R.ALVEGGGILSR.V	[1467-1477]		Used
	High	[R].QKAETVQAALEEAQR.[A]			0.0215986	0.00186591	1	1	1	Q61292	Q61292 [1603-1617]	1	1671.87	0	57.6	142.4	433535	1.0728e+06	1	1		Peak Found	High	Low	High	0.1467	0.001032	0.5296	0.01907	12	29	50.4	R.QKAETVQAALEEAQR.A	[1603-1617]		Used
	High	[R].LASEIAER.[V]			0.0240367	0.00186591	1	1	1	Q61292	Q61292 [1556-1563]	0	888.479	0	53.6	146.4	2334875	6.3718e+06	1	1		Peak Found	High	Low	High	0.05708	0.001032	0.2712	0.02134	23	37	31.26	R.LASEIAER.V	[1556-1563]		Used
	High	[R].RWDDVVCESR.[Y]	1xCarbamidomethyl [C7]		0.0341325	0.00308648	1	1	1	Q61292	Q61292 [199-208]	1	1321.6	0	38.4	161.6	136916	576828	1	1		Peak Found	High	n/a	High		0.001909		0.03064		31	44.12	R.RWDDVVCESR.Y	[199-208]		Used
	Medium	[R].RAEQLLQDAHR.[A]			0.146626	0.0214289	1	1	1	Q61292	Q61292 [1583-1593]	1	1336.71	0	24.4	175.6	419804	3017838	1	1		Peak Found	Medium	n/a	Medium		0.02183		0.1378		30	32.55	R.RAEQLLQDAHR.A	[1583-1593]		Used
	Medium	[R].EGYTGLR.[C]			0.161229	0.0251886	1	1	1	Q61292	Q61292 [959-965]	0	795.4	0	90.5	109.5	934792	1.13193e+06	1	1		Peak Found	Medium	Low	Medium	0.3778	0.02523	0.8772	0.1518	24	34	30.72	R.EGYTGLR.C	[959-965]		Used
	Medium	[R].YSEIEPSTEGEVIYR.[V]			0.178988	0.0280578	1	1	1	Q61292	Q61292 [209-223]	0	1771.84	0	92.6	107.4	237674	275531	1	1		Medium	Peak Found	Medium	n/a	0.02677		0.1475		15		57.98	R.YSEIEPSTEGEVIYR.V	[209-223]		Used
	Medium	[R].TEVLMGAQK.[E]			0.192051	0.0305119	1	1	1	Q61292	Q61292 [1369-1377]	0	976.513	0							No Quan Values	Medium	Not Found	Medium	n/a	0.02967		0.1585		17			R.TEVLMGAQK.E	[1369-1377]		Not Used
	Medium	[R].CDSHDDPVLGLVSGQCR.[C]	2xCarbamidomethyl [C1; C16]		0.203703	0.0336993	1	1	1	Q61292	Q61292 [426-442]	0	1914.84	0	32.9	167.1	14925.6	75709.6	1	1		Peak Found	Medium	n/a	Medium		0.03114		0.192		10	63.08	R.CDSHDDPVLGLVSGQCR.C	[426-442]		Used
Master Protein	Q8K0Y2	Keratin, type I cuticular Ha3-I OS=Mus musculus OX=10090 GN=Krt33a PE=1 SV=1	19	8	13	2	1	404	46.1	4.83	178	78	7	4	0	158.8	41.2	2.62293e+06	680437	2	2	High	Medium
	Confidence	Annotated Sequence	Modifications	Modifications in Master Proteins	Qvality PEP	Qvality q-value	# Protein Groups	# Proteins	# PSMs	Master Protein Accessions	Positions in Master Proteins	# Missed Cleavages	Theo. MH+ [Da]	# Razor Quan Results	Abundances (Scaled): F3: Sample	Abundances (Scaled): F4: Sample	Abundance: F3: Sample	Abundance: F4: Sample	Abundances Count: F3: Sample	Abundances Count: F4: Sample	Quan Info	Found in Sample: [S3] F3: Sample	Found in Sample: [S4] F4: Sample	Confidence (by Search Engine): A2 Mascot	Confidence (by Search Engine): B2 Mascot	Percolator q-Value (by Search Engine): A2 Mascot	Percolator q-Value (by Search Engine): B2 Mascot	Percolator PEP (by Search Engine): A2 Mascot	Percolator PEP (by Search Engine): B2 Mascot	Ions Score (by Search Engine): A2 Mascot	Ions Score (by Search Engine): B2 Mascot	Top Apex RT [min]	Sequence in Protein	Positions in Protein	Peptide Group Modifications in Protein	Quan Usage
	High	[R].LECEINTYR.[GS]	1xCarbamidomethyl [C3]		0.0015177	0	3	6	1	Q8K0Y2; Q61765; Q497I4	Q8K0Y2 [349-357]; Q61765 [349-357]; Q497I4 [390-398]	0	1197.56	0	165.5	34.5	603308	125617	1	1	Shared	High	Peak Found	High	n/a	0		0.001961		58		41.92	R.LECEINTYR.G	[349-357]		Not Used
	High	[K].QNHEQEVNTLR.[C]			0.000741286	0	1	1	1	Q8K0Y2	Q8K0Y2 [192-202]	0	1367.67	0	163.3	36.7	1.041e+06	233743	1	1		High	Peak Found	High	n/a	0		0.001028		59		26.64	K.QNHEQEVNTLR.C	[192-202]		Used
	High	[KR].ETMQFLNDR.[L]			0.00318632	0	2	5	1	Q8K0Y2; Q61765	Q8K0Y2 [58-66]; Q61765 [58-66]	0	1153.53	0	177.5	22.5	381081	48219.1	1	1	Shared	High	Peak Found	High	n/a	0		0.003796		45		52.93	K.ETMQFLNDR.L	[58-66]		Not Used
	High	[R].LVVQIDNAK.[L]			0.0171021	0.0012365	3	5	3	Q8K0Y2; Q61765; Q497I4	Q8K0Y2 [127-135]; Q61765 [127-135]; Q497I4 [168-176]	0	999.583	0	145.1	54.9	1185294	448431	1	1	Shared	High	High	High	High	0.001859	0.0003807	0.02083	0.01495	47	45	44.87	R.LVVQIDNAK.L	[127-135]		Not Used
	High	[R].LNVEVDAAPTVDLNR.[V]			0.0306951	0.00283465	2	4	1	Q8K0Y2; Q61765	Q8K0Y2 [209-223]; Q61765 [209-223]	0	1625.85	0	200		69825.8		1		Shared	High	Not Found	High	n/a	0.002424		0.0292		35		65.15	R.LNVEVDAAPTVDLNR.V	[209-223]		Not Used
	High	[R].ILDELTLCK.[SA]	1xCarbamidomethyl [C8]		0.0718259	0.00808988	3	5	1	Q8K0Y2; B1AQ75; Q61765	Q8K0Y2 [165-173]; B1AQ75 [202-210]; Q61765 [165-173]	0	1104.6	0	166.1	33.9	1.22681e+06	250358	1	1	Shared	Peak Found	High	Low	High	0.7571	0.006573	1	0.0661	15	36	61.48	R.ILDELTLCK.S	[165-173]		Not Used
	Medium	[K].LASDDFR.[T]			0.117379	0.0161237	1	2	2	Q8K0Y2	Q8K0Y2 [136-142]	0	823.394	0	156	44	1.58192e+06	446694	1	1		Medium	Medium	Medium	Medium	0.02268	0.01661	0.1291	0.1097	41	49	33.03	K.LASDDFR.T	[136-142]		Used
	Medium	[KR].ETMQFLNDR.[L]	1xOxidation [M3]		0.124342	0.0175526	2	5	1	Q8K0Y2; Q61765	Q8K0Y2 [58-66]; Q61765 [58-66]	0	1169.53	0	147.2	52.8	558485	200335	1	1	Shared	Medium	Peak Found	Medium	n/a	0.01838		0.105		27		39.31	K.ETMQFLNDR.L	[58-66]		Not Used
	Medium	[R].TIEELQQK.[I]			0.138579	0.020294	2	4	2	Q8K0Y2; Q61765	Q8K0Y2 [109-116]; Q61765 [109-116]	0	988.531	0	152.9	47.1	2.94645e+06	907319	1	1	Shared	Medium	Medium	Medium	Medium	0.02169	0.03207	0.1161	0.1996	31	12	32.08	R.TIEELQQK.I	[109-116]		Not Used
Master Protein	Q7TSJ2	Microtubule-associated protein 6 OS=Mus musculus OX=10090 GN=Map6 PE=1 SV=2	26	15	19	15	1	906	96.4	9.5	176	173	3	14	0	78.3	121.7	4.28132e+06	6.65263e+06	14	15	High	High
	Confidence	Annotated Sequence	Modifications	Modifications in Master Proteins	Qvality PEP	Qvality q-value	# Protein Groups	# Proteins	# PSMs	Master Protein Accessions	Positions in Master Proteins	# Missed Cleavages	Theo. MH+ [Da]	# Razor Quan Results	Abundances (Scaled): F3: Sample	Abundances (Scaled): F4: Sample	Abundance: F3: Sample	Abundance: F4: Sample	Abundances Count: F3: Sample	Abundances Count: F4: Sample	Quan Info	Found in Sample: [S3] F3: Sample	Found in Sample: [S4] F4: Sample	Confidence (by Search Engine): A2 Mascot	Confidence (by Search Engine): B2 Mascot	Percolator q-Value (by Search Engine): A2 Mascot	Percolator q-Value (by Search Engine): B2 Mascot	Percolator PEP (by Search Engine): A2 Mascot	Percolator PEP (by Search Engine): B2 Mascot	Ions Score (by Search Engine): A2 Mascot	Ions Score (by Search Engine): B2 Mascot	Top Apex RT [min]	Sequence in Protein	Positions in Protein	Peptide Group Modifications in Protein	Quan Usage
	High	[R].GPMQLSADAR.[D]	1xOxidation [M3]		0.00258043	0	1	1	2	Q7TSJ2	Q7TSJ2 [202-211]	0	1061.5	0	72.8	127.2	314412	549430	1	1		High	High	High	High	0	0.007403	0.003151	0.07919	41	32	29.02	R.GPMQLSADAR.D	[202-211]		Used
	High	[K].NQSPVVPASTK.[D]			0.00573323	0	1	1	1	Q7TSJ2	Q7TSJ2 [696-706]	0	1127.61	0		200		193492		1		Not Found	High	n/a	High		0		0.00484		36	29.8	K.NQSPVVPASTK.D	[696-706]		Used
	High	[R].AVAIETQPAQGESDAVAR.[A]			3.36335e-06	0	1	1	4	Q7TSJ2	Q7TSJ2 [60-77]	0	1812.91	0	82.2	117.8	844419	1.20978e+06	2	2		High	High	High	High	0	0	4.173e-05	2.144e-06	54	59	45.95	R.AVAIETQPAQGESDAVAR.A	[60-77]		Used
	High	[R].DPEGAGGAGVLAAGK.[A]			6.6074e-08	0	1	1	1	Q7TSJ2	Q7TSJ2 [212-226]	0	1269.64	0	86.8	113.2	946718	1.23415e+06	1	1		High	Peak Found	High	n/a	0		2.42e-07		98		41.85	R.DPEGAGGAGVLAAGK.A	[212-226]		Used
	High	[R].EEVASTVSSSYR.[N]			0.000639833	0	1	1	1	Q7TSJ2	Q7TSJ2 [420-431]	0	1314.62	0	110.9	89.1	542288	435927	1	1		Peak Found	High	n/a	High		0		0.0004946		52	38.17	R.EEVASTVSSSYR.N	[420-431]		Used
	High	[R].SGLGLGAASASTSGSGPADSVMR.[Q]			0.0110454	0.0004539	1	1	1	Q7TSJ2	Q7TSJ2 [98-120]	0	2035.97	0	49.4	150.6	16802.2	51271	1	1		Peak Found	High	n/a	High		0		0.009504		25	60.44	R.SGLGLGAASASTSGSGPADSVMR.Q	[98-120]		Used
	High	[R].SEYQPSDAPFER.[E]			0.012072	0.0004539	1	1	1	Q7TSJ2	Q7TSJ2 [139-150]	0	1425.63	0	132.2	67.8	795403	407688	1	1		Peak Found	High	Low	High	0.06231	0	0.286	0.01047	15	30	48.13	R.SEYQPSDAPFER.E	[139-150]		Used
	High	[R].TEGHEETPLPPAQSQTQEGGPAAGK.[A]			0.0137043	0.0012365	1	1	1	Q7TSJ2	Q7TSJ2 [340-364]	0	2517.19	0	81.2	118.8	60216.2	88042.6	1	1		Peak Found	High	n/a	High		0.0003807		0.01193		7	39.79	R.TEGHEETPLPPAQSQTQEGGPAAGK.A	[340-364]		Used
	Medium	[K].NQGLAGPELVK.[D]			0.0973754	0.0123355	1	1	1	Q7TSJ2	Q7TSJ2 [762-772]	0	1125.63	0	53	147	102286	283895	1	1		Peak Found	Medium	n/a	Medium		0.0127		0.09037		20	47.86	K.NQGLAGPELVK.D	[762-772]		Used
	Medium	[K].DQVPVVPGSLK.[G]			0.104486	0.0131979	1	1	1	Q7TSJ2	Q7TSJ2 [619-629]	0	1138.65	0	44.9	155.1	105738	365528	1	1		Peak Found	Medium	Low	Medium	0.06959	0.01437	0.3025	0.09745	11	16	54.24	K.DQVPVVPGSLK.G	[619-629]		Used
	Medium	[K].AGPAWMVTR.[NST]	1xOxidation [M6]		0.11337	0.0158095	1	1	1	Q7TSJ2	Q7TSJ2 [239-247]; [285-293]; [331-339]	0	1004.5	0	33.9	166.1	166893	818185	1	1		Peak Found	Medium	n/a	Medium		0.01632		0.1061		17	43.78	K.AGPAWMVTR.N; K.AGPAWMVTR.S; K.AGPAWMVTR.T	[239-247]; [285-293]; [331-339]		Used
	Medium	[R].NEGHEEKPLPPAQSQTQEGGPAAGK.[A]			0.16667	0.0261797	1	1	1	Q7TSJ2	Q7TSJ2 [248-272]	0	2557.23	0	68	132	76315	148020	1	1		Peak Found	Medium	n/a	Medium		0.02608		0.1572		15	31.72	R.NEGHEEKPLPPAQSQTQEGGPAAGK.A	[248-272]		Used
	Medium	[K].DQSFPTPAPR.[K]			0.213655	0.0354166	1	1	1	Q7TSJ2	Q7TSJ2 [707-716]	0	1115.55	0	45.7	154.3	192117	648452	1	1		Peak Found	Medium	n/a	Medium		0.03262		0.2016		12	43.12	K.DQSFPTPAPR.K	[707-716]		Used
	Medium	[K].GQEPLKDQGPVVPGLPK.[D]			0.234711	0.0373996	1	1	1	Q7TSJ2	Q7TSJ2 [602-618]	1	1758.97	0	39	161	36392.5	150093	1	1		Peak Found	Medium	Low	Medium	0.2042	0.03506	0.6508	0.2222	15	14	57.45	K.GQEPLKDQGPVVPGLPK.D	[602-618]		Used
	Medium	[K].ADIAVPLVFTK.[Y]			0.287137	0.0482065	1	1	1	Q7TSJ2	Q7TSJ2 [22-32]	0	1173.69	0	108.4	91.6	81321.1	68681.5	1	1		Peak Found	Medium	n/a	Medium		0.04739		0.273		18	76.87	K.ADIAVPLVFTK.Y	[22-32]		Used
Master Protein	Q3UV17	Keratin, type II cytoskeletal 2 oral OS=Mus musculus OX=10090 GN=Krt76 PE=1 SV=1	6	5	18	2	1	594	62.8	8.43	171	177	3	5	0	119.9	80.1	1.99031e+08	1.33085e+08	3	3	High	High	Carbamyl [K471(100)]
	Confidence	Annotated Sequence	Modifications	Modifications in Master Proteins	Qvality PEP	Qvality q-value	# Protein Groups	# Proteins	# PSMs	Master Protein Accessions	Positions in Master Proteins	# Missed Cleavages	Theo. MH+ [Da]	# Razor Quan Results	Abundances (Scaled): F3: Sample	Abundances (Scaled): F4: Sample	Abundance: F3: Sample	Abundance: F4: Sample	Abundances Count: F3: Sample	Abundances Count: F4: Sample	Quan Info	Found in Sample: [S3] F3: Sample	Found in Sample: [S4] F4: Sample	Confidence (by Search Engine): A2 Mascot	Confidence (by Search Engine): B2 Mascot	Percolator q-Value (by Search Engine): A2 Mascot	Percolator q-Value (by Search Engine): B2 Mascot	Percolator PEP (by Search Engine): A2 Mascot	Percolator PEP (by Search Engine): B2 Mascot	Ions Score (by Search Engine): A2 Mascot	Ions Score (by Search Engine): B2 Mascot	Top Apex RT [min]	Sequence in Protein	Positions in Protein	Peptide Group Modifications in Protein	Quan Usage
	High	[K].SMQDLVEDFK.[K]	1xCarbamyl [N-Term]	Q3UV17 1xCarbamyl [N-Term]	0.00435733	0	1	1	1	Q3UV17	Q3UV17 [245-254]	0	1254.57	0	72.9	127.1	1098743	1.9138e+06	1	1		Peak Found	High	Low	High	0.165	0	0.5656	0.003632	14	53	54.85	K.SMQDLVEDFK.K	[245-254]	1xCarbamyl [N-Term]	Used
	High	[K].AQYEDIAQK.[S]			0.0075893	0	1	1	6	Q3UV17	Q3UV17 [343-351]	0	1065.52	0	120.6	79.4	1.97643e+08	130237488	2	1		High	High	High	High	0	0.006573	0.008272	0.07012	37	33	32.85	K.AQYEDIAQK.S	[343-351]		Used
	High	[K].AQYEDIAQK.[S]	1xCarbamyl [N-Term]	Q3UV17 1xCarbamyl [N-Term]	0.00672399	0	1	1	1	Q3UV17	Q3UV17 [343-351]	0	1108.53	0	47.3	152.7	289459	933771	1	1		Peak Found	High	Low	High	0.0555	0	0.2568	0.005705	15	26	44.67	K.AQYEDIAQK.S	[343-351]	1xCarbamyl [N-Term]	Used
	High	[K].LLEGEECR.[MLI]	1xCarbamidomethyl [C7]		0.0137043	0.0012365	6	9	4	Q3TTY5; P50446; P07744; Q3UV17; Q922U2; P19246	Q3TTY5 [504-511]; P50446 [457-464]; P07744 [451-458]; Q3UV17 [472-479]; Q922U2 [467-474]; P19246 [403-410]	0	1005.47	0	89.1	110.9	39363956	49043172	1	1	Shared	High	High	High	High	0.001859	0.002705	0.01407	0.04418	49	44	30.09	K.LLEGEECR.L	[472-479]		Not Used
	High	[R].KLLEGEECR.[MLI]	1xCarbamidomethyl [C8]; 1xCarbamyl [K1(100)]	Q3TTY5 1xCarbamyl [K503(100)]; P50446 1xCarbamyl [K456(100)]; P07744 1xCarbamyl [K450(100)]; Q3UV17 1xCarbamyl [K471(100)]; Q922U2 1xCarbamyl [K466(100)]; P19246 1xCarbamyl [K402(100)]	0.0191607	0.0012365	6	9	1	Q3TTY5; P50446; P07744; Q3UV17; Q922U2; P19246	Q3TTY5 [503-511]; P50446 [456-464]; P07744 [450-458]; Q3UV17 [471-479]; Q922U2 [466-474]; P19246 [402-410]	1	1176.57	0	24.2	175.8	75956	551127	1	1	Shared	Peak Found	High	n/a	High		0.0003807		0.01684		34	41.79	R.KLLEGEECR.L	[471-479]	1xCarbamyl [K471(100)]	Not Used
	High	[K].LLEGEECR.[MLI]	1xCarbamidomethyl [C7]; 1xCarbamyl [N-Term]	Q3TTY5 1xCarbamyl [N-Term]; P50446 1xCarbamyl [N-Term]; P07744 1xCarbamyl [N-Term]; Q3UV17 1xCarbamyl [N-Term]; Q922U2 1xCarbamyl [N-Term]; P19246 1xCarbamyl [N-Term]	0.0306951	0.00283465	6	9	1	Q3TTY5; P50446; P07744; Q3UV17; Q922U2; P19246	Q3TTY5 [504-511]; P50446 [457-464]; P07744 [451-458]; Q3UV17 [472-479]; Q922U2 [467-474]; P19246 [403-410]	0	1048.47	0	17.3	182.7	32317.1	341005	1	1	Shared	Peak Found	High	n/a	High		0.001641		0.02758		21	56.31	K.LLEGEECR.L	[472-479]	1xCarbamyl [N-Term]	Not Used
	High	[K].FASFIDK.[V]			0.0516874	0.00408134	11	17	3	Q3TTY5; Q6IFZ9; P50446; P04104; Q6IME9; Q99M73; Q8VED5; P07744; Q6IFZ6; Q3UV17; Q922U2	Q3TTY5 [210-216]; Q6IFZ9 [117-123]; P50446 [163-169]; P04104 [199-205]; Q6IME9 [145-151]; Q99M73 [184-190]; Q8VED5 [150-156]; P07744 [157-163]; Q6IFZ6 [178-184]; Q3UV17 [176-182]; Q922U2 [173-179]	0	827.43	0	81.6	118.4	3.15647e+07	4.57893e+07	2	2	Shared	Medium	High	Medium	High	0.01314	0.002904	0.08919	0.04718	55	55	50.27	K.FASFIDK.V	[176-182]		Not Used
	Medium	[K].FASFIDK.[V]	1xCarbamyl [N-Term]	Q3TTY5 1xCarbamyl [N-Term]; Q6IFZ9 1xCarbamyl [N-Term]; P50446 1xCarbamyl [N-Term]; P04104 1xCarbamyl [N-Term]; Q6IME9 1xCarbamyl [N-Term]; Q99M73 1xCarbamyl [N-Term]; Q8VED5 1xCarbamyl [N-Term]; P07744 1xCarbamyl [N-Term]; Q6IFZ6 1xCarbamyl [N-Term]; Q3UV17 1xCarbamyl [N-Term]; Q922U2 1xCarbamyl [N-Term]	0.261258	0.0428369	11	17	1	Q3TTY5; Q6IFZ9; P50446; P04104; Q6IME9; Q99M73; Q8VED5; P07744; Q6IFZ6; Q3UV17; Q922U2	Q3TTY5 [210-216]; Q6IFZ9 [117-123]; P50446 [163-169]; P04104 [199-205]; Q6IME9 [145-151]; Q99M73 [184-190]; Q8VED5 [150-156]; P07744 [157-163]; Q6IFZ6 [178-184]; Q3UV17 [176-182]; Q922U2 [173-179]	0	870.436	0	13.3	186.7	7538.73	105986	1	1	Shared	Peak Found	Medium	n/a	Medium		0.04251		0.2473		37	81.47	K.FASFIDK.V	[176-182]	1xCarbamyl [N-Term]	Not Used
Master Protein	Q01149	Collagen alpha-2(I) chain OS=Mus musculus OX=10090 GN=Col1a2 PE=1 SV=2	7	8	28	8	1	1372	129.5	9.19	169	335	8	8	0	94.9	105.1	6.49811e+07	7.1991e+07	10	10	High	High	Carbamyl [K660(100); K663(100)]
	Confidence	Annotated Sequence	Modifications	Modifications in Master Proteins	Qvality PEP	Qvality q-value	# Protein Groups	# Proteins	# PSMs	Master Protein Accessions	Positions in Master Proteins	# Missed Cleavages	Theo. MH+ [Da]	# Razor Quan Results	Abundances (Scaled): F3: Sample	Abundances (Scaled): F4: Sample	Abundance: F3: Sample	Abundance: F4: Sample	Abundances Count: F3: Sample	Abundances Count: F4: Sample	Quan Info	Found in Sample: [S3] F3: Sample	Found in Sample: [S4] F4: Sample	Confidence (by Search Engine): A2 Mascot	Confidence (by Search Engine): B2 Mascot	Percolator q-Value (by Search Engine): A2 Mascot	Percolator q-Value (by Search Engine): B2 Mascot	Percolator PEP (by Search Engine): A2 Mascot	Percolator PEP (by Search Engine): B2 Mascot	Ions Score (by Search Engine): A2 Mascot	Ions Score (by Search Engine): B2 Mascot	Top Apex RT [min]	Sequence in Protein	Positions in Protein	Peptide Group Modifications in Protein	Quan Usage
	High	[R].GPAGPSGPVGK.[D]	1xCarbamyl [N-Term]	Q01149 1xCarbamyl [N-Term]	0.00175823	0	1	1	2	Q01149	Q01149 [1060-1070]	0	966.5	0	20.4	179.6	292726	2571887	1	1		High	High	High	High	0.006061	0	0.07171	0.001419	24	36	33.92	R.GPAGPSGPVGK.D	[1060-1070]	1xCarbamyl [N-Term]	Used
	High	[R].GPAGPSGPVGK.[D]			0.000531458	0	1	1	4	Q01149	Q01149 [1060-1070]	0	923.495	0	26.9	173.1	386625	2.48364e+06	2	2		High	High	High	High	0.002424	0	0.03925	0.0004077	27	44	25.9	R.GPAGPSGPVGK.D	[1060-1070]		Used
	High	[R].GPSGPQGIR.[G]			0.00126882	0	1	1	3	Q01149	Q01149 [1003-1011]	0	868.464	0	38.3	161.7	828357	3.50041e+06	2	2		High	High	High	High	0	0	0.001669	0.01079	47	46	26.58	R.GPSGPQGIR.G	[1003-1011]		Used
	High	[R].GEAGAAGPSGPAGPR.[G]			2.27619e-06	0	1	1	4	Q01149	Q01149 [700-714]	0	1251.61	0	127.7	72.3	27783396	15730762	1	1		High	High	High	High	0	0	5.779e-06	4.846e-05	74	52	27.55	R.GEAGAAGPSGPAGPR.G	[700-714]		Used
	High	[R].GEAGAAGPSGPAGPR.[G]	1xCarbamyl [N-Term]	Q01149 1xCarbamyl [N-Term]	0.00117505	0	1	1	1	Q01149	Q01149 [700-714]	0	1294.61	0	40.6	159.4	98471.1	386089	1	1		Peak Found	High	n/a	High		0		0.0009332		54	34.17	R.GEAGAAGPSGPAGPR.G	[700-714]	1xCarbamyl [N-Term]	Used
	High	[R].GVVGPQGAR.[G]			0.00376209	0	1	1	5	Q01149	Q01149 [163-171]	0	840.469	0	37.4	162.6	531697	2.31116e+06	4	4		High	High	High	High	0.001859	0	0.02678	0.003113	40	50	25.38	R.GVVGPQGAR.G	[163-171]		Used
	High	[R].SGQPGPVGPAGVR.[G]			0.000704293	0	1	1	3	Q01149	Q01149 [1074-1086]	0	1178.63	0	88.9	111.1	32993008	41248064	1	1		High	High	High	High	0	0	0.007445	0.0005478	32	33	36.1	R.SGQPGPVGPAGVR.G	[1074-1086]		Used
	High	[R].GSTGPAGIR.[G]			0.00873027	0.0004539	1	1	2	Q01149	Q01149 [430-438]	0	815.437	0	41.6	158.4	266222	1.01347e+06	2	2		Medium	High	Medium	High	0.0354	0	0.1835	0.007452	16	45	25.92	R.GSTGPAGIR.G	[430-438]		Used
	High	[R].GEPGPAGSVGPVGAVGPR.[G]			0.0279442	0.00186591	1	1	2	Q01149	Q01149 [985-1002]	0	1560.81	0	85.2	114.8	1.66762e+06	2246719	1	1		High	High	High	High	0.001859	0.006573	0.02675	0.07202	21	18	51.41	R.GEPGPAGSVGPVGAVGPR.G	[985-1002]		Used
	High	[R].GAAGIPGGKGEK.[G]	2xCarbamyl [K9(100); K12(100)]	Q01149 2xCarbamyl [K660(100); K663(100)]	0.0805165	0.00848648	1	1	2	Q01149	Q01149 [652-663]	1	1127.58	0	42.1	157.9	132933	498843	1	1		Medium	High	Medium	High	0.03506	0.006804	0.1791	0.07439	10	18	24.04	R.GAAGIPGGKGEK.G	[652-663]	2xCarbamyl [K660(100); K663(100)]	Used
Master Protein	B1AQ75	Keratin, type I cuticular Ha6 OS=Mus musculus OX=10090 GN=Krt36 PE=1 SV=1	5	3	13	1	1	473	52.8	5.05	162	159	2	2	0	200		1.65488e+06		1		Medium	Not Found
	Confidence	Annotated Sequence	Modifications	Modifications in Master Proteins	Qvality PEP	Qvality q-value	# Protein Groups	# Proteins	# PSMs	Master Protein Accessions	Positions in Master Proteins	# Missed Cleavages	Theo. MH+ [Da]	# Razor Quan Results	Abundances (Scaled): F3: Sample	Abundances (Scaled): F4: Sample	Abundance: F3: Sample	Abundance: F4: Sample	Abundances Count: F3: Sample	Abundances Count: F4: Sample	Quan Info	Found in Sample: [S3] F3: Sample	Found in Sample: [S4] F4: Sample	Confidence (by Search Engine): A2 Mascot	Confidence (by Search Engine): B2 Mascot	Percolator q-Value (by Search Engine): A2 Mascot	Percolator q-Value (by Search Engine): B2 Mascot	Percolator PEP (by Search Engine): A2 Mascot	Percolator PEP (by Search Engine): B2 Mascot	Ions Score (by Search Engine): A2 Mascot	Ions Score (by Search Engine): B2 Mascot	Top Apex RT [min]	Sequence in Protein	Positions in Protein	Peptide Group Modifications in Protein	Quan Usage
	High	[RK].LAADDFR.[TLVMS]	1xCarbamyl [N-Term]	Q9Z2K1 1xCarbamyl [N-Term]; B1AQ75 1xCarbamyl [N-Term]; Q61765 1xCarbamyl [N-Term]; Q6IFX2 1xCarbamyl [N-Term]; Q497I4 1xCarbamyl [N-Term]; P08730 1xCarbamyl [N-Term]; Q61414 1xCarbamyl [N-Term]; P02535 1xCarbamyl [N-Term]; Q9QWL7 1xCarbamyl [N-Term]	0.00320675	0	9	17	2	Q9Z2K1; B1AQ75; Q61765; Q6IFX2; Q497I4; P08730; Q61414; P02535; Q9QWL7	Q9Z2K1 [193-199]; B1AQ75 [173-179]; Q61765 [136-142]; Q6IFX2 [174-180]; Q497I4 [177-183]; P08730 [177-183]; Q61414 [179-185]; P02535 [227-233]; Q9QWL7 [164-170]	0	850.405	0	13.8	186.2	166301	2247633	1	1	Shared	High	High	High	High	0	0.001641	0.003833	0.02887	59	60	57.09	K.LAADDFR.T	[173-179]	1xCarbamyl [N-Term]	Not Used
	High	[RK].LAADDFR.[TLVMS]			0.0421647	0.00363417	9	17	9	Q9Z2K1; B1AQ75; Q61765; Q6IFX2; Q497I4; P08730; Q61414; P02535; Q9QWL7	Q9Z2K1 [193-199]; B1AQ75 [173-179]; Q61765 [136-142]; Q6IFX2 [174-180]; Q497I4 [177-183]; P08730 [177-183]; Q61414 [179-185]; P02535 [227-233]; Q9QWL7 [164-170]	0	807.4	0	97.1	102.9	2.48144e+08	2.62859e+08	4	4	Shared	High	High	High	High	0.002952	0.002904	0.05277	0.04615	54	54	38.58	K.LAADDFR.T	[173-179]		Not Used
	High	[R].ILDELTLCK.[SA]	1xCarbamidomethyl [C8]		0.0718259	0.00808988	3	5	1	Q8K0Y2; B1AQ75; Q61765	Q8K0Y2 [165-173]; B1AQ75 [202-210]; Q61765 [165-173]	0	1104.6	0	166.1	33.9	1.22681e+06	250358	1	1	Shared	Peak Found	High	Low	High	0.7571	0.006573	1	0.0661	15	36	61.48	R.ILDELTLCK.A	[202-210]		Not Used
	Medium	[R].LESEIATYR.[R]	1xCarbamyl [R9]		0.287137	0.0482065	1	1	1	B1AQ75	B1AQ75 [386-394]	0	1124.56	0	200		1.65488e+06		1			Medium	Not Found	Medium	n/a	0.04618		0.2335		27		39.98	R.LESEIATYR.R	[386-394]		Used
Master Protein	Q60932	Voltage-dependent anion-selective channel protein 1 OS=Mus musculus OX=10090 GN=Vdac1 PE=1 SV=3	23	7	11	6	1	296	32.3	8.43	162	224	5	6	1	55.5	144.5	8.96236e+06	2.33171e+07	7	7	High	High
	Confidence	Annotated Sequence	Modifications	Modifications in Master Proteins	Qvality PEP	Qvality q-value	# Protein Groups	# Proteins	# PSMs	Master Protein Accessions	Positions in Master Proteins	# Missed Cleavages	Theo. MH+ [Da]	# Razor Quan Results	Abundances (Scaled): F3: Sample	Abundances (Scaled): F4: Sample	Abundance: F3: Sample	Abundance: F4: Sample	Abundances Count: F3: Sample	Abundances Count: F4: Sample	Quan Info	Found in Sample: [S3] F3: Sample	Found in Sample: [S4] F4: Sample	Confidence (by Search Engine): A2 Mascot	Confidence (by Search Engine): B2 Mascot	Percolator q-Value (by Search Engine): A2 Mascot	Percolator q-Value (by Search Engine): B2 Mascot	Percolator PEP (by Search Engine): A2 Mascot	Percolator PEP (by Search Engine): B2 Mascot	Ions Score (by Search Engine): A2 Mascot	Ions Score (by Search Engine): B2 Mascot	Top Apex RT [min]	Sequence in Protein	Positions in Protein	Peptide Group Modifications in Protein	Quan Usage
	High	[K].LTFDSSFSPNTGK.[K]			1.32321e-05	0	1	1	1	Q60932	Q60932 [110-122]	0	1400.67	0	39.1	160.9	1.41391e+06	5.81548e+06	1	1		Peak Found	High	n/a	High		0		8.858e-06		49	58.87	K.LTFDSSFSPNTGK.K	[110-122]		Used
	High	[K].LTFDSSFSPNTGKK.[N]			6.5547e-05	0	1	1	1	Q60932	Q60932 [110-123]	1	1528.76	0	14.2	185.8	52661.1	691387	1	1		Peak Found	High	n/a	High		0		4.668e-05		53	52.36	K.LTFDSSFSPNTGKK.N	[110-123]		Used
	High	[K].YQVDPDACFSAK.[V]	1xCarbamidomethyl [C8]		0.00181536	0	1	1	2	Q60932	Q60932 [238-249]	0	1400.62	0	69.5	130.5	3.80223e+06	7.13944e+06	1	1		Medium	High	Medium	High	0.03854	0	0.2086	0.001466	20	51	51.7	K.YQVDPDACFSAK.V	[238-249]		Used
	High	[R].VTQSNFAVGYK.[T]			0.000162654	0	1	1	2	Q60932	Q60932 [177-187]	0	1213.62	0	43.4	156.6	1.48686e+06	5.35984e+06	1	1		High	High	High	High	0	0	0.0002637	0.0001228	60	44	45.24	R.VTQSNFAVGYK.T	[177-187]		Used
	High	[K].SENGLEFTSSGSANTETTK.[V]			2.02525e-07	0	1	1	2	Q60932	Q60932 [48-66]	0	1959.88	0	63.9	136.1	1.18262e+06	2.51649e+06	1	1		High	High	High	High	0	0	6.582e-07	0.0001649	91	41	45.67	K.SENGLEFTSSGSANTETTK.V	[48-66]		Used
	High	[K].TKSENGLEFTSSGSANTETTK.[V]			1.04754e-07	0	1	1	2	Q60932	Q60932 [46-66]	1	2189.02	0	73.1	126.9	758978	1.31842e+06	1	1		High	High	High	High	0	0	0.002309	5.848e-08	46	81	39.8	K.TKSENGLEFTSSGSANTETTK.V	[46-66]		Used
	Medium	[K].LTLSALIDGK.[N]			0.146626	0.0214289	2	2	2	Q60932; Q60931	Q60932 [270-279]; Q60931 [257-266]	0	1030.61	0	71.5	128.5	265096	476003	1	1	Shared	Medium	Peak Found	Medium	n/a	0.02197		0.1227		30		77.18	K.LTLSALLDGK.N	[270-279]		Used
Master Protein	Q9WVH9	Fibulin-5 OS=Mus musculus OX=10090 GN=Fbln5 PE=1 SV=1	16	6	17	6	1	448	50.2	4.7	162	296	5	5	0	62.9	137.1	6.65896e+06	1.45076e+07	8	8	High	High
	Confidence	Annotated Sequence	Modifications	Modifications in Master Proteins	Qvality PEP	Qvality q-value	# Protein Groups	# Proteins	# PSMs	Master Protein Accessions	Positions in Master Proteins	# Missed Cleavages	Theo. MH+ [Da]	# Razor Quan Results	Abundances (Scaled): F3: Sample	Abundances (Scaled): F4: Sample	Abundance: F3: Sample	Abundance: F4: Sample	Abundances Count: F3: Sample	Abundances Count: F4: Sample	Quan Info	Found in Sample: [S3] F3: Sample	Found in Sample: [S4] F4: Sample	Confidence (by Search Engine): A2 Mascot	Confidence (by Search Engine): B2 Mascot	Percolator q-Value (by Search Engine): A2 Mascot	Percolator q-Value (by Search Engine): B2 Mascot	Percolator PEP (by Search Engine): A2 Mascot	Percolator PEP (by Search Engine): B2 Mascot	Ions Score (by Search Engine): A2 Mascot	Ions Score (by Search Engine): B2 Mascot	Top Apex RT [min]	Sequence in Protein	Positions in Protein	Peptide Group Modifications in Protein	Quan Usage
	High	[R].QSGQCLDIDECR.[T]	2xCarbamidomethyl [C5; C11]		6.71398e-06	0	1	1	2	Q9WVH9	Q9WVH9 [36-47]	0	1480.62	0	69.9	130.1	2.09788e+06	3.90527e+06	1	1		High	High	High	High	0	0	1.522e-05	5.369e-05	72	66	41.32	R.QSGQCLDIDECR.T	[36-47]		Used
	High	[R].SCQDINECEHR.[N]	2xCarbamidomethyl [C2; C8]		0.000262865	0	1	1	2	Q9WVH9	Q9WVH9 [285-295]	0	1447.57	0	19.8	180.2	109064	993456	2	2		Peak Found	High	n/a	High		0		0.0001971		56	22.53	R.SCQDINECEHR.N	[285-295]		Used
	High	[R].SVPADIFQMQATTR.[Y]	1xOxidation [M9]		1.71752e-06	0	1	1	3	Q9WVH9	Q9WVH9 [360-373]	0	1580.77	0	45.5	154.5	355118	1.20638e+06	2	2		High	High	High	High	0	0	1.065e-05	1.067e-06	67	83	60.03	R.SVPADIFQMQATTR.Y	[360-373]		Used
	High	[R].SVPADIFQMQATTR.[Y]			5.40095e-06	0	1	1	2	Q9WVH9	Q9WVH9 [360-373]	0	1564.78	0	27.5	172.5	127833	800995	2	2		Peak Found	High	n/a	High		0		3.498e-06		75	69.65	R.SVPADIFQMQATTR.Y	[360-373]		Used
	High	[R].DQPFTILYR.[D]			0.00117505	0	1	1	2	Q9WVH9	Q9WVH9 [343-351]	0	1152.6	0	43.3	156.7	783810	2.84021e+06	1	1		High	High	High	High	0.001859	0	0.02632	0.0009306	35	42	70.85	R.DQPFTILYR.D	[343-351]		Used
	High	[R].DMDVVSGR.[S]			0.0234398	0.00186591	1	1	2	Q9WVH9	Q9WVH9 [352-359]	0	878.404	0	80.2	119.8	2.98822e+06	4.46303e+06	1	1		High	High	High	High	0.001859	0.001032	0.02501	0.02075	39	27	33.43	R.DMDVVSGR.S	[352-359]		Used
	High	[K].CIDPISCEEPYLLIGENR.[C]	2xCarbamidomethyl [C1; C7]		0.0282966	0.00222593	1	1	1	Q9WVH9	Q9WVH9 [314-331]	0	2178.02	0	116.9	83.1	54125.3	38481.4	1	1		High	Peak Found	High	n/a	0.001859		0.02701		29		82.96	K.CIDPISCEEPYLLIGENR.C	[314-331]		Used
	Medium	[R].DMDVVSGR.[S]	1xOxidation [M2]		0.183922	0.0287652	1	1	3	Q9WVH9	Q9WVH9 [352-359]	0	894.399	0	71	129	142915	259726	1	1		Peak Found	Medium	Low	Medium	0.1063	0.03009	0.4384	0.1876	20	16	23.84	R.DMDVVSGR.S	[352-359]		Used
Master Protein	P56480	ATP synthase subunit beta, mitochondrial OS=Mus musculus OX=10090 GN=Atp5f1b PE=1 SV=2	30	12	29	12	1	529	56.3	5.34	161	396	6	12	0	49	151	8.29838e+06	2.55694e+07	13	13	High	High
	Confidence	Annotated Sequence	Modifications	Modifications in Master Proteins	Qvality PEP	Qvality q-value	# Protein Groups	# Proteins	# PSMs	Master Protein Accessions	Positions in Master Proteins	# Missed Cleavages	Theo. MH+ [Da]	# Razor Quan Results	Abundances (Scaled): F3: Sample	Abundances (Scaled): F4: Sample	Abundance: F3: Sample	Abundance: F4: Sample	Abundances Count: F3: Sample	Abundances Count: F4: Sample	Quan Info	Found in Sample: [S3] F3: Sample	Found in Sample: [S4] F4: Sample	Confidence (by Search Engine): A2 Mascot	Confidence (by Search Engine): B2 Mascot	Percolator q-Value (by Search Engine): A2 Mascot	Percolator q-Value (by Search Engine): B2 Mascot	Percolator PEP (by Search Engine): A2 Mascot	Percolator PEP (by Search Engine): B2 Mascot	Ions Score (by Search Engine): A2 Mascot	Ions Score (by Search Engine): B2 Mascot	Top Apex RT [min]	Sequence in Protein	Positions in Protein	Peptide Group Modifications in Protein	Quan Usage
	High	[R].IMNVIGEPIDER.[G]	1xOxidation [M2]		0.0014328	0	1	1	5	P56480	P56480 [144-155]	0	1401.7	0	55.2	144.8	720211	1.88966e+06	2	3		High	High	High	High	0.002424	0	0.03857	0.00471	42	42	53.95	R.IMNVIGEPIDER.G	[144-155]		Used
	High	[R].IMNVIGEPIDER.[G]			8.94071e-07	0	1	1	2	P56480	P56480 [144-155]	0	1385.71	0	52	148	665648	1.89499e+06	1	1		High	High	High	High	0	0	3.796e-05	5.424e-07	66	80	61.91	R.IMNVIGEPIDER.G	[144-155]		Used
	High	[R].IMDPNIVGNEHYDVAR.[G]	1xOxidation [M2]		3.16493e-08	0	1	1	2	P56480	P56480 [407-422]	0	1858.88	0	74.9	125.1	600285	1.00186e+06	1	1		High	High	High	High	0	0	1.276e-06	1.697e-08	56	60	51.97	R.IMDPNIVGNEHYDVAR.G	[407-422]		Used
	High	[R].IMDPNIVGNEHYDVAR.[G]			0.00424745	0	1	1	1	P56480	P56480 [407-422]	0	1842.88	0	72.5	127.5	412893	726266	1	1		Peak Found	High	n/a	High		0		0.003524		5	57.24	R.IMDPNIVGNEHYDVAR.G	[407-422]		Used
	High	[K].IGLFGGAGVGK.[T]			0.00548285	0	1	1	2	P56480	P56480 [202-212]	0	975.562	0	30.6	169.4	457052	2.53185e+06	1	1		High	High	High	High	0	0	0.008965	0.004593	30	29	59.68	K.IGLFGGAGVGK.T	[202-212]		Used
	High	[R].LVLEVAQHLGESTVR.[T]			0.00174702	0	1	1	2	P56480	P56480 [95-109]	0	1650.92	0	56.8	143.2	73713.8	185975	1	1		High	High	High	High	0.002424	0	0.03178	0.001404	15	32	66.14	R.LVLEVAQHLGESTVR.T	[95-109]		Used
	High	[K].VALVYGQMNEPPGAR.[A]			7.59426e-05	0	1	1	1	P56480	P56480 [265-279]	0	1601.81	0							No Quan Values	Peak Found	High	n/a	High		0		5.423e-05		54	57.11	K.VALVYGQMNEPPGAR.A	[265-279]		Not Used
	High	[R].TIAMDGTEGLVR.[G]	1xOxidation [M4]		0.000170107	0	1	1	6	P56480	P56480 [110-121]	0	1278.64	0	39.6	160.4	1.39549e+06	5.6532e+06	3	3		High	High	High	High	0	0	0.002339	0.0001251	44	61	45.5	R.TIAMDGTEGLVR.G	[110-121]		Used
	High	[R].TIAMDGTEGLVR.[G]			0.000308475	0	1	1	1	P56480	P56480 [110-121]	0	1262.64	0	47.3	152.7	723000	2.33109e+06	1	1		Peak Found	High	n/a	High		0		0.0002321		69	55.52	R.TIAMDGTEGLVR.G	[110-121]		Used
	High	[K].AHGGYSVFAGVGER.[T]			0.0106324	0.0004539	1	1	1	P56480	P56480 [226-239]	0	1406.68	0	28.9	171.1	95154.1	563670	1	1		Peak Found	High	n/a	High		0		0.009169		40	50.82	K.AHGGYSVFAGVGER.T	[226-239]		Used
	High	[K].IPVGPETLGR.[I]			0.0237364	0.00186591	1	1	1	P56480	P56480 [134-143]	0	1038.59	0	36.8	163.2	775137	3.43527e+06	1	1		Peak Found	High	n/a	High		0.001032		0.02115		26	50.88	K.IPVGPETLGR.I	[134-143]		Used
	High	[K].VVDLLAPYAK.[G]			0.0486028	0.00408134	1	1	1	P56480	P56480 [189-198]	0	1088.64	0	82.6	117.4	2.20744e+06	3.13627e+06	1	1		Peak Found	High	n/a	High		0.002705		0.04441		25	66.78	K.VVDLLAPYAK.G	[189-198]		Used
	Medium	[R].IPSAVGYQPTLATDMGTMQER.[I]	1xOxidation [M18]		0.182927	0.0286046	1	1	1	P56480	P56480 [325-345]	0	2282.08	0							No Quan Values	Not Found	Medium	n/a	Medium		0.02821		0.1725		5		R.IPSAVGYQPTLATDMGTMQER.I	[325-345]		Not Used
	Medium	[R].FTQAGSEVSALLGR.[I]			0.220501	0.036347	1	1	2	P56480	P56480 [311-324]	0	1435.75	0	12	188	120646	1.89631e+06	1	1		Medium	Medium	Medium	Medium	0.03506	0.03452	0.1804	0.2198	15	19	69.83	R.FTQAGSEVSALLGR.I	[311-324]		Used
	Medium	[K].VLDSGAPIKIPVGPETLGR.[I]			0.238372	0.0384724	1	1	1	P56480	P56480 [125-143]	1	1919.1	0	27.6	172.4	51700.1	323054	1	1		Peak Found	Medium	n/a	Medium		0.03589		0.2257		15	73.05	K.VLDSGAPIKIPVGPETLGR.I	[125-143]		Used
Master Protein	Q810U3	Neurofascin OS=Mus musculus OX=10090 GN=Nfasc PE=1 SV=1	17	21	34	21	1	1240	137.9	6.19	161	329	12	20	0	48.4	151.6	8.05683e+06	2.52328e+07	21	21	High	High
	Confidence	Annotated Sequence	Modifications	Modifications in Master Proteins	Qvality PEP	Qvality q-value	# Protein Groups	# Proteins	# PSMs	Master Protein Accessions	Positions in Master Proteins	# Missed Cleavages	Theo. MH+ [Da]	# Razor Quan Results	Abundances (Scaled): F3: Sample	Abundances (Scaled): F4: Sample	Abundance: F3: Sample	Abundance: F4: Sample	Abundances Count: F3: Sample	Abundances Count: F4: Sample	Quan Info	Found in Sample: [S3] F3: Sample	Found in Sample: [S4] F4: Sample	Confidence (by Search Engine): A2 Mascot	Confidence (by Search Engine): B2 Mascot	Percolator q-Value (by Search Engine): A2 Mascot	Percolator q-Value (by Search Engine): B2 Mascot	Percolator PEP (by Search Engine): A2 Mascot	Percolator PEP (by Search Engine): B2 Mascot	Ions Score (by Search Engine): A2 Mascot	Ions Score (by Search Engine): B2 Mascot	Top Apex RT [min]	Sequence in Protein	Positions in Protein	Peptide Group Modifications in Protein	Quan Usage
	High	[K].NLILAPGEDGR.[L]			0.0062288	0	1	1	2	Q810U3	Q810U3 [345-355]	0	1154.62	0	50.8	149.2	881641	2.58892e+06	1	1		High	High	High	High	0	0.001032	0.006914	0.01978	36	32	51.45	K.NLILAPGEDGR.L	[345-355]		Used
	High	[K].GPEPDTIIGYSGEDLPSAPR.[R]			0.000249745	0	1	1	2	Q810U3	Q810U3 [810-829]	0	2071	0	79.2	120.8	95353.4	145300	1	1		High	High	High	High	0	0	0.004156	0.0001867	26	48	70.43	K.GPEPDTIIGYSGEDLPSAPR.R	[810-829]		Used
	High	[R].GTTVQLECR.[V]	1xCarbamidomethyl [C8]		0.00435733	0	1	1	2	Q810U3	Q810U3 [536-544]	0	1063.52	0	42.5	157.5	723088	2680378	1	1		High	High	High	High	0	0	0.005024	0.006504	51	32	34.13	R.GTTVQLECR.V	[536-544]		Used
	High	[R].VIAVNEVGSSHPSLPSER.[Y]			1.70656e-06	0	1	1	3	Q810U3	Q810U3 [702-719]	0	1877.97	0	32.6	167.4	584678	3.00133e+06	1	1		High	High	High	High	0.0012	0	0.01095	1.061e-06	22	51	53.74	R.VIAVNEVGSSHPSLPSER.Y	[702-719]		Used
	High	[R].TSGAPPESNPSDVK.[G]			0.000485914	0	1	1	2	Q810U3	Q810U3 [722-735]	0	1385.65	0	61.1	138.9	373367	848695	1	1		Medium	High	Medium	High	0.03854	0	0.2091	0.0003738	19	41	29.24	R.TSGAPPESNPSDVK.G	[722-735]		Used
	High	[R].TSGAPPESNPSDVKGEGTR.[K]			0.000192103	0	1	1	2	Q810U3	Q810U3 [722-740]	1	1885.89	0	43.8	156.2	179979	642100	1	1		Medium	High	Medium	High	0.01355	0	0.09464	0.0001419	10	25	29.88	R.TSGAPPESNPSDVKGEGTR.K	[722-740]		Used
	High	[R].SGTLVIDFR.[S]			0.000639833	0	1	1	1	Q810U3	Q810U3 [96-104]	0	1007.55	0	31.5	168.5	163480	874322	1	1		Peak Found	High	Low	High	0.1191	0	0.4713	0.0004964	15	58	64.49	R.SGTLVIDFR.S	[96-104]		Used
	High	[R].SGGRPEEYEGEYQCFAR.[N]	1xCarbamidomethyl [C14]		2.8706e-05	0	1	1	2	Q810U3	Q810U3 [105-121]	0	2034.86	0	104	96	248588	229415	1	1		High	High	High	High	0	0	5.591e-05	3.184e-05	64	41	50.6	R.SGGRPEEYEGEYQCFAR.N	[105-121]		Used
	High	[K].AYLTVLADQATPTNR.[L]			0.00544798	0	1	1	3	Q810U3	Q810U3 [605-619]	0	1633.85	0	48.2	151.8	61121.2	192357	2	2		Medium	High	Medium	High	0.04451	0	0.2239	0.004737	21	29	64.1	K.AYLTVLADQATPTNR.L	[605-619]		Used
	High	[R].EVAGDTIIFR.[D]			0.000682115	0	1	1	2	Q810U3	Q810U3 [387-396]	0	1120.6	0	49.1	150.9	886006	2.72001e+06	1	1		High	High	High	High	0.001859	0	0.01771	0.0005303	32	54	59.64	R.EVAGDTIIFR.D	[387-396]		Used
	High	[R].DNILIECEAK.[G]	1xCarbamidomethyl [C7]		0.00110931	0	1	1	1	Q810U3	Q810U3 [57-66]	0	1204.59	0	52.5	147.5	724762	2034221	1	1		High	Peak Found	High	n/a	0		0.001478		45		50.1	R.DNILIECEAK.G	[57-66]		Used
	High	[R].DLELTDLAER.[S]			0.000175638	0	1	1	1	Q810U3	Q810U3 [633-642]	0	1174.6	0	62.6	137.4	732658	1.6071e+06	1	1		Peak Found	High	n/a	High		0		0.0001295		61	66.62	R.DLELTDLAER.S	[633-642]		Used
	High	[K].AAPYWLDEPK.[N]			0.0103655	0.0004539	1	1	1	Q810U3	Q810U3 [335-344]	0	1189.59	0	43.5	156.5	139381	500767	1	1		Peak Found	High	Low	High	0.06434	0	0.2889	0.008933	13	31	59.39	K.AAPYWLDEPK.N	[335-344]		Used
	High	[R].VQAENDFGK.[G]			0.0127812	0.0004539	1	1	1	Q810U3	Q810U3 [801-809]	0	1007.48	0	66.9	133.1	736043	1.46436e+06	1	1		Peak Found	High	Low	High	0.0675	0	0.2952	0.01109	19	31	28.28	R.VQAENDFGK.G	[801-809]		Used
	High	[R].ITNVSEEDSGEYFCLASNK.[M]	1xCarbamidomethyl [C14]		0.0202797	0.00161183	1	1	1	Q810U3	Q810U3 [303-321]	0	2162.95	0	89.3	110.7	40439.7	50172.5	1	1		Peak Found	High	n/a	High		0.0007424		0.01785		15	64.03	R.ITNVSEEDSGEYFCLASNK.M	[303-321]		Used
	High	[K].FGTALSNR.[I]			0.0451341	0.00363417	1	1	1	Q810U3	Q810U3 [124-131]	0	865.453	0	34.1	165.9	768191	3.73528e+06	1	1		Peak Found	High	n/a	High		0.002423		0.04096		47	33.9	K.FGTALSNR.I	[124-131]		Used
	High	[K].RGTTVQLECR.[V]	1xCarbamidomethyl [C9]		0.0411323	0.00363417	1	1	2	Q810U3	Q810U3 [535-544]	1	1219.62	0	37.7	162.3	225768	971403	1	1		High	High	High	High	0.002952	0.002423	0.04544	0.03736	29	29	29.45	K.RGTTVQLECR.V	[535-544]		Used
	High	[R].VQAENDFGKGPEPDTIIGYSGEDLPSAPR.[R]			0.0566669	0.00494935	1	1	2	Q810U3	Q810U3 [801-829]	1	3059.46	0	46.8	153.2	48878.2	160222	1	1		High	Medium	High	Medium	0.002952	0.03124	0.05071	0.1949	20	6	72.41	R.VQAENDFGKGPEPDTIIGYSGEDLPSAPR.R	[801-829]		Used
	Medium	[K].KEDDSLTIFGVAER.[D]			0.103269	0.0129883	1	1	1	Q810U3	Q810U3 [572-585]	1	1579.8	0	67.5	132.5	48426.3	95149.2	1	1		Peak Found	Medium	n/a	Medium		0.01437		0.09629		26	66.38	K.KEDDSLTIFGVAER.D	[572-585]		Used
	Medium	[R].TSGAPPESNPSDVKGEGTRK.[N]			0.221659	0.036493	1	1	1	Q810U3	Q810U3 [722-741]	2	2013.98	0	37.1	162.9	39687.2	174423	1	1		Peak Found	Medium	n/a	Medium		0.03444		0.2097		8	26.63	R.TSGAPPESNPSDVKGEGTRK.N	[722-741]		Used
	Medium	[K].EDDSLTIFGVAER.[D]			0.270586	0.0446846	1	1	1	Q810U3	Q810U3 [573-585]	0	1451.7	0	81.5	118.5	355295	516893	1	1		Peak Found	Medium	n/a	Medium		0.04464		0.2564		19	74.28	K.EDDSLTIFGVAER.D	[573-585]		Used
Master Protein	P07724	Serum albumin OS=Mus musculus OX=10090 GN=Alb PE=1 SV=3	18	9	14	8	1	608	68.6	6.07	160	116	7	7	0	74.3	125.7	3.30476e+06	5.59617e+06	8	8	High	High
	Confidence	Annotated Sequence	Modifications	Modifications in Master Proteins	Qvality PEP	Qvality q-value	# Protein Groups	# Proteins	# PSMs	Master Protein Accessions	Positions in Master Proteins	# Missed Cleavages	Theo. MH+ [Da]	# Razor Quan Results	Abundances (Scaled): F3: Sample	Abundances (Scaled): F4: Sample	Abundance: F3: Sample	Abundance: F4: Sample	Abundances Count: F3: Sample	Abundances Count: F4: Sample	Quan Info	Found in Sample: [S3] F3: Sample	Found in Sample: [S4] F4: Sample	Confidence (by Search Engine): A2 Mascot	Confidence (by Search Engine): B2 Mascot	Percolator q-Value (by Search Engine): A2 Mascot	Percolator q-Value (by Search Engine): B2 Mascot	Percolator PEP (by Search Engine): A2 Mascot	Percolator PEP (by Search Engine): B2 Mascot	Ions Score (by Search Engine): A2 Mascot	Ions Score (by Search Engine): B2 Mascot	Top Apex RT [min]	Sequence in Protein	Positions in Protein	Peptide Group Modifications in Protein	Quan Usage
	High	[K].LVQEVTDFAK.[T]			0.00527693	0	1	1	2	P07724	P07724 [66-75]	0	1149.62	0	85.5	114.5	1.51585e+06	2.03196e+06	2	2		Medium	High	Medium	High	0.03635	0	0.1901	0.00443	20	31	53.96	K.LVQEVTDFAK.T	[66-75]		Used
	High	[K].LCAIPNLR.[E]	1xCarbamidomethyl [C2]		0.00310591	0	1	1	1	P07724	P07724 [98-105]	0	956.535	0	43.4	156.6	71709.6	258729	1	1		Peak Found	High	n/a	High		0		0.002547		39	55.26	K.LCAIPNLR.E	[98-105]		Used
	High	[K].APQVSTPTLVEAAR.[N]			0.00376209	0	1	1	2	P07724	P07724 [439-452]	0	1439.79	0	58	142	461134	1.13016e+06	1	1		High	High	High	High	0.001859	0	0.02724	0.003117	18	27	55.47	K.APQVSTPTLVEAAR.N	[439-452]		Used
	High	[K].ECCHGDLLECADDR.[A]	3xCarbamidomethyl [C2; C3; C10]		0.000467609	0	2	2	1	P02769; P07724	P02769 [267-280]; P07724 [268-281]	0	1749.66	0	110.2	89.8	626752	510570	1	1	Shared	High	Peak Found	High	n/a	0		0.0006794		46		42.49	K.ECCHGDLLECADDR.A	[268-281]		Not Used
	High	[K].AADKDTCFSTEGPNLVTR.[C]	1xCarbamidomethyl [C7]		1.22538e-05	0	1	1	2	P07724	P07724 [585-602]	1	1981.93	0	59	141	348099	831949	1	1		High	High	High	High	0	0	2.607e-05	0.001014	92	47	51.49	K.AADKDTCFSTEGPNLVTR.C	[585-602]		Used
	High	[K].CCSGSLVER.[R]	2xCarbamidomethyl [C1; C2]		0.00861986	0.0004539	1	1	2	P07724	P07724 [500-508]	0	1067.46	0	79.2	120.8	224658	342884	1	1		High	High	High	High	0.004227	0	0.05785	0.007352	36	39	28	K.CCSGSLVER.R	[500-508]		Used
	High	[R].ENYGELADCCTK.[Q]	2xCarbamidomethyl [C9; C10]		0.0215986	0.00186591	1	1	1	P07724	P07724 [106-117]	0	1459.58	0	149.3	50.7	231901	78799.7	1	1		High	Peak Found	High	n/a	0.001859		0.02118		37		41.75	R.ENYGELADCCTK.Q	[106-117]		Used
	High	[K].CCTLPEDQR.[L]	2xCarbamidomethyl [C1; C2]		0.0587837	0.00519924	1	1	2	P07724	P07724 [461-469]	0	1178.49	0	72.1	127.9	152569	270594	1	1		High	Medium	High	Medium	0.002952	0.01505	0.05272	0.09978	31	26	29.62	K.CCTLPEDQR.L	[461-469]		Used
	High	[K].TCVADESAANCDK.[S]	2xCarbamidomethyl [C2; C11]		0.0819746	0.00872052	1	1	1	P07724	P07724 [76-88]	0	1440.57	0	62.9	137.1	298835	651090	1	1		Peak Found	High	Low	High	0.09717	0.00726	0.4142	0.07596	6	25	26.18	K.TCVADESAANCDK.S	[76-88]		Used
Master Protein	P11798	Calcium/calmodulin-dependent protein kinase type II subunit alpha OS=Mus musculus OX=10090 GN=Camk2a PE=1 SV=2	29	15	38	9	1	478	54.1	7.08	153	373	8	15	9	32.5	167.5	3.92469e+07	2.01946e+08	17	19	High	High	Acetyl [N-Term]
	Confidence	Annotated Sequence	Modifications	Modifications in Master Proteins	Qvality PEP	Qvality q-value	# Protein Groups	# Proteins	# PSMs	Master Protein Accessions	Positions in Master Proteins	# Missed Cleavages	Theo. MH+ [Da]	# Razor Quan Results	Abundances (Scaled): F3: Sample	Abundances (Scaled): F4: Sample	Abundance: F3: Sample	Abundance: F4: Sample	Abundances Count: F3: Sample	Abundances Count: F4: Sample	Quan Info	Found in Sample: [S3] F3: Sample	Found in Sample: [S4] F4: Sample	Confidence (by Search Engine): A2 Mascot	Confidence (by Search Engine): B2 Mascot	Percolator q-Value (by Search Engine): A2 Mascot	Percolator q-Value (by Search Engine): B2 Mascot	Percolator PEP (by Search Engine): A2 Mascot	Percolator PEP (by Search Engine): B2 Mascot	Ions Score (by Search Engine): A2 Mascot	Ions Score (by Search Engine): B2 Mascot	Top Apex RT [min]	Sequence in Protein	Positions in Protein	Peptide Group Modifications in Protein	Quan Usage
	High	[R].ITQYLDAGGIPR.[T]			0.00173588	0	1	1	3	P11798	P11798 [434-445]	0	1303.7	0	20.7	179.3	1.45768e+06	1.26069e+07	2	2		High	High	High	High	0	0	0.002211	0.00156	42	47	58.02	R.ITQYLDAGGIPR.T	[434-445]		Used
	High	[K].GAILTTMLATR.[N]	1xOxidation [M7]		0.00106753	0	3	3	1	P11798; P28652; Q6PHZ2	P11798 [301-311]; P28652 [302-312]; Q6PHZ2 [302-312]	0	1163.65	0	24.1	175.9	430008	3.14569e+06	1	1	Shared	Peak Found	High	Low	High	0.228	0	0.6917	0.0008441	9	47	53.09	K.GAILTTMLATR.N	[301-311]		Used
	High	[K].GAILTTMLATR.[N]			0.00464458	0	3	3	1	P11798; P28652; Q6PHZ2	P11798 [301-311]; P28652 [302-312]; Q6PHZ2 [302-312]	0	1147.65	0	16.3	183.7	83101.2	937639	1	1	Shared	Peak Found	High	n/a	High		0		0.003876		40	69.59	K.GAILTTMLATR.N	[301-311]		Used
	High	[K].VLAGQEYAAK.[I]			0.00103392	0	1	1	3	P11798	P11798 [33-42]	0	1049.56	0	46.5	153.5	9536502	31469642	1	1		High	High	High	High	0	0	0.001383	0.001789	62	52	32.89	K.VLAGQEYAAK.I	[33-42]		Used
	High	[R].STVASCMHR.[Q]	1xCarbamidomethyl [C6]		0.00175823	0	1	1	3	P11798	P11798 [275-283]	0	1048.47	0		200		240561		3		Not Found	High	n/a	High		0		0.001419		34	23.6	R.STVASCMHR.Q	[275-283]		Used
	High	[K].ESSESTNTTIEDEDTK.[V]			0.000144029	0	1	1	1	P11798	P11798 [329-344]	0	1785.75	0	50.5	149.5	782966	2319373	1	1		Peak Found	High	Low	High	0.05552	0	0.2642	0.0001054	14	49	30.93	K.ESSESTNTTIEDEDTK.V	[329-344]		Used
	High	[K].AGAYDFPSPEWDTVTPEAK.[DN]			0.000156526	0	4	4	2	P11798; P28652; Q923T9; Q6PHZ2	P11798 [227-245]; P28652 [228-246]; Q923T9 [228-246]; Q6PHZ2 [228-246]	0	2080.95	0	36.4	163.6	593923	2.66919e+06	1	1	Shared	High	High	High	High	0.006061	0	0.06585	0.0001151	23	40	75.43	K.AGAYDFPSPEWDTVTPEAK.D	[227-245]		Used
	High	[K].MLTINPSK.[R]	1xOxidation [M1]		0.012072	0.0004539	1	1	3	P11798	P11798 [251-258]	0	919.492	0	16	184	2.39371e+06	27466645	2	2		Medium	High	Medium	High	0.03349	0	0.1657	0.01043	27	47	35.75	K.MLTINPSK.R	[251-258]		Used
	High	[K].MLTINPSKR.[I]	1xOxidation [M1]		0.0230017	0.00186591	1	1	1	P11798	P11798 [251-259]	1	1075.59	0	11.2	188.8	98162.7	1.66223e+06	1	1		Peak Found	High	n/a	High		0.001032		0.02038		37	32.08	K.MLTINPSKR.I	[251-259]		Used
	High	[R].ITAAEALK.[H]			0.0286533	0.00222593	1	1	2	P11798	P11798 [260-267]	0	816.483	0	42.3	157.7	3.90239e+06	14531045	1	1		Peak Found	High	Low	High	0.2257	0.001369	0.6873	0.02561	20	38	36.52	R.ITAAEALK.H	[260-267]		Used
	High	[R].SGAPSVLPH.[-]			0.0374743	0.00308648	1	1	3	P11798	P11798 [470-478]	0	864.457	0	29.2	170.8	4986099	29206976	1	1		High	High	High	High	0.004227	0.001909	0.06125	0.03392	37	25	41.09	R.SGAPSVLPH.-	[470-478]		Used
	High	[K].MLTINPSK.[R]			0.0577161	0.00494935	1	1	1	P11798	P11798 [251-258]	0	903.497	0	104.3	95.7	1.14501e+06	1.05114e+06	1	1		High	Peak Found	High	n/a	0.002952		0.05156		47		42.4	K.MLTINPSK.R	[251-258]		Used
	High	[K].GAFSVVR.[R]			0.0570146	0.00494935	4	4	3	P11798; P28652; Q923T9; Q6PHZ2	P11798 [22-28]; P28652 [23-29]; Q923T9 [23-29]; Q6PHZ2 [23-29]	0	735.415	0	34.2	165.8	3.94199e+06	19078404	1	1	Shared	High	High	High	High	0.006061	0.003726	0.06952	0.05208	37	47	40.34	K.GAFSVVR.R	[22-28]		Used
	High	[R].DLKPENLLLASK.[LCS]			0.0628605	0.00657448	4	4	3	P11798; P28652; Q923T9; Q6PHZ2	P11798 [135-146]; P28652 [136-147]; Q923T9 [136-147]; Q6PHZ2 [136-147]	0	1340.78	0	24	176	3.51838e+06	2.57766e+07	2	2	Shared	Peak Found	High	Low	High	0.08435	0.004709	0.3643	0.05763	18	23	64.72	R.DLKPENLLLASK.L	[135-146]		Used
	High	[M].ATITCTR.[F]	1xAcetyl [N-Term]; 1xCarbamidomethyl [C5]	P11798 1xAcetyl [N-Term]	0.0735795	0.00808988	1	1	3	P11798	P11798 [2-8]	0	864.424	0	34.5	165.5	3.01587e+06	14478948	1	1		High	Medium	High	Medium	0.004227	0.03711	0.06441	0.2316	35	34	35.05	M.ATITCTR.F	[2-8]	1xAcetyl [N-Term]	Used
	High	[R].QETVDCLK.[K]	1xCarbamidomethyl [C6]		0.0718259	0.00808988	2	2	2	P11798; Q6PHZ2	P11798 [284-291]; Q6PHZ2 [285-292]	0	992.472	0	39.2	160.8	3.23451e+06	13278329	1	1	Shared	High	Medium	High	Medium	0.004227	0.0127	0.0631	0.08916	31	23	31.3	R.QETVDCLK.K	[284-291]		Used
	High	[R].QETVDCLKK.[F]	1xCarbamidomethyl [C6]; 1xCarbamyl [N-Term]	P11798 1xCarbamyl [N-Term]; Q6PHZ2 1xCarbamyl [N-Term]	0.0849643	0.00917412	2	2	1	P11798; Q6PHZ2	P11798 [284-292]; Q6PHZ2 [285-293]	1	1163.57	0	18.6	181.4	84353.5	824186	1	1	Shared	Peak Found	High	n/a	High		0.007403		0.07874		19	35.78	R.QETVDCLKK.F	[284-292]	1xCarbamyl [N-Term]	Used
	High	[R].DLKPENLLLASK.[LCS]	1xCarbamyl [N-Term]	P11798 1xCarbamyl [N-Term]; P28652 1xCarbamyl [N-Term]; Q923T9 1xCarbamyl [N-Term]; Q6PHZ2 1xCarbamyl [N-Term]	0.0880541	0.00938667	4	4	1	P11798; P28652; Q923T9; Q6PHZ2	P11798 [135-146]; P28652 [136-147]; Q923T9 [136-147]; Q6PHZ2 [136-147]	0	1383.78	0		200		444612		1	Shared	Not Found	High	n/a	High		0.007403		0.08162		20	71.19	R.DLKPENLLLASK.L	[135-146]	1xCarbamyl [N-Term]	Used
	Medium	[R].QETVDCLKK.[F]	1xCarbamidomethyl [C6]		0.258637	0.0425334	2	2	1	P11798; Q6PHZ2	P11798 [284-292]; Q6PHZ2 [285-293]	1	1120.57	0	10.6	189.4	42296.3	757571	1	1	Shared	Peak Found	Medium	n/a	Medium		0.04165		0.245		6	26.63	R.QETVDCLKK.F	[284-292]		Used
Master Protein	P97861	Keratin, type II cuticular Hb6 OS=Mus musculus OX=10090 GN=Krt86 PE=2 SV=2	11	7	9	2	1	486	53.2	5.76	150	49	7	2	0	138.4	61.6	2.11032e+06	940055	2	2	High	Peak Found
	Confidence	Annotated Sequence	Modifications	Modifications in Master Proteins	Qvality PEP	Qvality q-value	# Protein Groups	# Proteins	# PSMs	Master Protein Accessions	Positions in Master Proteins	# Missed Cleavages	Theo. MH+ [Da]	# Razor Quan Results	Abundances (Scaled): F3: Sample	Abundances (Scaled): F4: Sample	Abundance: F3: Sample	Abundance: F4: Sample	Abundances Count: F3: Sample	Abundances Count: F4: Sample	Quan Info	Found in Sample: [S3] F3: Sample	Found in Sample: [S4] F4: Sample	Confidence (by Search Engine): A2 Mascot	Confidence (by Search Engine): B2 Mascot	Percolator q-Value (by Search Engine): A2 Mascot	Percolator q-Value (by Search Engine): B2 Mascot	Percolator PEP (by Search Engine): A2 Mascot	Percolator PEP (by Search Engine): B2 Mascot	Ions Score (by Search Engine): A2 Mascot	Ions Score (by Search Engine): B2 Mascot	Top Apex RT [min]	Sequence in Protein	Positions in Protein	Peptide Group Modifications in Protein	Quan Usage
	High	[R].ATAENEFVALK.[K]			0.00202385	0	1	2	1	P97861	P97861 [202-212]	0	1192.62	0	148.5	51.5	875442	303437	1	1		High	Peak Found	High	n/a	0		0.002523		48		53.92	R.ATAENEFVALK.K	[202-212]		Used
	High	[R].ATAENEFVALKK.[D]			2.70991e-05	0	1	2	1	P97861	P97861 [202-213]	1	1320.72	0	132	68	1.23488e+06	636618	1	1		High	Peak Found	High	n/a	0		5.307e-05		63		45.55	R.ATAENEFVALKK.D	[202-213]		Used
	High	[R].LLEGEEQR.[L]			0.0117694	0.0004539	2	4	2	P97861; Q9Z2T6	P97861 [409-416]; Q9Z2T6 [426-433]	0	973.495	0	155.7	44.3	4.0221e+06	1.14415e+06	1	1	Shared	Medium	High	Medium	High	0.01314	0	0.08693	0.01015	41	49	28.05	R.LLEGEEQR.L	[409-416]		Not Used
	High	[R].LTAEIENAK.[C]			0.0191607	0.0012365	2	4	1	P97861; Q9Z2T6	P97861 [332-340]; Q9Z2T6 [349-357]	0	988.531	0	150.6	49.4	694838	228144	1	1	Shared	High	Peak Found	High	n/a	0.001859		0.01901		33		34.55	R.LTAEIENAK.C	[332-340]		Not Used
	High	[K].FAAFIDK.[V]			0.0456952	0.00391672	2	4	1	P97861; Q9Z2T6	P97861 [117-123]; Q9Z2T6 [134-140]	0	811.435	0	145.3	54.7	1953200	734628	1	1	Shared	High	Peak Found	High	n/a	0.002952		0.0417		54		51.24	K.FAAFIDK.V	[117-123]		Not Used
	Medium	[K].DVDCAYLR.[K]	1xCarbamidomethyl [C4]		0.125778	0.0179829	2	4	2	P97861; Q9Z2T6	P97861 [214-221]; Q9Z2T6 [231-238]	0	1011.46	0	169.4	30.6	1.9685e+06	355564	1	1	Shared	Medium	Medium	Medium	Medium	0.02222	0.01872	0.1269	0.1178	36	24	43.23	K.DVDCAYLR.K	[214-221]		Not Used
	Medium	[K].AQYDDIASR.[S]			0.175119	0.027247	2	4	1	P97861; Q99M74	P97861 [280-288]; Q99M74 [292-300]	0	1038.49	0							No Quan Values	Medium	Not Found	Medium	n/a	0.02645		0.1449		15			K.AQYDDIASR.S	[280-288]		Not Used
Master Protein	P19246	Neurofilament heavy polypeptide OS=Mus musculus OX=10090 GN=Nefh PE=1 SV=3	10	11	18	8	1	1090	116.9	5.81	149	163	6	9	0	55	145	1.80287e+06	4.75336e+06	8	8	High	High	Carbamyl [K402(100)]
	Confidence	Annotated Sequence	Modifications	Modifications in Master Proteins	Qvality PEP	Qvality q-value	# Protein Groups	# Proteins	# PSMs	Master Protein Accessions	Positions in Master Proteins	# Missed Cleavages	Theo. MH+ [Da]	# Razor Quan Results	Abundances (Scaled): F3: Sample	Abundances (Scaled): F4: Sample	Abundance: F3: Sample	Abundance: F4: Sample	Abundances Count: F3: Sample	Abundances Count: F4: Sample	Quan Info	Found in Sample: [S3] F3: Sample	Found in Sample: [S4] F4: Sample	Confidence (by Search Engine): A2 Mascot	Confidence (by Search Engine): B2 Mascot	Percolator q-Value (by Search Engine): A2 Mascot	Percolator q-Value (by Search Engine): B2 Mascot	Percolator PEP (by Search Engine): A2 Mascot	Percolator PEP (by Search Engine): B2 Mascot	Ions Score (by Search Engine): A2 Mascot	Ions Score (by Search Engine): B2 Mascot	Top Apex RT [min]	Sequence in Protein	Positions in Protein	Peptide Group Modifications in Protein	Quan Usage
	High	[R].TSVSSVSASPSR.[F]			3.8781e-05	0	1	1	2	P19246	P19246 [53-64]	0	1164.59	0	46.4	153.6	378355	1.25295e+06	1	1		High	High	High	High	0	0	7.323e-05	0.0001604	57	59	28.83	R.TSVSSVSASPSR.F	[53-64]		Used
	High	[R].FAQEAEAAR.[V]			0.00337493	0	1	1	2	P19246	P19246 [203-211]	0	992.48	0	48	152	385393	1.22188e+06	1	1		High	High	High	High	0	0	0.004588	0.002784	50	53	26.82	R.FAQEAEAAR.V	[203-211]		Used
	High	[K].LLEGEECR.[MLI]	1xCarbamidomethyl [C7]		0.0137043	0.0012365	6	9	4	Q3TTY5; P50446; P07744; Q3UV17; Q922U2; P19246	Q3TTY5 [504-511]; P50446 [457-464]; P07744 [451-458]; Q3UV17 [472-479]; Q922U2 [467-474]; P19246 [403-410]	0	1005.47	0	89.1	110.9	39363956	49043172	1	1	Shared	High	High	High	High	0.001859	0.002705	0.01407	0.04418	49	44	30.09	K.LLEGEECR.I	[403-410]		Not Used
	High	[R].KLLEGEECR.[MLI]	1xCarbamidomethyl [C8]; 1xCarbamyl [K1(100)]	Q3TTY5 1xCarbamyl [K503(100)]; P50446 1xCarbamyl [K456(100)]; P07744 1xCarbamyl [K450(100)]; Q3UV17 1xCarbamyl [K471(100)]; Q922U2 1xCarbamyl [K466(100)]; P19246 1xCarbamyl [K402(100)]	0.0191607	0.0012365	6	9	1	Q3TTY5; P50446; P07744; Q3UV17; Q922U2; P19246	Q3TTY5 [503-511]; P50446 [456-464]; P07744 [450-458]; Q3UV17 [471-479]; Q922U2 [466-474]; P19246 [402-410]	1	1176.57	0	24.2	175.8	75956	551127	1	1	Shared	Peak Found	High	n/a	High		0.0003807		0.01684		34	41.79	R.KLLEGEECR.I	[402-410]	1xCarbamyl [K402(100)]	Not Used
	High	[R].SAQEEITEYR.[R]			0.0286533	0.00222593	1	1	1	P19246	P19246 [311-320]	0	1225.57	0	102.3	97.7	206254	197043	1	1		High	Peak Found	High	n/a	0.001859		0.02734		26		41.25	R.SAQEEITEYR.R	[311-320]		Used
	High	[K].LLEGEECR.[MLI]	1xCarbamidomethyl [C7]; 1xCarbamyl [N-Term]	Q3TTY5 1xCarbamyl [N-Term]; P50446 1xCarbamyl [N-Term]; P07744 1xCarbamyl [N-Term]; Q3UV17 1xCarbamyl [N-Term]; Q922U2 1xCarbamyl [N-Term]; P19246 1xCarbamyl [N-Term]	0.0306951	0.00283465	6	9	1	Q3TTY5; P50446; P07744; Q3UV17; Q922U2; P19246	Q3TTY5 [504-511]; P50446 [457-464]; P07744 [451-458]; Q3UV17 [472-479]; Q922U2 [467-474]; P19246 [403-410]	0	1048.47	0	17.3	182.7	32317.1	341005	1	1	Shared	Peak Found	High	n/a	High		0.001641		0.02758		21	56.31	K.LLEGEECR.I	[403-410]	1xCarbamyl [N-Term]	Not Used
	High	[R].SLEGEAAALR.[Q]			0.0451341	0.00363417	1	1	1	P19246	P19246 [122-131]	0	1016.54	0	54	146	356186	963384	1	1		High	Peak Found	High	n/a	0.002424		0.04127		28		48.88	R.SLEGEAAALR.Q	[122-131]		Used
	High	[K].SPEAQTPVQEEAK.[H]			0.0529728	0.00408134	1	1	1	P19246	P19246 [834-846]	0	1413.69	0	65.2	134.8	48580.8	100466	1	1		Peak Found	High	n/a	High		0.002904		0.0484		14	31.59	K.SPEAQTPVQEEAK.H	[834-846]		Used
	High	[R].SEKEQLQALNDR.[F]			0.0613481	0.00574367	1	1	1	P19246	P19246 [94-105]	1	1430.72	0	51.5	148.5	151642	437160	1	1		Peak Found	High	Low	High	0.718	0.004491	1	0.05627	2	25	36.2	R.SEKEQLQALNDR.F	[94-105]		Used
	Medium	[KR].EYQDLLNVK.[M]			0.0945445	0.0116673	5	6	1	P08551; P08553; P46660; P20152; P19246	P08551 [372-380]; P08553 [381-389]; P46660 [378-386]; P20152 [382-390]; P19246 [382-390]	0	1121.58	0	67.2	132.8	533279	1.05388e+06	1	1	Shared	Peak Found	Medium	Low	Medium	0.2088	0.01205	0.658	0.0879	13	31	57.48	R.EYQDLLNVK.M	[382-390]		Not Used
[truncated: 4,757 more rows]

## Sheet: HD190QG TG
Master	Accession	Description	Coverage [%]	# Peptides	# PSMs	# Unique Peptides	# Protein Groups	# AAs	MW [kDa]	calc. pI	Score Mascot: A2 Mascot	# Peptides (by Search Engine): A2 Mascot	# Razor Peptides	Abundance: F3: Sample	Abundances Count: F3: Sample	Found in Sample: [S3] F3: Sample	Modifications
[truncated: 2,744 more rows]

[truncated: 1 more sheets: HD190QG WT]
