# Supplementary material for: Hornerin deposits in neuronal intranuclear inclusion disease: direct identification of proteins with compositionally biased regions in inclusions
Source: Acta Neuropathol Commun. 2022 Mar 4;10:28. doi: 10.1186/s40478-022-01333-8 (PMC8895595; doi:10.1186/s40478-022-01333-8)
Supplement: Supplementary file 2 — Additional file 2: LC-MS/MS result of NIID and control brains. [file 40478_2022_1333_MOESM2_ESM.xlsx]

## Sheet: NIID-1st analysis
Master	Accession	Description (Dark red: NIID specific proteins)	Coverage [%]	# Peptides	# PSMs	# Unique Peptides	# Protein Groups	# AAs	MW [kDa]	calc. pI	Score Mascot: A2 Mascot	# Peptides (by Search Engine): A2 Mascot	# Razor Peptides	Found in Sample: [S2] F2: Sample	Modifications
Master Protein	P02794	Ferritin heavy chain OS=Homo sapiens OX=9606 GN=FTH1 PE=1 SV=2	13	2	2	2	1	183	21.2	5.55	42	2	0	High
	Confidence	Annotated Sequence	Modifications	Modifications in Master Proteins	Qvality PEP	Qvality q-value	# Protein Groups	# Proteins	# PSMs	Master Protein Accessions	Positions in Master Proteins	# Missed Cleavages	Theo. MH+ [Da]	# Razor Quan Results	Quan Info	Found in Sample: [S2] F2: Sample	Confidence (by Search Engine): A2 Mascot	Percolator q-Value (by Search Engine): A2 Mascot	Percolator PEP (by Search Engine): A2 Mascot	Ions Score (by Search Engine): A2 Mascot	Top Apex RT [min]	Sequence in Protein	Positions in Protein	Peptide Group Modifications in Protein	Quan Usage
	High	[R].QNYHQDSEAAINR.[Q]			0.215781	0	1	1	1	P02794	P02794 [11-23]	0	1545.7	0		High	High	0	0.1964	37	29.99	R.QNYHQDSEAAINR.Q	[11-23]		Used
	High	[K].NVNQSLLELHK.[L]			0.220696	0	1	1	1	P02794	P02794 [110-120]	0	1294.71	0		High	High	0	0.2024	25	51.49	K.NVNQSLLELHK.L	[110-120]		Used
Master Protein	P55854	Small ubiquitin-related modifier 3 OS=Homo sapiens OX=9606 GN=SUMO3 PE=1 SV=2	12	1	1	1	1	103	11.6	5.49	41	1	0	High
	Confidence	Annotated Sequence	Modifications	Modifications in Master Proteins	Qvality PEP	Qvality q-value	# Protein Groups	# Proteins	# PSMs	Master Protein Accessions	Positions in Master Proteins	# Missed Cleavages	Theo. MH+ [Da]	# Razor Quan Results	Quan Info	Found in Sample: [S2] F2: Sample	Confidence (by Search Engine): A2 Mascot	Percolator q-Value (by Search Engine): A2 Mascot	Percolator PEP (by Search Engine): A2 Mascot	Ions Score (by Search Engine): A2 Mascot	Top Apex RT [min]	Sequence in Protein	Positions in Protein	Peptide Group Modifications in Protein	Quan Usage
	High	[K].VAGQDGSVVQFK.[I]			0.0292574	0	1	3	1	P55854	P55854 [21-32]	0	1234.64	0		High	High	0	0.01149	41	46.17	K.VAGQDGSVVQFK.I	[21-32]		Used
Master Protein	P10599	Thioredoxin OS=Homo sapiens OX=9606 GN=TXN PE=1 SV=3	9	1	1	1	1	105	11.7	4.92	35	1	0	High
	Confidence	Annotated Sequence	Modifications	Modifications in Master Proteins	Qvality PEP	Qvality q-value	# Protein Groups	# Proteins	# PSMs	Master Protein Accessions	Positions in Master Proteins	# Missed Cleavages	Theo. MH+ [Da]	# Razor Quan Results	Quan Info	Found in Sample: [S2] F2: Sample	Confidence (by Search Engine): A2 Mascot	Percolator q-Value (by Search Engine): A2 Mascot	Percolator PEP (by Search Engine): A2 Mascot	Ions Score (by Search Engine): A2 Mascot	Top Apex RT [min]	Sequence in Protein	Positions in Protein	Peptide Group Modifications in Protein	Quan Usage
	High	[K].VGEFSGANK.[E]			0.208587	0	1	1	1	P10599	P10599 [86-94]	0	908.447	0		High	High	0	0.1869	35	26.41	K.VGEFSGANK.E	[86-94]		Used
Master Protein	P02686	Myelin basic protein OS=Homo sapiens OX=9606 GN=MBP PE=1 SV=3	7	2	2	2	1	304	33.1	9.79	52	2	0	High
	Confidence	Annotated Sequence	Modifications	Modifications in Master Proteins	Qvality PEP	Qvality q-value	# Protein Groups	# Proteins	# PSMs	Master Protein Accessions	Positions in Master Proteins	# Missed Cleavages	Theo. MH+ [Da]	# Razor Quan Results	Quan Info	Found in Sample: [S2] F2: Sample	Confidence (by Search Engine): A2 Mascot	Percolator q-Value (by Search Engine): A2 Mascot	Percolator PEP (by Search Engine): A2 Mascot	Ions Score (by Search Engine): A2 Mascot	Top Apex RT [min]	Sequence in Protein	Positions in Protein	Peptide Group Modifications in Protein	Quan Usage
	High	[R].DTGILDSIGR.[F]			0.262969	0	1	1	1	P02686	P02686 [168-177]	0	1046.55	0		High	High	0	0.2618	25	61.33	R.DTGILDSIGR.F	[168-177]		Used
	High	[K].YLATASTMDHAR.[H]	1xOxidation [M8]		0.0146956	0	1	1	1	P02686	P02686 [148-159]	0	1352.63	0		High	High	0	0.004302	52	27.68	K.YLATASTMDHAR.H	[148-159]		Used
Master Protein	P62979	Ubiquitin-40S ribosomal protein S27a OS=Homo sapiens OX=9606 GN=RPS27A PE=1 SV=2	6	1	1	1	1	156	18	9.64	37	1	0	High
	Confidence	Annotated Sequence	Modifications	Modifications in Master Proteins	Qvality PEP	Qvality q-value	# Protein Groups	# Proteins	# PSMs	Master Protein Accessions	Positions in Master Proteins	# Missed Cleavages	Theo. MH+ [Da]	# Razor Quan Results	Quan Info	Found in Sample: [S2] F2: Sample	Confidence (by Search Engine): A2 Mascot	Percolator q-Value (by Search Engine): A2 Mascot	Percolator PEP (by Search Engine): A2 Mascot	Ions Score (by Search Engine): A2 Mascot	Top Apex RT [min]	Sequence in Protein	Positions in Protein	Peptide Group Modifications in Protein	Quan Usage
	High	[K].ESTLHLVLR.[L]			0.192608	0	1	4	1	P62979	P62979 [64-72]	0	1067.62	0		High	High	0	0.1668	37	54.13	K.ESTLHLVLR.L	[64-72]		Used
Master Protein	Q96A08	Histone H2B type 1-A OS=Homo sapiens OX=9606 GN=H2BC1 PE=1 SV=3	6	1	1	1	1	127	14.2	10.32	0	1	0	High
	Confidence	Annotated Sequence	Modifications	Modifications in Master Proteins	Qvality PEP	Qvality q-value	# Protein Groups	# Proteins	# PSMs	Master Protein Accessions	Positions in Master Proteins	# Missed Cleavages	Theo. MH+ [Da]	# Razor Quan Results	Quan Info	Found in Sample: [S2] F2: Sample	Confidence (by Search Engine): A2 Mascot	Percolator q-Value (by Search Engine): A2 Mascot	Percolator PEP (by Search Engine): A2 Mascot	Ions Score (by Search Engine): A2 Mascot	Top Apex RT [min]	Sequence in Protein	Positions in Protein	Peptide Group Modifications in Protein	Quan Usage
	High	[R].EIQTAVR.[L]			0.215295	0	1	14	1	Q96A08	Q96A08 [95-101]	0	816.457	0		High	High	0	0.1955	30	26.15	R.EIQTAVR.L	[95-101]		Used
Master Protein	P16402	Histone H1.3 OS=Homo sapiens OX=9606 GN=H1-3 PE=1 SV=2	5	1	1	1	1	221	22.3	11.02	43	1	0	High
	Confidence	Annotated Sequence	Modifications	Modifications in Master Proteins	Qvality PEP	Qvality q-value	# Protein Groups	# Proteins	# PSMs	Master Protein Accessions	Positions in Master Proteins	# Missed Cleavages	Theo. MH+ [Da]	# Razor Quan Results	Quan Info	Found in Sample: [S2] F2: Sample	Confidence (by Search Engine): A2 Mascot	Percolator q-Value (by Search Engine): A2 Mascot	Percolator PEP (by Search Engine): A2 Mascot	Ions Score (by Search Engine): A2 Mascot	Top Apex RT [min]	Sequence in Protein	Positions in Protein	Peptide Group Modifications in Protein	Quan Usage
	High	[K].ASGPPVSELITK.[A]			0.0723804	0	1	3	1	P16402	P16402 [36-47]	0	1198.67	0		High	High	0	0.04156	43	57.33	K.ASGPPVSELITK.A	[36-47]		Used
Master Protein	P02452	Collagen alpha-1(I) chain OS=Homo sapiens OX=9606 GN=COL1A1 PE=1 SV=5	5	6	10	6	1	1464	138.9	5.8	246	6	0	High
	Confidence	Annotated Sequence	Modifications	Modifications in Master Proteins	Qvality PEP	Qvality q-value	# Protein Groups	# Proteins	# PSMs	Master Protein Accessions	Positions in Master Proteins	# Missed Cleavages	Theo. MH+ [Da]	# Razor Quan Results	Quan Info	Found in Sample: [S2] F2: Sample	Confidence (by Search Engine): A2 Mascot	Percolator q-Value (by Search Engine): A2 Mascot	Percolator PEP (by Search Engine): A2 Mascot	Ions Score (by Search Engine): A2 Mascot	Top Apex RT [min]	Sequence in Protein	Positions in Protein	Peptide Group Modifications in Protein	Quan Usage
	High	[K].DGEAGAQGPPGPAGPAGER.[G]			6.48794e-05	0	1	1	2	P02452	P02452 [613-631]	0	1690.78	0		High	High	0	1.893e-06	103	36.74	K.DGEAGAQGPPGPAGPAGER.G	[613-631]		Used
	High	[R].GVPGPPGAVGPAGK.[D]			0.008655	0	1	1	1	P02452	P02452 [599-612]	0	1160.64	0		High	High	0	0.002022	51	43.05	R.GVPGPPGAVGPAGK.D	[599-612]		Used
	High	[R].GQAGVMGFPGPK.[G]	1xOxidation [M6]		0.109445	0	1	1	1	P02452	P02452 [575-586]	0	1161.57	0		High	High	0	0.07468	32	50.87	R.GQAGVMGFPGPK.G	[575-586]		Used
	High	[R].GPAGPQGPR.[G]			0.121537	0	1	1	2	P02452	P02452 [1085-1093]	0	836.437	0		High	High	0	0.08669	38	20.76	R.GPAGPQGPR.G	[1085-1093]		Used
	High	[R].GFSGLDGAK.[G]			0.107117	0	1	1	3	P02452	P02452 [269-277]	0	851.426	0		High	High	0	0.09684	45	38.57	R.GFSGLDGAK.G	[269-277]		Used
	High	[K].GESGPSGPAGPTGAR.[G]			0.00189476	0	1	1	1	P02452	P02452 [782-796]	0	1297.61	0		High	High	0	0.0002314	65	27.99	K.GESGPSGPAGPTGAR.G	[782-796]		Used
Master Protein	P68431	Histone H3.1 OS=Homo sapiens OX=9606 GN=H3C1 PE=1 SV=2	5	1	1	1	1	136	15.4	11.12	38	1	0	High
	Confidence	Annotated Sequence	Modifications	Modifications in Master Proteins	Qvality PEP	Qvality q-value	# Protein Groups	# Proteins	# PSMs	Master Protein Accessions	Positions in Master Proteins	# Missed Cleavages	Theo. MH+ [Da]	# Razor Quan Results	Quan Info	Found in Sample: [S2] F2: Sample	Confidence (by Search Engine): A2 Mascot	Percolator q-Value (by Search Engine): A2 Mascot	Percolator PEP (by Search Engine): A2 Mascot	Ions Score (by Search Engine): A2 Mascot	Top Apex RT [min]	Sequence in Protein	Positions in Protein	Peptide Group Modifications in Protein	Quan Usage
	High	[K].STELLIR.[K]			0.14477	0	1	5	1	P68431	P68431 [58-64]	0	831.493	0		High	High	0	0.1108	38	47.23	K.STELLIR.K	[58-64]		Used
Master Protein	P08123	Collagen alpha-2(I) chain OS=Homo sapiens OX=9606 GN=COL1A2 PE=1 SV=7	5	5	15	5	1	1366	129.2	8.95	398	5	0	High
	Confidence	Annotated Sequence	Modifications	Modifications in Master Proteins	Qvality PEP	Qvality q-value	# Protein Groups	# Proteins	# PSMs	Master Protein Accessions	Positions in Master Proteins	# Missed Cleavages	Theo. MH+ [Da]	# Razor Quan Results	Quan Info	Found in Sample: [S2] F2: Sample	Confidence (by Search Engine): A2 Mascot	Percolator q-Value (by Search Engine): A2 Mascot	Percolator PEP (by Search Engine): A2 Mascot	Ions Score (by Search Engine): A2 Mascot	Top Apex RT [min]	Sequence in Protein	Positions in Protein	Peptide Group Modifications in Protein	Quan Usage
	High	[R].GVVGPQGAR.[G]			0.0701385	0	1	1	3	P08123	P08123 [157-165]	0	840.469	0		High	High	0	0.05223	46	24.35	R.GVVGPQGAR.G	[157-165]		Used
	High	[R].GPSGPQGIR.[G]			0.0613792	0	1	1	3	P08123	P08123 [997-1005]	0	868.464	0		High	High	0	0.03289	50	26.71	R.GPSGPQGIR.G	[997-1005]		Used
	High	[R].GETGPSGPVGPAGAVGPR.[G]			7.82676e-05	0	1	1	5	P08123	P08123 [979-996]	0	1562.79	0		High	High	0	2.467e-06	81	45.93	R.GETGPSGPVGPAGAVGPR.G	[979-996]		Used
	High	[K].GEIGAVGNAGPAGPAGPR.[G]			1.11619e-05	0	1	1	2	P08123	P08123 [265-282]	0	1547.79	0		High	High	0	1.539e-07	100	45.92	K.GEIGAVGNAGPAGPAGPR.G	[265-282]		Used
	High	[R].GEAGAAGPAGPAGPR.[G]			0.000227917	0	1	1	2	P08123	P08123 [694-708]	0	1235.61	0		High	High	0	1.133e-05	69	29.61	R.GEAGAAGPAGPAGPR.G	[694-708]		Used
Master Protein	P60201	Myelin proteolipid protein OS=Homo sapiens OX=9606 GN=PLP1 PE=1 SV=2	5	1	2	1	1	277	30.1	8.35	49	1	0	High
	Confidence	Annotated Sequence	Modifications	Modifications in Master Proteins	Qvality PEP	Qvality q-value	# Protein Groups	# Proteins	# PSMs	Master Protein Accessions	Positions in Master Proteins	# Missed Cleavages	Theo. MH+ [Da]	# Razor Quan Results	Quan Info	Found in Sample: [S2] F2: Sample	Confidence (by Search Engine): A2 Mascot	Percolator q-Value (by Search Engine): A2 Mascot	Percolator PEP (by Search Engine): A2 Mascot	Ions Score (by Search Engine): A2 Mascot	Top Apex RT [min]	Sequence in Protein	Positions in Protein	Peptide Group Modifications in Protein	Quan Usage
	High	[K].TSASIGSLCADAR.[M]	1xCarbamidomethyl [C9]		0.0291856	0	1	1	2	P60201	P60201 [193-205]	0	1308.62	0		High	High	0	0.01146	46	47.66	K.TSASIGSLCADAR.M	[193-205]		Used
Master Protein	P09543	2',3'-cyclic-nucleotide 3'-phosphodiesterase OS=Homo sapiens OX=9606 GN=CNP PE=1 SV=2	4	2	2	2	1	421	47.5	9.07	59	2	0	High
	Confidence	Annotated Sequence	Modifications	Modifications in Master Proteins	Qvality PEP	Qvality q-value	# Protein Groups	# Proteins	# PSMs	Master Protein Accessions	Positions in Master Proteins	# Missed Cleavages	Theo. MH+ [Da]	# Razor Quan Results	Quan Info	Found in Sample: [S2] F2: Sample	Confidence (by Search Engine): A2 Mascot	Percolator q-Value (by Search Engine): A2 Mascot	Percolator PEP (by Search Engine): A2 Mascot	Ions Score (by Search Engine): A2 Mascot	Top Apex RT [min]	Sequence in Protein	Positions in Protein	Peptide Group Modifications in Protein	Quan Usage
	High	[R].QFVPGDEPR.[E]			0.0711647	0	1	1	1	P09543	P09543 [225-233]	0	1044.51	0		High	High	0	0.04057	46	39.56	R.QFVPGDEPR.E	[225-233]		Used
	High	[R].GAFSEEYKR.[L]			0.224697	0	1	1	1	P09543	P09543 [94-102]	1	1086.52	0		High	High	0	0.2082	31	32.02	R.GAFSEEYKR.L	[94-102]		Used
Master Protein	O75508	Claudin-11 OS=Homo sapiens OX=9606 GN=CLDN11 PE=1 SV=2	3	1	1	1	1	207	22	7.9	0	1	0	High
	Confidence	Annotated Sequence	Modifications	Modifications in Master Proteins	Qvality PEP	Qvality q-value	# Protein Groups	# Proteins	# PSMs	Master Protein Accessions	Positions in Master Proteins	# Missed Cleavages	Theo. MH+ [Da]	# Razor Quan Results	Quan Info	Found in Sample: [S2] F2: Sample	Confidence (by Search Engine): A2 Mascot	Percolator q-Value (by Search Engine): A2 Mascot	Percolator PEP (by Search Engine): A2 Mascot	Ions Score (by Search Engine): A2 Mascot	Top Apex RT [min]	Sequence in Protein	Positions in Protein	Peptide Group Modifications in Protein	Quan Usage
	High	[K].LDELGSK.[G]			0.148907	0	1	1	1	O75508	O75508 [44-50]	0	761.404	1		High	High	0	0.1155	26	25.71	K.LDELGSK.G	[44-50]		Used
Master Protein	P19634	Sodium/hydrogen exchanger 1 OS=Homo sapiens OX=9606 GN=SLC9A1 PE=1 SV=2	3	1	4	1	1	815	90.7	7.21	0	1	0	High	Phospho [S613(98.2)]
	Confidence	Annotated Sequence	Modifications	Modifications in Master Proteins	Qvality PEP	Qvality q-value	# Protein Groups	# Proteins	# PSMs	Master Protein Accessions	Positions in Master Proteins	# Missed Cleavages	Theo. MH+ [Da]	# Razor Quan Results	Quan Info	Found in Sample: [S2] F2: Sample	Confidence (by Search Engine): A2 Mascot	Percolator q-Value (by Search Engine): A2 Mascot	Percolator PEP (by Search Engine): A2 Mascot	Ions Score (by Search Engine): A2 Mascot	Top Apex RT [min]	Sequence in Protein	Positions in Protein	Peptide Group Modifications in Protein	Quan Usage
	High	[K].IPSAVSTVSMQNIHPKSLPSER.[I]	1xCarbamyl [N-Term]; 2xPhospho [S17(98.2); S/T]	P19634 1xCarbamyl [N-Term]; 2xPhospho [S613(98.2); S/T]	0.203444	0	1	1	4	P19634	P19634 [597-618]	1	2581.19	0		High	High	0	0.1804	20	44.53	K.IPSAVSTVSMQNIHPKSLPSER.I	[597-618]	1xCarbamyl [N-Term]; 2xPhospho [S613(98.2); S/T]	Used
Master Protein	P08572	Collagen alpha-2(IV) chain OS=Homo sapiens OX=9606 GN=COL4A2 PE=1 SV=4	3	3	3	3	1	1712	167.4	8.66	137	3	0	High
	Confidence	Annotated Sequence	Modifications	Modifications in Master Proteins	Qvality PEP	Qvality q-value	# Protein Groups	# Proteins	# PSMs	Master Protein Accessions	Positions in Master Proteins	# Missed Cleavages	Theo. MH+ [Da]	# Razor Quan Results	Quan Info	Found in Sample: [S2] F2: Sample	Confidence (by Search Engine): A2 Mascot	Percolator q-Value (by Search Engine): A2 Mascot	Percolator PEP (by Search Engine): A2 Mascot	Ions Score (by Search Engine): A2 Mascot	Top Apex RT [min]	Sequence in Protein	Positions in Protein	Peptide Group Modifications in Protein	Quan Usage
	High	[K].AHNQDLGLAGSCLAR.[F]	1xCarbamidomethyl [C12]		0.233927	0	1	1	1	P08572	P08572 [1526-1540]	0	1582.78	0		High	High	0	0.2206	26	48.75	K.AHNQDLGLAGSCLAR.F	[1526-1540]		Used
	High	[K].IAVQPGTVGPQGR.[R]			0.0377624	0	1	1	1	P08572	P08572 [1397-1409]	0	1279.71	0		High	High	0	0.01649	46	42.56	K.IAVQPGTVGPQGR.R	[1397-1409]		Used
	High	[R].GEQGFMGNTGPTGAVGDR.[G]	1xOxidation [M6]		9.37587e-06	0	1	1	1	P08572	P08572 [1350-1367]	0	1766.78	0		High	High	0	1.20075e-07	107	42.76	R.GEQGFMGNTGPTGAVGDR.G	[1350-1367]		Used
Master Protein	P14136	Glial fibrillary acidic protein OS=Homo sapiens OX=9606 GN=GFAP PE=1 SV=1	3	1	1	1	1	432	49.9	5.52	43	1	0	High
	Confidence	Annotated Sequence	Modifications	Modifications in Master Proteins	Qvality PEP	Qvality q-value	# Protein Groups	# Proteins	# PSMs	Master Protein Accessions	Positions in Master Proteins	# Missed Cleavages	Theo. MH+ [Da]	# Razor Quan Results	Quan Info	Found in Sample: [S2] F2: Sample	Confidence (by Search Engine): A2 Mascot	Percolator q-Value (by Search Engine): A2 Mascot	Percolator PEP (by Search Engine): A2 Mascot	Ions Score (by Search Engine): A2 Mascot	Top Apex RT [min]	Sequence in Protein	Positions in Protein	Peptide Group Modifications in Protein	Quan Usage
	High	[R].EAASYQEALAR.[L]			0.0633479	0	1	1	1	P14136	P14136 [320-330]	0	1208.59	0		High	High	0	0.03445	43	42.91	R.EAASYQEALAR.L	[320-330]		Used
Master Protein	Q9BXL5	Hemogen OS=Homo sapiens OX=9606 GN=HEMGN PE=1 SV=1	2	1	1	1	1	484	55.3	4.87	26	1	0	High
	Confidence	Annotated Sequence	Modifications	Modifications in Master Proteins	Qvality PEP	Qvality q-value	# Protein Groups	# Proteins	# PSMs	Master Protein Accessions	Positions in Master Proteins	# Missed Cleavages	Theo. MH+ [Da]	# Razor Quan Results	Quan Info	Found in Sample: [S2] F2: Sample	Confidence (by Search Engine): A2 Mascot	Percolator q-Value (by Search Engine): A2 Mascot	Percolator PEP (by Search Engine): A2 Mascot	Ions Score (by Search Engine): A2 Mascot	Top Apex RT [min]	Sequence in Protein	Positions in Protein	Peptide Group Modifications in Protein	Quan Usage
	High	[-].MDLGKDQSHLK.[H]	1xOxidation [M1]; 1xAcetyl [K]		0.297964	0	1	1	1	Q9BXL5	Q9BXL5 [1-11]	1	1329.65	0	No Quan Values	High	High	0	0.3125	26	51.05	-.MDLGKDQSHLK.H	[1-11]		Not Used
Master Protein	Q86YZ3	Hornerin OS=Homo sapiens OX=9606 GN=HRNR PE=1 SV=2	2	1	2	1	1	2850	282.2	10.04	26	1	0	High
	Confidence	Annotated Sequence	Modifications	Modifications in Master Proteins	Qvality PEP	Qvality q-value	# Protein Groups	# Proteins	# PSMs	Master Protein Accessions	Positions in Master Proteins	# Missed Cleavages	Theo. MH+ [Da]	# Razor Quan Results	Quan Info	Found in Sample: [S2] F2: Sample	Confidence (by Search Engine): A2 Mascot	Percolator q-Value (by Search Engine): A2 Mascot	Percolator PEP (by Search Engine): A2 Mascot	Ions Score (by Search Engine): A2 Mascot	Top Apex RT [min]	Sequence in Protein	Positions in Protein	Peptide Group Modifications in Protein	Quan Usage
	High	[R].GPYESGSGHSSGLGHR.[E]			0.233927	0	1	1	2	Q86YZ3	Q86YZ3 [1038-1053]; [1978-1993]; [2448-2463]	0	1584.71	0		High	High	0	0.2648	21	24.55	R.GPYESGSGHSSGLGHR.E; R.GPYESGSGHSSGLGHR.E; R.GPYESGSGHSSGLGHR.E	[1038-1053]; [1978-1993]; [2448-2463]		Used
Master Protein	P02458	Collagen alpha-1(II) chain OS=Homo sapiens OX=9606 GN=COL2A1 PE=1 SV=3	1	1	1	1	1	1487	141.7	6.92	20	1	0	High
	Confidence	Annotated Sequence	Modifications	Modifications in Master Proteins	Qvality PEP	Qvality q-value	# Protein Groups	# Proteins	# PSMs	Master Protein Accessions	Positions in Master Proteins	# Missed Cleavages	Theo. MH+ [Da]	# Razor Quan Results	Quan Info	Found in Sample: [S2] F2: Sample	Confidence (by Search Engine): A2 Mascot	Percolator q-Value (by Search Engine): A2 Mascot	Percolator PEP (by Search Engine): A2 Mascot	Ions Score (by Search Engine): A2 Mascot	Top Apex RT [min]	Sequence in Protein	Positions in Protein	Peptide Group Modifications in Protein	Quan Usage
	High	[K].DGETGAAGPPGPAGPAGER.[G]	1xCarbamyl [N-Term]	P02458 1xCarbamyl [N-Term]	0.310151	0	1	1	1	P02458	P02458 [635-653]	0	1706.77	0		High	High	0	0.3311	20	33.97	K.DGETGAAGPPGPAGPAGER.G	[635-653]	1xCarbamyl [N-Term]	Used
Master Protein	Q9Y2K9	Syntaxin-binding protein 5-like OS=Homo sapiens OX=9606 GN=STXBP5L PE=1 SV=2	1	1	2	1	1	1186	131.8	6.95	0	1	0	High
	Confidence	Annotated Sequence	Modifications	Modifications in Master Proteins	Qvality PEP	Qvality q-value	# Protein Groups	# Proteins	# PSMs	Master Protein Accessions	Positions in Master Proteins	# Missed Cleavages	Theo. MH+ [Da]	# Razor Quan Results	Quan Info	Found in Sample: [S2] F2: Sample	Confidence (by Search Engine): A2 Mascot	Percolator q-Value (by Search Engine): A2 Mascot	Percolator PEP (by Search Engine): A2 Mascot	Ions Score (by Search Engine): A2 Mascot	Top Apex RT [min]	Sequence in Protein	Positions in Protein	Peptide Group Modifications in Protein	Quan Usage
	High	[K].FWDASAITLQMLYK.[L]	1xOxidation [M11]; 1xPhospho [S5(98.7)]		0.310151	0	1	1	2	Q9Y2K9	Q9Y2K9 [475-488]	0	1824.83	0		High	High	0	0.3311	13	28.05	K.FWDASAITLQMLYK.L	[475-488]		Used
Master Protein	Q14993	Collagen alpha-1(XIX) chain OS=Homo sapiens OX=9606 GN=COL19A1 PE=1 SV=3	1	1	2	1	1	1142	115.1	8.32	0	1	0	High
	Confidence	Annotated Sequence	Modifications	Modifications in Master Proteins	Qvality PEP	Qvality q-value	# Protein Groups	# Proteins	# PSMs	Master Protein Accessions	Positions in Master Proteins	# Missed Cleavages	Theo. MH+ [Da]	# Razor Quan Results	Quan Info	Found in Sample: [S2] F2: Sample	Confidence (by Search Engine): A2 Mascot	Percolator q-Value (by Search Engine): A2 Mascot	Percolator PEP (by Search Engine): A2 Mascot	Ions Score (by Search Engine): A2 Mascot	Top Apex RT [min]	Sequence in Protein	Positions in Protein	Peptide Group Modifications in Protein	Quan Usage
	High	[K].GAIGPMGPPGNK.[G]			0.160476	0	1	1	1	Q14993	Q14993 [977-988]	0	1138.57	0		High	High	0	0.1284	21	43.85	K.GAIGPMGPPGNK.G	[977-988]		Used
	High	[K].GAIGPMGPPGNK.[G]	1xOxidation [M6]		0.221193	0	1	1	1	Q14993	Q14993 [977-988]	0	1154.56	0		High	High	0	0.2032	20	40.7	K.GAIGPMGPPGNK.G	[977-988]		Used
Master Protein	Q02413	Desmoglein-1 OS=Homo sapiens OX=9606 GN=DSG1 PE=1 SV=2	1	1	1	1	1	1049	113.7	5.03	22	1	0	High
	Confidence	Annotated Sequence	Modifications	Modifications in Master Proteins	Qvality PEP	Qvality q-value	# Protein Groups	# Proteins	# PSMs	Master Protein Accessions	Positions in Master Proteins	# Missed Cleavages	Theo. MH+ [Da]	# Razor Quan Results	Quan Info	Found in Sample: [S2] F2: Sample	Confidence (by Search Engine): A2 Mascot	Percolator q-Value (by Search Engine): A2 Mascot	Percolator PEP (by Search Engine): A2 Mascot	Ions Score (by Search Engine): A2 Mascot	Top Apex RT [min]	Sequence in Protein	Positions in Protein	Peptide Group Modifications in Protein	Quan Usage
	High	[R].EMQDLGGGER.[M]	1xOxidation [M2]		0.29045	0	1	1	1	Q02413	Q02413 [641-650]	0	1107.47	0		High	High	0	0.3018	22	22.49	R.EMQDLGGGER.M	[641-650]		Used
Master Protein	P02461	Collagen alpha-1(III) chain OS=Homo sapiens OX=9606 GN=COL3A1 PE=1 SV=4	1	1	1	1	1	1466	138.5	6.61	57	1	0	High
	Confidence	Annotated Sequence	Modifications	Modifications in Master Proteins	Qvality PEP	Qvality q-value	# Protein Groups	# Proteins	# PSMs	Master Protein Accessions	Positions in Master Proteins	# Missed Cleavages	Theo. MH+ [Da]	# Razor Quan Results	Quan Info	Found in Sample: [S2] F2: Sample	Confidence (by Search Engine): A2 Mascot	Percolator q-Value (by Search Engine): A2 Mascot	Percolator PEP (by Search Engine): A2 Mascot	Ions Score (by Search Engine): A2 Mascot	Top Apex RT [min]	Sequence in Protein	Positions in Protein	Peptide Group Modifications in Protein	Quan Usage
	High	[R].GPVGPSGPPGK.[D]			0.0123392	0	1	1	1	P02461	P02461 [1140-1150]	0	949.51	0		High	High	0	0.003348	57	29.02	R.GPVGPSGPPGK.D	[1140-1150]		Used
Master Protein	Q86UX2	Inter-alpha-trypsin inhibitor heavy chain H5 OS=Homo sapiens OX=9606 GN=ITIH5 PE=2 SV=2	1	1	1	1	1	942	104.5	8.28	0	1	0	High	Acetyl [K665(100)]
	Confidence	Annotated Sequence	Modifications	Modifications in Master Proteins	Qvality PEP	Qvality q-value	# Protein Groups	# Proteins	# PSMs	Master Protein Accessions	Positions in Master Proteins	# Missed Cleavages	Theo. MH+ [Da]	# Razor Quan Results	Quan Info	Found in Sample: [S2] F2: Sample	Confidence (by Search Engine): A2 Mascot	Percolator q-Value (by Search Engine): A2 Mascot	Percolator PEP (by Search Engine): A2 Mascot	Ions Score (by Search Engine): A2 Mascot	Top Apex RT [min]	Sequence in Protein	Positions in Protein	Peptide Group Modifications in Protein	Quan Usage
	High	[K].KPYQPR.[I]	1xAcetyl [K1(100)]	Q86UX2 1xAcetyl [K665(100)]	0.261823	0	1	1	1	Q86UX2	Q86UX2 [665-670]	0	830.452	0		High	High	0	0.2599	25	32.27	K.KPYQPR.I	[665-670]	1xAcetyl [K665(100)]	Used
Master Protein	Q96JM4	Leucine-rich repeat and IQ domain-containing protein 1 OS=Homo sapiens OX=9606 GN=LRRIQ1 PE=2 SV=3	1	1	3	1	1	1722	199.2	6.19	0	1	0	High	Phospho [T188(100)]
	Confidence	Annotated Sequence	Modifications	Modifications in Master Proteins	Qvality PEP	Qvality q-value	# Protein Groups	# Proteins	# PSMs	Master Protein Accessions	Positions in Master Proteins	# Missed Cleavages	Theo. MH+ [Da]	# Razor Quan Results	Quan Info	Found in Sample: [S2] F2: Sample	Confidence (by Search Engine): A2 Mascot	Percolator q-Value (by Search Engine): A2 Mascot	Percolator PEP (by Search Engine): A2 Mascot	Ions Score (by Search Engine): A2 Mascot	Top Apex RT [min]	Sequence in Protein	Positions in Protein	Peptide Group Modifications in Protein	Quan Usage
	High	[K].EKQTLKAQR.[D]	1xPhospho [T4(100)]; Carbamyl [K]	Q96JM4 1xPhospho [T188(100)]	0.310151	0	1	1	3	Q96JM4	Q96JM4 [185-193]	2	1267.62	1		High	High	0	0.3311	19	26.83	K.EKQTLKAQR.D	[185-193]	1xPhospho [T188(100)]	Used
Master Protein	Q5D862	Filaggrin-2 OS=Homo sapiens OX=9606 GN=FLG2 PE=1 SV=1	1	1	1	1	1	2391	247.9	8.31	62	1	0	High
	Confidence	Annotated Sequence	Modifications	Modifications in Master Proteins	Qvality PEP	Qvality q-value	# Protein Groups	# Proteins	# PSMs	Master Protein Accessions	Positions in Master Proteins	# Missed Cleavages	Theo. MH+ [Da]	# Razor Quan Results	Quan Info	Found in Sample: [S2] F2: Sample	Confidence (by Search Engine): A2 Mascot	Percolator q-Value (by Search Engine): A2 Mascot	Percolator PEP (by Search Engine): A2 Mascot	Ions Score (by Search Engine): A2 Mascot	Top Apex RT [min]	Sequence in Protein	Positions in Protein	Peptide Group Modifications in Protein	Quan Usage
	High	[R].FSNSSSSNEFSK.[C]			0.0118625	0	1	1	1	Q5D862	Q5D862 [404-415]	0	1320.57	0		High	High	0	0.003173	62	32.43	R.FSNSSSSNEFSK.C	[404-415]		Used
Master Protein	A0A087WUL8	Neuroblastoma breakpoint family member 19 OS=Homo sapiens OX=9606 GN=NBPF19 PE=5 SV=1	0	1	1	1	1	3843	440.1	4.61	0	1	0	High
	Confidence	Annotated Sequence	Modifications	Modifications in Master Proteins	Qvality PEP	Qvality q-value	# Protein Groups	# Proteins	# PSMs	Master Protein Accessions	Positions in Master Proteins	# Missed Cleavages	Theo. MH+ [Da]	# Razor Quan Results	Quan Info	Found in Sample: [S2] F2: Sample	Confidence (by Search Engine): A2 Mascot	Percolator q-Value (by Search Engine): A2 Mascot	Percolator PEP (by Search Engine): A2 Mascot	Ions Score (by Search Engine): A2 Mascot	Top Apex RT [min]	Sequence in Protein	Positions in Protein	Peptide Group Modifications in Protein	Quan Usage
	High	[RK].ELTQLR.[E]	1xCarbamyl [N-Term]	A0A087WUL8 1xCarbamyl [N-Term]	0.302413	0	1	14	1	A0A087WUL8	A0A087WUL8 [105-110]	0	802.442	0		High	High	0	0.3192	17	26.41	R.ELTQLR.E	[105-110]	1xCarbamyl [N-Term]	Used

## Sheet: NIID-2nd analysis
Master	Accession	Description (Dark red: NIID specific proteins)	Coverage [%]	# Peptides	# PSMs	# Unique Peptides	# Protein Groups	# AAs	MW [kDa]	calc. pI	Score Mascot: A2 Mascot	# Peptides (by Search Engine): A2 Mascot	# Razor Peptides	Abundance: F1: Sample	Found in Sample: [S1] F1: Sample	Modifications
Master Protein	Q16555	Dihydropyrimidinase-related protein 2 OS=Homo sapiens OX=9606 GN=DPYSL2 PE=1 SV=1	63	30	80	26	1	572	62.3	6.38	1464	30	8	3.08227e+08	High	Phospho [S522(99.5)]
	Confidence	Annotated Sequence	Modifications	Modifications in Master Proteins	Qvality PEP	Qvality q-value	# Protein Groups	# Proteins	# PSMs	Master Protein Accessions	Positions in Master Proteins	# Missed Cleavages	Theo. MH+ [Da]	# Razor Quan Results	Abundance: F1: Sample	Quan Info	Found in Sample: [S1] F1: Sample	Confidence (by Search Engine): A2 Mascot	Percolator q-Value (by Search Engine): A2 Mascot	Percolator PEP (by Search Engine): A2 Mascot	Ions Score (by Search Engine): A2 Mascot	Top Apex RT [min]	Sequence in Protein	Positions in Protein	Peptide Group Modifications in Protein	Quan Usage
	High	[R].GLYDGPVCEVSVTPK.[T]	1xCarbamidomethyl [C8]		0.000251476	0	1	1	1	Q16555	Q16555 [497-511]	0	1620.79	0	3.89253e+06		High	High	0	0.0001714	63	29.14	R.GLYDGPVCEVSVTPK.T	[497-511]		Used
	High	[K].GIQEEMEALVK.[D]	1xOxidation [M6]		0.000421598	0	1	1	2	Q16555	Q16555 [147-157]	0	1262.63	0	5.08601e+06		High	High	0	0.0004517	55	22.9	K.GIQEEMEALVK.D	[147-157]		Used
	High	[K].QIGENLIVPGGVK.[T]			0.000408677	0	2	2	3	Q16555; Q14194	Q16555 [44-56]; Q14194 [44-56]	0	1323.76	1	2.49771e+07	Shared	High	High	0	0.0002887	45	30.07	K.QIGENLIVPGGVK.T	[44-56]		Used
	High	[K].SSAEVIAQAR.[K]	1xCarbamidomethyl [N-Term]		0.000836141	0	1	1	2	Q16555	Q16555 [259-268]	0	1088.57	0	4.16622e+06		High	High	0	0.0006212	49	16.81	K.SSAEVIAQAR.K	[259-268]		Used
	High	[K].SSAEVIAQAR.[K]			0.00600604	0	1	1	1	Q16555	Q16555 [259-268]	0	1031.55	0	62786280		High	High	0	0.005159	39	16.21	K.SSAEVIAQAR.K	[259-268]		Used
	High	[K].SCCDYSLHVDISEWHK.[G]	2xCarbamidomethyl [C2; C3]		0.00860736	0	1	1	1	Q16555	Q16555 [131-146]	0	2035.86	0	359306		High	High	0	0.007591	32	29.76	K.SCCDYSLHVDISEWHK.G	[131-146]		Used
	High	[R].FQMPDQGMTSADDFFQGTK.[A]	1xOxidation [M3]		0.00283126	0	1	1	1	Q16555	Q16555 [76-94]	0	2166.91	0	137340		High	High	0	0.0023	32	33.11	R.FQMPDQGMTSADDFFQGTK.A	[76-94]		Used
	High	[R].FQMPDQGMTSADDFFQGTK.[A]	2xOxidation [M3; M8]		2.54166e-06	0	1	1	2	Q16555	Q16555 [76-94]	0	2182.91	0	3.34176e+06		High	High	0	1.229e-06	63	29.47	R.FQMPDQGMTSADDFFQGTK.A	[76-94]		Used
	High	[R].FQMPDQGMTSADDFFQGTK.[A]	1xCarbamidomethyl [N-Term]		0.00212668	0	1	1	2	Q16555	Q16555 [76-94]	0	2207.94	0	340994		High	High	0	0.001694	54	30.67	R.FQMPDQGMTSADDFFQGTK.A	[76-94]		Used
	High	[R].FQMPDQGMTSADDFFQGTK.[A]	1xCarbamidomethyl [N-Term]; 1xOxidation [M]		0.000363088	0	1	1	2	Q16555	Q16555 [76-94]	0	2223.93	0	2.30951e+06		High	High	0	0.000254	46	25.5	R.FQMPDQGMTSADDFFQGTK.A	[76-94]		Used
	High	[K].IVLEDGTLHVTEGSGR.[Y]	1xCarbamidomethyl [N-Term]		0.00154839	0	1	1	3	Q16555	Q16555 [452-467]	0	1739.89	0	2.77706e+06		High	High	0	0.0012	37	25.58	K.IVLEDGTLHVTEGSGR.Y	[452-467]		Used
	High	[K].IVLEDGTLHVTEGSGR.[Y]			2.82281e-07	0	1	1	5	Q16555	Q16555 [452-467]	0	1682.87	0	2.94275e+07		High	High	0	1.158e-07	63	25.9	K.IVLEDGTLHVTEGSGR.Y	[452-467]		Used
	High	[R].KKGTVVYGEPITASLGTDGSHYWSK.[N]			2.49692e-05	0	1	1	1	Q16555	Q16555 [269-293]	2	2681.36	0	185194		High	High	0	1.425e-05	23	28.37	R.KKGTVVYGEPITASLGTDGSHYWSK.N	[269-293]		Used
	High	[R].KPFPDFVYKR.[I]			0.000240752	0	1	1	2	Q16555	Q16555 [472-481]	1	1296.71	0	3551062		High	High	0	0.0001632	54	24.49	R.KPFPDFVYKR.I	[472-481]		Used
	High	[R].NLHQSGFSLSGAQIDDNIPR.[R]	1xCarbamidomethyl [N-Term]		0.0013843	0	1	1	1	Q16555	Q16555 [533-552]	0	2226.09	0	247137		High	High	0	0.001071	39	31.47	R.NLHQSGFSLSGAQIDDNIPR.R	[533-552]		Used
	High	[R].NLHQSGFSLSGAQIDDNIPRR.[T]			4.83064e-05	0	1	1	1	Q16555	Q16555 [533-553]	1	2325.17	0	1.26341e+06		High	High	0	2.911e-05	55	27.61	R.NLHQSGFSLSGAQIDDNIPRR.T	[533-553]		Used
	High	[R].NLHQSGFSLSGAQIDDNIPR.[R]			8.04112e-06	0	1	1	4	Q16555	Q16555 [533-552]	0	2169.07	0	5.092e+06		High	High	0	4.234e-06	102	30.63	R.NLHQSGFSLSGAQIDDNIPR.R	[533-552]		Used
	High	[K].MDENQFVAVTSTNAAK.[VI]	1xCarbamidomethyl [N-Term]		7.01828e-05	0	3	3	2	Q16555; Q14194; Q14195	Q16555 [375-390]; Q14194 [375-390]; Q14195 [375-390]	0	1782.83	0	3.68082e+06	Shared	High	High	0	4.329e-05	55	20.38	K.MDENQFVAVTSTNAAK.V	[375-390]		Used
	High	[K].MDENQFVAVTSTNAAK.[VI]	1xOxidation [M1]		0.000151878	0	3	3	2	Q16555; Q14194; Q14195	Q16555 [375-390]; Q14194 [375-390]; Q14195 [375-390]	0	1741.81	0	5.47433e+06	Shared	High	High	0	9.918e-05	54	23.82	K.MDENQFVAVTSTNAAK.V	[375-390]		Used
	High	[K].MDENQFVAVTSTNAAK.[VI]			1.55567e-05	0	3	3	2	Q16555; Q14194; Q14195	Q16555 [375-390]; Q14194 [375-390]; Q14195 [375-390]	0	1725.81	0	2.56992e+06	Shared	High	High	0	1.541e-05	65	26.59	K.MDENQFVAVTSTNAAK.V	[375-390]		Used
	High	[R].MVIPGGIDVHTR.[F]	1xCarbamidomethyl [N-Term]; 1xOxidation [M1]		6.43247e-05	0	1	1	1	Q16555	Q16555 [64-75]	0	1367.71	0	450154		High	High	0	3.945e-05	33	24	R.MVIPGGIDVHTR.F	[64-75]		Used
	High	[R].MVIPGGIDVHTR.[F]	1xCarbamidomethyl [N-Term]		3.88127e-06	0	1	1	1	Q16555	Q16555 [64-75]	0	1351.72	0	295805		High	High	0	1.939e-06	52	19.63	R.MVIPGGIDVHTR.F	[64-75]		Used
	High	[R].MVIPGGIDVHTR.[F]	1xOxidation [M1]		5.56409e-07	0	1	1	4	Q16555	Q16555 [64-75]	0	1310.69	0	1.06116e+07		High	High	0	2.395e-07	46	23.15	R.MVIPGGIDVHTR.F	[64-75]		Used
	High	[R].MVIPGGIDVHTR.[F]			0.000169888	0	1	1	2	Q16555	Q16555 [64-75]	0	1294.69	0	5.2957e+06		High	High	0	0.0001121	55	27.15	R.MVIPGGIDVHTR.F	[64-75]		Used
	High	[K].DHGVNSFLVYMAFKDR.[F]	1xOxidation [M11]		4.59594e-05	0	1	1	1	Q16555	Q16555 [158-173]	1	1914.92	0	371585		High	High	0	2.745e-05	58	32.7	K.DHGVNSFLVYMAFKDR.F	[158-173]		Used
	High	[K].AVGKDNFTLIPEGTNGTEER.[M]			0.00663323	0	1	1	1	Q16555	Q16555 [342-361]	1	2148.06	0	7068300		High	High	0	0.005738	31	27.67	K.AVGKDNFTLIPEGTNGTEER.M	[342-361]		Used
	High	[K].AVGKDNFTLIPEGTNGTEER.[M]	1xCarbamidomethyl [N-Term]		0.00120716	0	1	1	1	Q16555	Q16555 [342-361]	1	2205.08	0	188884		High	High	0	0.0009214	31	27.76	K.AVGKDNFTLIPEGTNGTEER.M	[342-361]		Used
	High	[K].AVVTGKMDENQFVAVTSTNAAK.[V]	1xOxidation [M7]		0.000775961	0	1	1	1	Q16555	Q16555 [369-390]	1	2297.14	0	3751986		High	High	0	0.0005719	38	23.5	K.AVVTGKMDENQFVAVTSTNAAK.V	[369-390]		Used
	High	[K].AVVTGKMDENQFVAVTSTNAAK.[V]	1xCarbamidomethyl [N-Term]; 1xOxidation [M7]		0.00855417	0	1	1	1	Q16555	Q16555 [369-390]	1	2354.17	0	133152		High	High	0	0.00752	32	23.59	K.AVVTGKMDENQFVAVTSTNAAK.V	[369-390]		Used
	High	[R].AITIANQTNCPLYITK.[V]	1xCarbamidomethyl [C10]		0.00134189	0	1	1	2	Q16555	Q16555 [239-254]	0	1820.96	0	6.02823e+06		High	High	0	0.008127	44	30.52	R.AITIANQTNCPLYITK.V	[239-254]		Used
	High	[K].DNFTLIPEGTNGTEER.[M]			2.12181e-06	0	1	1	1	Q16555	Q16555 [346-361]	0	1792.83	0	4442498		High	High	0	1.014e-06	66	31.01	K.DNFTLIPEGTNGTEER.M	[346-361]		Used
	High	[K].TVTPASSAK.[T]			0.00774623	0	1	1	1	Q16555	Q16555 [512-520]	0	861.468	0	591596		High	High	0	0.006787	45	8.45	K.TVTPASSAK.T	[512-520]		Used
	High	[R].DIGAIAQVHAENGDIIAEEQQR.[I]			1.54034e-09	0	1	1	1	Q16555	Q16555 [190-211]	0	2377.17	0	3.58152e+06		High	High	0	4.287e-10	71	29.93	R.DIGAIAQVHAENGDIIAEEQQR.I	[190-211]		Used
	High	[K].THNSSLEYNIFEGMECR.[G]	1xCarbamidomethyl [C16]		0.00130889	0	1	1	1	Q16555	Q16555 [424-440]	0	2086.9	0	252249		High	High	0	0.001007	43	34.22	K.THNSSLEYNIFEGMECR.G	[424-440]		Used
	High	[R].GSPLVVISQGK.[I]			0.0109593	0.000591722	1	1	2	Q16555	Q16555 [441-451]	0	1084.64	0	29065800		High	High	0.0005679	0.009805	38	25.93	R.GSPLVVISQGK.I	[441-451]		Used
	High	[K].TSPAKQQAPPVR.[N]	1xPhospho [S2(99.5)]	Q16555 1xPhospho [S522(99.5)]	0.0163745	0.00117686	1	1	2	Q16555	Q16555 [521-532]	1	1359.68	0	1.15279e+06		High	High	0.001572	0.01691	40	11.97	K.TSPAKQQAPPVR.N	[521-532]	1xPhospho [S522(99.5)]	Used
	High	[K].THNSSLEYNIFEGMECR.[G]	1xCarbamidomethyl [C16]; 1xOxidation [M14]		0.0226848	0.00206117	1	1	1	Q16555	Q16555 [424-440]	0	2102.89	0	2.0469e+06		High	High	0.001968	0.02126	25	28.71	K.THNSSLEYNIFEGMECR.G	[424-440]		Used
	High	[R].IVAPPGGR.[AS]			0.0264391	0.00252921	3	3	2	Q16555; Q14194; Q14195	Q16555 [558-565]; Q14194 [558-565]; Q14195 [556-563]	0	766.457	0	25929814	Shared	High	High	0.005021	0.03037	38	13.83	R.IVAPPGGR.A	[558-565]		Used
	High	[K].KGTVVYGEPITASLGTDGSHYWSK.[N]			0.0313685	0.00384149	1	1	1	Q16555	Q16555 [270-293]	1	2553.26	0	268245		High	High	0.004574	0.03003	22	30.73	K.KGTVVYGEPITASLGTDGSHYWSK.N	[270-293]		Used
	High	[K].VFNLYPR.[K]			0.0445945	0.00696106	1	1	1	Q16555	Q16555 [391-397]	0	908.499	0	24886910		Medium	Medium	0.01247	0.04338	45	27.99	K.VFNLYPR.K	[391-397]		Used
	Medium	[R].KPFPDFVYK.[R]			0.0584422	0.0111705	1	1	2	Q16555	Q16555 [472-480]	0	1140.61	0	2.78777e+06		Medium	Medium	0.03619	0.1991	31	27.78	R.KPFPDFVYK.R	[472-480]		Used
	Medium	[K].VFNLYPR.[K]	1xCarbamidomethyl [N-Term]		0.0715684	0.0125046	1	1	1	Q16555	Q16555 [391-397]	0	965.52	0	939406		Medium	Medium	0.0177	0.07101	46	28.37	K.VFNLYPR.K	[391-397]		Used
	Medium	[R].IVAPPGGR.[AS]	1xCarbamidomethyl [N-Term]		0.07915	0.013885	3	3	1	Q16555; Q14194; Q14195	Q16555 [558-565]; Q14194 [558-565]; Q14195 [556-563]	0	823.478	0	1.84099e+06	Shared	Medium	Medium	0.01908	0.07888	43	14.98	R.IVAPPGGR.A	[558-565]		Used
	Medium	[R].NLHQSGFSLSGAQIDDNIPRR.[T]	1xCarbamidomethyl [N-Term]		0.0989593	0.0161956	1	1	1	Q16555	Q16555 [533-553]	1	2382.19	0	49307.4		Medium	Medium	0.02118	0.09963	20	28.38	R.NLHQSGFSLSGAQIDDNIPRR.T	[533-553]		Used
	Medium	[K].TIEAHSR.[M]			0.103086	0.0163762	1	1	1	Q16555	Q16555 [57-63]	0	813.421	0	847861		Medium	Medium	0.02128	0.104	42	7.54	K.TIEAHSR.M	[57-63]		Used
	Medium	[K].THNSSLEYNIFEGMECR.[G]	1xCarbamidomethyl [C16]; 1xCarbamyl [R17]		0.113134	0.0189449	1	1	1	Q16555	Q16555 [424-440]	0	2129.9	0	69404.1		Medium	Medium	0.02429	0.1153	17	29.7	K.THNSSLEYNIFEGMECR.G	[424-440]		Used
	Medium	[R].GLYDGPVCEVSVTPK.[T]	1xCarbamidomethyl [C8]; 1xCarbamidomethyl [N-Term]		0.127709	0.0207153	1	1	1	Q16555	Q16555 [497-511]	0	1677.82	0	67580.2		Medium	Medium	0.026	0.131	6	28.46	R.GLYDGPVCEVSVTPK.T	[497-511]		Used
	Medium	[R].MSVIWDK.[A]			0.143182	0.0220189	2	2	1	Q16555; Q14195	Q16555 [362-368]; Q14195 [362-368]	0	878.444	0	4.16361e+06	Shared	Medium	Medium	0.02764	0.148	40	27.02	R.MSVIWDK.A	[362-368]		Used
	Medium	[R].IAVGSDADLVIWDPDSVK.[T]			0.152402	0.0232753	1	1	1	Q16555	Q16555 [401-418]	0	1899.97	0	651200		Medium	Medium	0.02902	0.1578	15	39.46	R.IAVGSDADLVIWDPDSVK.T	[401-418]		Used
	Medium	[R].FQMPDQGMTSADDFFQGTK.[A]	1xCarbamidomethyl [N-Term]; 2xOxidation [M3; M8]		0.171496	0.0255662	1	1	1	Q16555	Q16555 [76-94]	0	2239.93	0	108086		Medium	Medium	0.03227	0.179	13	29.93	R.FQMPDQGMTSADDFFQGTK.A	[76-94]		Used
	Medium	[R].MSVIWDK.[A]	1xOxidation [M1]		0.21486	0.0364586	2	2	1	Q16555; Q14195	Q16555 [362-368]; Q14195 [362-368]	0	894.439	0	8622933	Shared	Medium	Medium	0.0462	0.2286	21	22.19	R.MSVIWDK.A	[362-368]		Used
Master Protein	P11142	Heat shock cognate 71 kDa protein OS=Homo sapiens OX=9606 GN=HSPA8 PE=1 SV=1	44	30	57	20	1	646	70.9	5.52	857	30	14	1.16621e+08	High	Carbamyl [K128(100)]
	Confidence	Annotated Sequence	Modifications	Modifications in Master Proteins	Qvality PEP	Qvality q-value	# Protein Groups	# Proteins	# PSMs	Master Protein Accessions	Positions in Master Proteins	# Missed Cleavages	Theo. MH+ [Da]	# Razor Quan Results	Abundance: F1: Sample	Quan Info	Found in Sample: [S1] F1: Sample	Confidence (by Search Engine): A2 Mascot	Percolator q-Value (by Search Engine): A2 Mascot	Percolator PEP (by Search Engine): A2 Mascot	Ions Score (by Search Engine): A2 Mascot	Top Apex RT [min]	Sequence in Protein	Positions in Protein	Peptide Group Modifications in Protein	Quan Usage
	High	[K].NQVAMNPTNTVFDAKR.[L]	1xCarbamidomethyl [N-Term]		0.00679996	0	1	1	1	P11142	P11142 [57-72]	1	1862.92	0	259020		High	High	0	0.005913	39	17.57	K.NQVAMNPTNTVFDAKR.L	[57-72]		Used
	High	[K].NQVAMNPTNTVFDAKR.[L]	1xOxidation [M5]		4.82178e-07	0	1	1	1	P11142	P11142 [57-72]	1	1821.89	0	1.59868e+06		High	High	0	2.056e-07	85	21.14	K.NQVAMNPTNTVFDAKR.L	[57-72]		Used
	High	[K].NQVAMNPTNTVFDAKR.[L]			0.00151032	0	1	1	1	P11142	P11142 [57-72]	1	1805.9	0	290190		High	High	0	0.00117	34	24.74	K.NQVAMNPTNTVFDAKR.L	[57-72]		Used
	High	[K].NQVAMNPTNTVFDAK.[R]	1xCarbamidomethyl [N-Term]		0.00789171	0	1	1	1	P11142	P11142 [57-71]	0	1706.82	0	827570		High	High	0	0.006916	34	19.48	K.NQVAMNPTNTVFDAK.R	[57-71]		Used
	High	[K].NQVAMNPTNTVFDAK.[R]	1xOxidation [M5]		0.000308828	0	1	1	1	P11142	P11142 [57-71]	0	1665.79	0	1479466		High	High	0	0.0002135	46	23.66	K.NQVAMNPTNTVFDAK.R	[57-71]		Used
	High	[R].FEELNADLFR.[G]			0.000151878	0	2	2	1	P54652; P11142	P54652 [305-314]; P11142 [302-311]	0	1253.62	0	994363	Shared	High	High	0	9.946e-05	52	34.92	R.FEELNADLFR.G	[302-311]		Used
	High	[K].STAGDTHLGGEDFDNR.[M]			4.29173e-05	0	2	2	2	P54652; P11142	P54652 [224-239]; P11142 [221-236]	0	1691.73	0	9.50439e+06	Shared	High	High	0.001572	0.01654	38	18.92	K.STAGDTHLGGEDFDNR.M	[221-236]		Used
	High	[K].SQIHDIVLVGGSTR.[I]	1xCarbamidomethyl [N-Term]		0.000424231	0	1	1	2	P11142	P11142 [329-342]	0	1538.83	0	289157		High	High	0	0.0003991	44	24.86	K.SQIHDIVLVGGSTR.I	[329-342]		Used
	High	[K].SQIHDIVLVGGSTR.[I]			0.00100781	0	1	1	2	P11142	P11142 [329-342]	0	1481.81	0	3.06231e+06		High	High	0	0.0007612	50	24.92	K.SQIHDIVLVGGSTR.I	[329-342]		Used
	High	[K].SFYPEEVSSMVLTK.[M]	1xOxidation [M10]		0.000676652	0	1	1	2	P11142	P11142 [113-126]	0	1632.78	0	635220		High	High	0	0.0004958	57	32.43	K.SFYPEEVSSMVLTK.M	[113-126]		Used
	High	[R].IINEPTAAAIAYGLDK.[KRG]			2.36086e-05	0	3	4	2	P54652; P11142; P11021	P54652 [173-188]; P11142 [172-187]; P11021 [198-213]	0	1659.9	0	1.66937e+06	Shared	High	High	0	0.007362	41	34.6	R.IINEPTAAAIAYGLDK.K	[172-187]		Used
	High	[R].IINEPTAAAIAYGLDKK.[GV]			0.00197368	0	2	2	2	P54652; P11142	P54652 [173-189]; P11142 [172-188]	1	1787.99	0	5.66537e+06	Shared	High	High	0	0.001562	30	31.52	R.IINEPTAAAIAYGLDKK.V	[172-188]		Used
	High	[R].IINEPTAAAIAYGLDKK.[GV]	1xCarbamidomethyl [N-Term]		1.05654e-06	0	2	2	1	P54652; P11142	P54652 [173-189]; P11142 [172-188]	1	1845.01	0	208438	Shared	High	High	0	4.793e-07	68	32.78	R.IINEPTAAAIAYGLDKK.V	[172-188]		Used
	High	[K].LLQDFFNGKELNK.[S]			0.000477496	0	2	3	1	P54652; P11142	P54652 [352-364]; P11142 [349-361]	1	1565.83	0	1.87015e+06	Shared	High	High	0	0.0003408	29	32.39	K.LLQDFFNGKELNK.S	[349-361]		Used
	High	[K].LDKSQIHDIVLVGGSTR.[I]			2.87603e-07	0	1	1	2	P11142	P11142 [326-342]	1	1838.01	0	1.73118e+06		High	High	0	1.179e-07	69	26.6	K.LDKSQIHDIVLVGGSTR.I	[326-342]		Used
	High	[K].MKEIAEAYLGK.[T]	1xOxidation [M1]		0.00208735	0	1	1	2	P11142	P11142 [127-137]	1	1268.66	0	1.61733e+06		High	High	0	0.001663	45	20.8	K.MKEIAEAYLGK.T	[127-137]		Used
	High	[K].MKEIAEAYLGK.[T]			0.00105269	0	1	1	2	P11142	P11142 [127-137]	1	1252.66	0	1.53483e+06		High	High	0.001968	0.02326	52	23.56	K.MKEIAEAYLGK.T	[127-137]		Used
	High	[K].DAGTIAGLNVLR.[I]	1xCarbamidomethyl [N-Term]		0.000122905	0	1	1	1	P11142	P11142 [160-171]	0	1256.7	0	281502		High	High	0	7.927e-05	52	34.3	K.DAGTIAGLNVLR.I	[160-171]		Used
	High	[RK].VEIIANDQGNR.[TI]	1xCarbamidomethyl [N-Term]		3.93351e-05	0	4	7	4	P54652; P11142; P11021; P0DMV8	P54652 [27-37]; P11142 [26-36]; P11021 [50-60]; P0DMV8 [26-36]	0	1285.65	0	1.38878e+06	Shared	High	High	0	2.327e-05	63	18.11	K.VEIIANDQGNR.T	[26-36]		Used
	High	[RK].VEIIANDQGNR.[TI]			0.00468472	0	4	7	2	P54652; P11142; P11021; P0DMV8	P54652 [27-37]; P11142 [26-36]; P11021 [50-60]; P0DMV8 [26-36]	0	1228.63	0	22315722	Shared	High	High	0	0.003958	36	18.22	K.VEIIANDQGNR.T	[26-36]		Used
	High	[K].YKAEDEKQR.[D]			0.000815579	0	1	1	1	P11142	P11142 [525-533]	2	1166.58	0	86914.6		High	High	0	0.0006038	49	7.73	K.YKAEDEKQR.D	[525-533]		Used
	High	[R].TTPSYVAFTDTER.[L]			0.00303173	0	3	6	1	P54652; P11142; P0DMV8	P54652 [38-50]; P11142 [37-49]; P0DMV8 [37-49]	0	1487.7	0	305032	Shared	High	High	0	0.002483	30	27	R.TTPSYVAFTDTER.L	[37-49]		Used
	High	[K].TVTNAVVTVPAYFNDSQR.[Q]			0.000995337	0	1	1	2	P11142	P11142 [138-155]	0	1982	0	2.71358e+06		High	High	0	0.0007508	39	33.4	K.TVTNAVVTVPAYFNDSQR.Q	[138-155]		Used
	High	[R].MVNHFIAEFKR.[K]	1xOxidation [M1]		0.0108245	0.000591722	1	1	2	P11142	P11142 [237-247]	1	1407.72	0	549753		High	High	0.0005679	0.009676	28	22.56	R.MVNHFIAEFKR.K	[237-247]		Used
	High	[K].VQVEYKGETK.[TS]			0.0173083	0.0016405	2	2	2	P54652; P11142	P54652 [104-113]; P11142 [103-112]	1	1180.62	0	2.01093e+07	Shared	High	High	0.001572	0.01604	36	12.73	K.VQVEYKGETK.S	[103-112]		Used
	High	[K].EIAEAYLGK.[T]			0.0176311	0.0016405	1	1	1	P11142	P11142 [129-137]	0	993.525	0	937039		High	High	0.001572	0.01632	35	23.01	K.EIAEAYLGK.T	[129-137]		Used
	High	[R].TTPSYVAFTDTER.[L]	1xCarbamidomethyl [N-Term]		0.0192177	0.0016405	3	6	1	P54652; P11142; P0DMV8	P54652 [38-50]; P11142 [37-49]; P0DMV8 [37-49]	0	1544.72	0	395260	Shared	High	High	0.001572	0.01784	23	27.39	R.TTPSYVAFTDTER.L	[37-49]		Used
	High	[R].LSKEDIER.[M]			0.022546	0.00206117	1	1	1	P11142	P11142 [510-517]	1	989.526	0	1.53722e+06		High	High	0.001968	0.02118	48	12.89	R.LSKEDIER.M	[510-517]		Used
	High	[K].TVTNAVVTVPAYFNDSQR.[Q]	1xCarbamidomethyl [N-Term]		0.0253305	0.00252921	1	1	1	P11142	P11142 [138-155]	0	2039.02	0	57671		High	High	0.002416	0.02394	19	33.65	K.TVTNAVVTVPAYFNDSQR.Q	[138-155]		Used
	High	[K].QTQTFTTYSDNQPGVLIQVYEGER.[A]			0.0288009	0.00296183	1	1	1	P11142	P11142 [424-447]	0	2774.33	0	103537		High	High	0.003764	0.02745	11	37.45	K.QTQTFTTYSDNQPGVLIQVYEGER.A	[424-447]		Used
	High	[R].FDDAVVQSDMK.[H]	1xOxidation [M10]		0.0277645	0.00296183	1	1	1	P11142	P11142 [78-88]	0	1270.56	0	164669		High	High	0.003764	0.02638	25	18.89	R.FDDAVVQSDMK.H	[78-88]		Used
	High	[K].MKEIAEAYLGK.[T]	1xGG [K2]		0.0331356	0.00517242	1	1	1	P11142	P11142 [127-137]	1	1366.7	0	194406		High	High	0.005828	0.03177	40	19.55	K.MKEIAEAYLGK.T	[127-137]		Used
	High	[K].MKEIAEAYLGK.[T]	1xCarbamyl [K2(100)]	P11142 1xCarbamyl [K128(100)]	0.0412253	0.00658926	1	1	1	P11142	P11142 [127-137]	1	1295.67	0	166263		Medium	Medium	0.01216	0.03989	20	21.32	K.MKEIAEAYLGK.T	[127-137]	1xCarbamyl [K128(100)]	Used
	Medium	[K].ITITNDK.[G]			0.0796191	0.0139295	3	5	1	P54652; P11142; P0DMV8	P54652 [504-510]; P11142 [501-507]; P0DMV8 [501-507]	0	804.446	0	4.89336e+06	Shared	Medium	Medium	0.01908	0.07957	55	13.42	K.ITITNDK.G	[501-507]		Used
	Medium	[R].ARFEELNADLFR.[G]			0.0955464	0.0154296	2	2	1	P54652; P11142	P54652 [303-314]; P11142 [300-311]	1	1480.75	0	3.35897e+06	Shared	Medium	Medium	0.0206	0.09622	27	32.27	R.ARFEELNADLFR.G	[300-311]		Used
	Medium	[K].NSLESYAFNMK.[A]	1xOxidation [M10]		0.0927877	0.0154296	1	1	1	P11142	P11142 [540-550]	0	1319.59	0	2.11933e+06		Medium	Medium	0.0206	0.09351	29	25.99	K.NSLESYAFNMK.A	[540-550]		Used
	Medium	[K].MKEIAEAYLGK.[T]	1xCarbamidomethyl [N-Term]		0.106752	0.016649	1	1	1	P11142	P11142 [127-137]	1	1309.68	0		No Quan Values	Medium	Medium	0.02153	0.1082	24		K.MKEIAEAYLGK.T	[127-137]		Not Used
	Medium	[R].MVQEAEKYKAEDEKQR.[D]	1xOxidation [M1]		0.10863	0.0171886	1	1	1	P11142	P11142 [518-533]	3	1997.96	0	158660		Medium	Medium	0.02233	0.1105	17	9.81	R.MVQEAEKYKAEDEKQR.D	[518-533]		Used
	Medium	[K].NSLESYAFNMK.[A]			0.113791	0.0190362	1	1	1	P11142	P11142 [540-550]	0	1346.6	0	80265.5		Medium	Medium	0.02429	0.1157	22	26.88	K.NSLESYAFNMK.A	[540-550]		Used
	Medium	[R].RFDDAVVQSDMK.[H]	1xOxidation [M11]		0.123377	0.0200414	1	1	1	P11142	P11142 [77-88]	1	1426.66	0	559254		Medium	Medium	0.0254	0.1262	25	17.48	R.RFDDAVVQSDMK.H	[77-88]		Used
	Medium	[R].GTLDPVEK.[A]			0.160339	0.0241953	1	1	1	P11142	P11142 [312-319]	0	858.457	0	15368165		Medium	Medium	0.03145	0.1668	21	16.65	R.GTLDPVEK.A	[312-319]		Used
	Medium	[K].VCNPIITK.[L]	1xCarbamidomethyl [C2]		0.16959	0.0255662	1	1	1	P11142	P11142 [602-609]	0	944.523	0	3.31984e+06		Medium	Medium	0.03227	0.1772	23	19.31	K.VCNPIITK.L	[602-609]		Used
	Medium	[K].STAGDTHLGGEDFDNR.[M]	1xCarbamidomethyl [N-Term]		0.189507	0.0283944	2	2	1	P54652; P11142	P54652 [224-239]; P11142 [221-236]	0	1748.75	0	715726	Shared	Medium	Medium	0.03619	0.1998	13	18.71	K.STAGDTHLGGEDFDNR.M	[221-236]		Used
	Medium	[R].MVNHFIAEFK.[R]	1xOxidation [M1]		0.225522	0.0383655	1	1	1	P11142	P11142 [237-246]	0	1251.62	0	1.50389e+06		Medium	Medium	0.04881	0.2408	16	25.56	R.MVNHFIAEFK.R	[237-246]		Used
Master Protein	P07196	Neurofilament light polypeptide OS=Homo sapiens OX=9606 GN=NEFL PE=1 SV=3	59	35	52	31	1	543	61.5	4.65	725	35	4	1.28147e+08	High	Acetyl [N-Term]
	Confidence	Annotated Sequence	Modifications	Modifications in Master Proteins	Qvality PEP	Qvality q-value	# Protein Groups	# Proteins	# PSMs	Master Protein Accessions	Positions in Master Proteins	# Missed Cleavages	Theo. MH+ [Da]	# Razor Quan Results	Abundance: F1: Sample	Quan Info	Found in Sample: [S1] F1: Sample	Confidence (by Search Engine): A2 Mascot	Percolator q-Value (by Search Engine): A2 Mascot	Percolator PEP (by Search Engine): A2 Mascot	Ions Score (by Search Engine): A2 Mascot	Top Apex RT [min]	Sequence in Protein	Positions in Protein	Peptide Group Modifications in Protein	Quan Usage
	High	[M].SSFSYEPYYSTSYKR.[R]	1xAcetyl [N-Term]	P07196 1xAcetyl [N-Term]	0.00445752	0	1	1	1	P07196	P07196 [2-16]	1	1906.85	0	525269		High	High	0	0.003755	35	29.84	M.SSFSYEPYYSTSYKR.R	[2-16]	1xAcetyl [N-Term]	Used
	High	[R].SAYSSYSAPVSSSLSVRR.[S]			0.0079902	0	1	1	1	P07196	P07196 [38-55]	1	1903.95	0	441433		High	High	0	0.00703	35	24.43	R.SAYSSYSAPVSSSLSVRR.S	[38-55]		Used
	High	[R].SAYSSYSAPVSSSLSVR.[R]			0.00354166	0	1	1	3	P07196	P07196 [38-54]	0	1747.85	0	4.51769e+06		High	High	0	0.002922	37	27.4	R.SAYSSYSAPVSSSLSVR.R	[38-54]		Used
	High	[R].FTVLTESAAK.[N]			0.00372227	0	1	1	1	P07196	P07196 [284-293]	0	1066.58	0	14709260		High	High	0	0.00308	53	23.6	R.FTVLTESAAK.N	[284-293]		Used
	High	[K].KVEGAGEEQAAK.[K]			2.23017e-06	0	1	1	2	P07196	P07196 [529-540]	1	1216.62	0	816105		High	High	0	1.063e-06	81	7.71	K.KVEGAGEEQAAK.K	[529-540]		Used
	High	[K].KVEGAGEEQAAK.[K]	1xCarbamidomethyl [N-Term]		0.000286598	0	1	1	2	P07196	P07196 [529-540]	1	1273.64	0	1.25665e+06		High	High	0	0.0001972	58	7.77	K.KVEGAGEEQAAK.K	[529-540]		Used
	High	[R].LAAEDATNEK.[Q]			0.00102043	0	1	1	1	P07196	P07196 [148-157]	0	1061.51	0	24983070		High	High	0	0.0007688	66	11.54	R.LAAEDATNEK.Q	[148-157]		Used
	High	[R].LAAEDATNEKQALQGER.[E]			2.26804e-08	0	1	1	1	P07196	P07196 [148-164]	1	1843.91	0	464810		High	High	0	7.715e-09	85	18.73	R.LAAEDATNEKQALQGER.E	[148-164]		Used
	High	[K].VEGAGEEQAAK.[K]			3.16335e-05	0	1	1	1	P07196	P07196 [530-540]	0	1088.52	0	746481		High	High	0	1.848e-05	63	8.59	K.VEGAGEEQAAK.K	[530-540]		Used
	High	[R].YEEEVLSREDAEGR.[L]			0.00157757	0	1	1	1	P07196	P07196 [178-191]	1	1681.77	0	2.81572e+06		High	High	0	0.00123	38	19.3	R.YEEEVLSREDAEGR.L	[178-191]		Used
	High	[R].AAKDEVSESR.[R]			0.00176455	0	1	1	2	P07196	P07196 [300-309]	1	1091.53	0	601119		High	High	0	0.002622	47	7.78	R.AAKDEVSESR.R	[300-309]		Used
	High	[R].AAKDEVSESRR.[L]			0.000912274	0	1	1	1	P07196	P07196 [300-310]	2	1247.63	0	1.67806e+06		High	High	0	0.0006838	29	7.61	R.AAKDEVSESRR.L	[300-310]		Used
	High	[K].EESEEAKEEEEGGEGEEGEETK.[E]			0.00701426	0	1	1	1	P07196	P07196 [500-521]	1	2439.96	0	101958		High	High	0	0.006096	32	12.95	K.EESEEAKEEEEGGEGEEGEETK.E	[500-521]		Used
	High	[K].EEEEGGEGEEGEETKEAEEEEK.[K]			1.33362e-10	0	1	1	1	P07196	P07196 [507-528]	1	2481.97	0	590437		High	High	0	3.086e-11	58	15.54	K.EEEEGGEGEEGEETKEAEEEEK.K	[507-528]		Used
	High	[R].ALYEQEIRDLR.[L]			0.0135234	0.000591722	1	1	1	P07196	P07196 [137-147]	1	1405.74	0	260105		High	High	0.0005679	0.01231	28	26.3	R.ALYEQEIRDLR.L	[137-147]		Used
	High	[R].LSFTSVGSITSGYSQSSQVFGR.[S]			0.0173083	0.0016405	1	1	1	P07196	P07196 [400-421]	0	2295.13	0	63077.6		High	High	0.001572	0.01604	26	37.71	R.LSFTSVGSITSGYSQSSQVFGR.S	[400-421]		Used
	High	[K].MALDIEIAAYR.[K]	1xCarbamidomethyl [N-Term]		0.0239718	0.00206117	4	4	1	P07196; P12036; P07197; Q16352	P07196 [380-390]; P12036 [393-403]; P07197 [392-402]; Q16352 [387-397]	0	1322.68	0	19362.9	Shared	High	High	0.001968	0.02259	17	28.08	K.MALDIEIAAYR.K	[380-390]		Used
	High	[R].ALYEQEIR.[D]			0.0221348	0.00206117	1	1	1	P07196	P07196 [137-144]	0	1021.53	0	15449058		High	High	0.001968	0.02075	60	21	R.ALYEQEIR.D	[137-144]		Used
	High	[K].AQLQDLNDRFASFIER.[V]			0.0221348	0.00206117	1	1	1	P07196	P07196 [92-107]	1	1922.97	0	568114		High	High	0.001968	0.02083	31	36.47	K.AQLQDLNDRFASFIER.V	[92-107]		Used
	High	[R].EGLEETLR.[N]			0.0261176	0.00252921	1	1	1	P07196	P07196 [165-172]	0	946.484	0	15621241		High	High	0.002416	0.02481	71	21.05	R.EGLEETLR.N	[165-172]		Used
	High	[K].DKEEAEEEEAAEEEEAAKEESEEAK.[E]			0.0259583	0.00252921	1	1	1	P07196	P07196 [482-506]	2	2838.18	0	86770.8		High	High	0.002416	0.02456	20	23.44	K.DKEEAEEEEAAEEEEAAKEESEEAK.E	[482-506]		Used
	High	[R].YEEEVLSR.[E]	1xCarbamidomethyl [N-Term]		0.0270939	0.00296183	1	1	2	P07196	P07196 [178-185]	0	1081.52	0	883821		High	High	0.003764	0.02579	36	19.34	R.YEEEVLSR.E	[178-185]		Used
	High	[R].YEEEVLSREDAEGR.[L]	1xCarbamidomethyl [N-Term]		0.0279346	0.00296183	1	1	1	P07196	P07196 [178-191]	1	1738.79	0	107593		High	High	0.003764	0.02662	18	19.95	R.YEEEVLSREDAEGR.L	[178-191]		Used
	High	[K].AEEAKDEPPSEGEAEEEEK.[D]			0.0306129	0.00337921	1	1	1	P07196	P07196 [463-481]	1	2102.89	0	107971		High	High	0.004145	0.0293	12	13.95	K.AEEAKDEPPSEGEAEEEEK.D	[463-481]		Used
	High	[K].MALDIEIAAYRK.[L]	1xOxidation [M1]		0.0412253	0.00658926	4	4	1	P07196; P12036; P07197; Q16352	P07196 [380-391]; P12036 [393-404]; P07197 [392-403]; Q16352 [387-398]	1	1409.75	0	552078	Shared	Medium	Medium	0.01216	0.04003	20	28.04	K.MALDIEIAAYRK.L	[380-391]		Used
	High	[R].SAYGGLQTSSYLMSTR.[S]	1xOxidation [M13]		0.0354276	0.00658926	1	1	1	P07196	P07196 [422-437]	0	1737.81	0	2.77037e+06		Medium	Medium	0.01216	0.0342	23	26.98	R.SAYGGLQTSSYLMSTR.S	[422-437]		Used
	High	[K].LLEGEETR.[LF]			0.0412253	0.00658926	3	3	1	P07196; P07197; Q16352	P07196 [392-399]; P07197 [404-411]; Q16352 [399-406]	0	946.484	0	13574989	Shared	Medium	Medium	0.01216	0.03994	67	14.68	K.LLEGEETR.L	[392-399]		Used
	High	[R].ALYEQEIR.[D]	1xCarbamidomethyl [N-Term]		0.0459601	0.00730098	1	1	1	P07196	P07196 [137-144]	0	1078.55	0	529084		Medium	Medium	0.01271	0.04482	30	21.06	R.ALYEQEIR.D	[137-144]		Used
	High	[R].SAYGGLQTSSYLMSTR.[S]			0.0465177	0.00730098	1	1	2	P07196	P07196 [422-437]	0	1721.82	1	569640		Medium	Medium	0.01795	0.07176	20	30.27	R.SAYGGLQTSSYLMSTR.S	[422-437]		Used
	High	[R].KLLEGEETR.[LF]			0.0518392	0.00953562	3	3	1	P07196; P07197; Q16352	P07196 [391-399]; P07197 [403-411]; Q16352 [398-406]	1	1074.58	0	784073	Shared	Medium	Medium	0.0154	0.05071	43	12.82	R.KLLEGEETR.L	[391-399]		Used
	Medium	[R].SAYGGLQTSSYLMSTR.[S]	1xCarbamyl [R16]		0.0560438	0.0105586	1	1	1	P07196	P07196 [422-437]	0	1764.82	0	63628.2		Medium	Medium	0.01626	0.05503	18	27.62	R.SAYGGLQTSSYLMSTR.S	[422-437]		Used
	Medium	[R].AAKDEVSESRR.[L]	1xCarbamidomethyl [N-Term]		0.0591454	0.0111705	1	1	1	P07196	P07196 [300-310]	2	1304.66	0	309714		Medium	Medium	0.01674	0.05817	44	7.65	R.AAKDEVSESRR.L	[300-310]		Used
	Medium	[K].VLEAELLVLR.[Q]			0.0674391	0.0115402	1	1	1	P07196	P07196 [117-126]	0	1154.71	0	1.82409e+06		Medium	Medium	0.01683	0.067	20	38.3	K.VLEAELLVLR.Q	[117-126]		Used
	Medium	[K].NMQNAEEWFK.[S]	1xOxidation [M2]		0.0750453	0.0137012	1	1	1	P07196	P07196 [272-281]	0	1312.56	0	1540406		Medium	Medium	0.01908	0.0746	27	26.44	K.NMQNAEEWFK.S	[272-281]		Used
	Medium	[K].TLEIEACR.[G]	1xCarbamidomethyl [C7]; 1xCarbamidomethyl [N-Term]		0.0824899	0.0139295	1	1	1	P07196	P07196 [316-323]	0	1048.51	0		No Quan Values	Medium	Medium	0.01908	0.0826	31		K.TLEIEACR.G	[316-323]		Not Used
	Medium	[R].FASFIER.[V]			0.0834686	0.0139295	1	1	1	P07196	P07196 [101-107]	0	869.452	0	4.45466e+06		Medium	Medium	0.01908	0.08327	51	25.99	R.FASFIER.V	[101-107]		Used
	Medium	[R].EDAEGRLMEAR.[K]	1xOxidation [M8]		0.102487	0.0163762	1	1	1	P07196	P07196 [186-196]	1	1292.59	0	143201		Medium	Medium	0.02128	0.1038	10	14.25	R.EDAEGRLMEAR.K	[186-196]		Used
	Medium	[R].GMNEALEK.[Q]	1xOxidation [M2]		0.1099	0.0177388	1	1	1	P07196	P07196 [324-331]	0	907.419	0	1.08463e+06		Medium	Medium	0.02252	0.1117	44	9.5	R.GMNEALEK.Q	[324-331]		Used
	Medium	[R].GMNEALEK.[Q]			0.130675	0.0214446	1	1	1	P07196	P07196 [324-331]	0	891.424	0	1.80942e+06		Medium	Medium	0.02641	0.1336	32	14.62	R.GMNEALEK.Q	[324-331]		Used
	Medium	[K].DKEEAEEEEAAEEEEAAK.[E]			0.138369	0.0218106	1	1	1	P07196	P07196 [482-499]	1	2035.85	0	104652		Medium	Medium	0.02751	0.1426	6	19.44	K.DKEEAEEEEAAEEEEAAK.E	[482-499]		Used
	Medium	[R].KGADEAALAR.[A]			0.150686	0.0232179	1	1	1	P07196	P07196 [197-206]	1	1001.54	0	5.29709e+06		Medium	Medium	0.02902	0.1564	33	10.85	R.KGADEAALAR.A	[197-206]		Used
	Medium	[K].TLEIEACR.[G]	1xCarbamidomethyl [C7]		0.191606	0.0293695	1	1	1	P07196	P07196 [316-323]	0	991.488	0	4914449		Medium	Medium	0.03732	0.2021	21	20.39	K.TLEIEACR.G	[316-323]		Used
	Medium	[K].NMQNAEEWFK.[S]	1xCarbamidomethyl [N-Term]		0.206859	0.0345121	1	1	1	P07196	P07196 [272-281]	0	1353.59	0	178793		Medium	Medium	0.04325	0.2191	12	21.47	K.NMQNAEEWFK.S	[272-281]		Used
	Medium	[R].SAYGGLQTSSYLMSTR.[S]	1xCarbamidomethyl [N-Term]; 1xOxidation [M13]		0.220731	0.0377294	1	1	1	P07196	P07196 [422-437]	0	1794.83	0	63122		Medium	Medium	0.04758	0.2351	8	27.25	R.SAYGGLQTSSYLMSTR.S	[422-437]		Used
	Medium	[K].RIDSLMDEISFLK.[K]	1xOxidation [M6]		0.224316	0.0383655	1	1	1	P07196	P07196 [212-224]	1	1582.81	0	163714		Medium	Medium	0.04835	0.2394	31	35.12	K.RIDSLMDEISFLK.K	[212-224]		Used
Master Protein	P54652	Heat shock-related 70 kDa protein 2 OS=Homo sapiens OX=9606 GN=HSPA2 PE=1 SV=1	49	29	47	19	1	639	70	5.74	669	29	0	3.59952e+07	High
	Confidence	Annotated Sequence	Modifications	Modifications in Master Proteins	Qvality PEP	Qvality q-value	# Protein Groups	# Proteins	# PSMs	Master Protein Accessions	Positions in Master Proteins	# Missed Cleavages	Theo. MH+ [Da]	# Razor Quan Results	Abundance: F1: Sample	Quan Info	Found in Sample: [S1] F1: Sample	Confidence (by Search Engine): A2 Mascot	Percolator q-Value (by Search Engine): A2 Mascot	Percolator PEP (by Search Engine): A2 Mascot	Ions Score (by Search Engine): A2 Mascot	Top Apex RT [min]	Sequence in Protein	Positions in Protein	Peptide Group Modifications in Protein	Quan Usage
	High	[K].QTVEDEKLR.[G]			0.00117748	0	1	1	2	P54652	P54652 [554-562]	1	1117.58	0	5513028		High	High	0	0.0008982	48	12.27	K.QTVEDEKLR.G	[554-562]		Used
	High	[R].GPAIGIDLGTTYSCVGVFQHGK.[V]	1xCarbamidomethyl [C14]		0.00180902	0	1	1	1	P54652	P54652 [5-26]	0	2277.13	0		No Quan Values	High	High	0	0.001426	25		R.GPAIGIDLGTTYSCVGVFQHGK.V	[5-26]		Not Used
	High	[K].QTQTFTTYSDNQSSVLVQVYEGER.[A]			0.00104615	0	1	1	1	P54652	P54652 [427-450]	0	2780.3	0	58693		High	High	0	0.0007919	46	35.6	K.QTQTFTTYSDNQSSVLVQVYEGER.A	[427-450]		Used
	High	[K].GQIQEIVLVGGSTR.[I]			1.86178e-06	0	1	1	1	P54652	P54652 [332-345]	0	1456.81	0	532638		High	High	0	8.792e-07	75	30.55	K.GQIQEIVLVGGSTR.I	[332-345]		Used
	High	[R].FEELNADLFR.[G]			0.000151878	0	2	2	1	P54652; P11142	P54652 [305-314]; P11142 [302-311]	0	1253.62	0	994363	Shared	High	High	0	9.946e-05	52	34.92	R.FEELNADLFR.G	[305-314]		Not Used
	High	[K].STAGDTHLGGEDFDNR.[M]			4.29173e-05	0	2	2	2	P54652; P11142	P54652 [224-239]; P11142 [221-236]	0	1691.73	0	9.50439e+06	Shared	High	High	0.001572	0.01654	38	18.92	K.STAGDTHLGGEDFDNR.M	[224-239]		Not Used
	High	[K].NQVAMNPTNTIFDAKR.[L]	1xCarbamidomethyl [N-Term]		0.00391207	0	1	1	1	P54652	P54652 [58-73]	1	1876.93	0	119191		High	High	0	0.003267	27	19.68	K.NQVAMNPTNTIFDAKR.L	[58-73]		Used
	High	[K].NQVAMNPTNTIFDAKR.[L]	1xOxidation [M5]		0.00292069	0	1	1	1	P54652	P54652 [58-73]	1	1835.91	0	1.09397e+06		High	High	0	0.002375	40	23.68	K.NQVAMNPTNTIFDAKR.L	[58-73]		Used
	High	[R].IINEPTAAAIAYGLDK.[KRG]			2.36086e-05	0	3	4	2	P54652; P11142; P11021	P54652 [173-188]; P11142 [172-187]; P11021 [198-213]	0	1659.9	0	1.66937e+06	Shared	High	High	0	0.007362	41	34.6	R.IINEPTAAAIAYGLDK.K	[173-188]		Not Used
	High	[R].IINEPTAAAIAYGLDKK.[GV]			0.00197368	0	2	2	2	P54652; P11142	P54652 [173-189]; P11142 [172-188]	1	1787.99	0	5.66537e+06	Shared	High	High	0	0.001562	30	31.52	R.IINEPTAAAIAYGLDKK.G	[173-189]		Not Used
	High	[R].IINEPTAAAIAYGLDKK.[GV]	1xCarbamidomethyl [N-Term]		1.05654e-06	0	2	2	1	P54652; P11142	P54652 [173-189]; P11142 [172-188]	1	1845.01	0	208438	Shared	High	High	0	4.793e-07	68	32.78	R.IINEPTAAAIAYGLDKK.G	[173-189]		Not Used
	High	[K].LLQDFFNGKELNK.[S]			0.000477496	0	2	3	1	P54652; P11142	P54652 [352-364]; P11142 [349-361]	1	1565.83	0	1.87015e+06	Shared	High	High	0	0.0003408	29	32.39	K.LLQDFFNGKELNK.S	[352-364]		Not Used
	High	[K].NALESYTYNIK.[Q]			0.00593192	0	1	1	1	P54652	P54652 [543-553]	0	1315.65	0	3164193		High	High	0	0.005096	38	27.25	K.NALESYTYNIK.Q	[543-553]		Used
	High	[K].NQVAMNPTNTIFDAK.[R]			0.000564891	0	1	1	1	P54652	P54652 [58-72]	0	1663.81	0	195702		High	High	0	0.0004075	41	30.39	K.NQVAMNPTNTIFDAK.R	[58-72]		Used
	High	[K].LDKGQIQEIVLVGGSTR.[I]			0.000129988	0	1	1	1	P54652	P54652 [329-345]	1	1813.02	0	1.24536e+06		High	High	0	8.428e-05	52	31.24	K.LDKGQIQEIVLVGGSTR.I	[329-345]		Used
	High	[K].MKEIAEAYLGGK.[V]	1xCarbamidomethyl [N-Term]		0.00533757	0	1	1	1	P54652	P54652 [128-139]	1	1366.7	0	234231		High	High	0	0.004549	23	17.47	K.MKEIAEAYLGGK.V	[128-139]		Used
	High	[K].MKEIAEAYLGGK.[V]	1xGG [K2]		0.00108596	0	1	1	1	P54652	P54652 [128-139]	1	1423.72	0	93735		High	High	0	0.0008212	41	19.97	K.MKEIAEAYLGGK.V	[128-139]		Used
	High	[K].MKEIAEAYLGGK.[V]	1xOxidation [M1]		0.0010268	0	1	1	2	P54652	P54652 [128-139]	1	1325.68	0	755639		High	High	0	0.0007742	47	21.16	K.MKEIAEAYLGGK.V	[128-139]		Used
	High	[K].DAGTITGLNVLR.[I]	1xCarbamidomethyl [N-Term]		0.00345466	0	1	1	2	P54652	P54652 [161-172]	0	1286.71	0	231588		High	High	0	0.002847	30	33.43	K.DAGTITGLNVLR.I	[161-172]		Used
	High	[RK].VEIIANDQGNR.[TI]	1xCarbamidomethyl [N-Term]		3.93351e-05	0	4	7	4	P54652; P11142; P11021; P0DMV8	P54652 [27-37]; P11142 [26-36]; P11021 [50-60]; P0DMV8 [26-36]	0	1285.65	0	1.38878e+06	Shared	High	High	0	2.327e-05	63	18.11	K.VEIIANDQGNR.T	[27-37]		Not Used
	High	[RK].VEIIANDQGNR.[TI]			0.00468472	0	4	7	2	P54652; P11142; P11021; P0DMV8	P54652 [27-37]; P11142 [26-36]; P11021 [50-60]; P0DMV8 [26-36]	0	1228.63	0	22315722	Shared	High	High	0	0.003958	36	18.22	K.VEIIANDQGNR.T	[27-37]		Not Used
	High	[K].VHSAVITVPAYFNDSQR.[Q]			0.000162643	0	1	1	1	P54652	P54652 [140-156]	0	1903.97	0	2.07205e+06		High	High	0	0.0001072	49	30.39	K.VHSAVITVPAYFNDSQR.Q	[140-156]		Used
	High	[R].TTPSYVAFTDTER.[L]			0.00303173	0	3	6	1	P54652; P11142; P0DMV8	P54652 [38-50]; P11142 [37-49]; P0DMV8 [37-49]	0	1487.7	0	305032	Shared	High	High	0	0.002483	30	27	R.TTPSYVAFTDTER.L	[38-50]		Not Used
	High	[K].EIAEAYLGGK.[V]			0.00276168	0	1	1	1	P54652	P54652 [130-139]	0	1050.55	0	496799		High	High	0	0.002241	53	23.41	K.EIAEAYLGGK.V	[130-139]		Used
	High	[R].MVSHLAEEFKR.[K]	1xOxidation [M1]		0.0124026	0.000591722	1	1	1	P54652	P54652 [240-250]	1	1362.68	0	560527		High	High	0.0005679	0.01119	48	17.91	R.MVSHLAEEFKR.K	[240-250]		Used
	High	[K].NQVAMNPTNTIFDAKR.[L]			0.0123261	0.000591722	1	1	1	P54652	P54652 [58-73]	1	1819.91	0	202445		High	High	0.0005679	0.01115	27	27.21	K.NQVAMNPTNTIFDAKR.L	[58-73]		Used
	High	[K].VQVEYKGETK.[TS]			0.0173083	0.0016405	2	2	2	P54652; P11142	P54652 [104-113]; P11142 [103-112]	1	1180.62	0	2.01093e+07	Shared	High	High	0.001572	0.01604	36	12.73	K.VQVEYKGETK.T	[104-113]		Not Used
	High	[R].TTPSYVAFTDTER.[L]	1xCarbamidomethyl [N-Term]		0.0192177	0.0016405	3	6	1	P54652; P11142; P0DMV8	P54652 [38-50]; P11142 [37-49]; P0DMV8 [37-49]	0	1544.72	0	395260	Shared	High	High	0.001572	0.01784	23	27.39	R.TTPSYVAFTDTER.L	[38-50]		Not Used
	High	[R].VCNPIISK.[L]	1xCarbamidomethyl [C2]		0.0185212	0.0016405	1	1	1	P54652	P54652 [605-612]	0	930.508	0	1465385		High	High	0.001572	0.01721	40	19.16	R.VCNPIISK.L	[605-612]		Used
	High	[R].MVSHLAEEFKR.[K]			0.0238253	0.00206117	1	1	1	P54652	P54652 [240-250]	1	1346.69	0	195550		High	High	0.001968	0.02242	24	20	R.MVSHLAEEFKR.K	[240-250]		Used
	High	[R].YKSEDEANRDR.[V]			0.0256425	0.00252921	1	1	1	P54652	P54652 [528-538]	2	1382.63	0	1.06008e+06		High	High	0.002416	0.02431	25	7.55	R.YKSEDEANRDR.V	[528-538]		Used
	Medium	[K].DAGTITGLNVLR.[I]			0.0550452	0.0101916	1	1	1	P54652	P54652 [161-172]	0	1229.68	0	5420401		Medium	Medium	0.01594	0.05403	19	32.53	K.DAGTITGLNVLR.I	[161-172]		Used
	Medium	[K].ITITNDK.[G]			0.0796191	0.0139295	3	5	1	P54652; P11142; P0DMV8	P54652 [504-510]; P11142 [501-507]; P0DMV8 [501-507]	0	804.446	0	4.89336e+06	Shared	Medium	Medium	0.01908	0.07957	55	13.42	K.ITITNDK.G	[504-510]		Not Used
	Medium	[K].TFFPEEISSMVLTK.[M]	1xOxidation [M10]		0.0890519	0.015103	1	1	1	P54652	P54652 [114-127]	0	1644.82	0	80297.1		Medium	Medium	0.0204	0.08951	13	37.91	K.TFFPEEISSMVLTK.M	[114-127]		Used
	Medium	[R].ARFEELNADLFR.[G]			0.0955464	0.0154296	2	2	1	P54652; P11142	P54652 [303-314]; P11142 [300-311]	1	1480.75	0	3.35897e+06	Shared	Medium	Medium	0.0206	0.09622	27	32.27	R.ARFEELNADLFR.G	[303-314]		Not Used
	Medium	[R].GTLEPVEK.[A]			0.103086	0.0163762	1	2	1	P54652	P54652 [315-322]	0	872.472	0	9003023		Medium	Medium	0.02128	0.1044	31	14.93	R.GTLEPVEK.A	[315-322]		Used
	Medium	[R].KFEDATVQSDMK.[H]	1xOxidation [M11]		0.113791	0.0190362	1	1	1	P54652	P54652 [78-89]	1	1414.65	0	611618		Medium	Medium	0.02429	0.1156	49	13.09	R.KFEDATVQSDMK.H	[78-89]		Used
	Medium	[R].MVQEAER.[Y]			0.12625	0.020452	1	1	1	P54652	P54652 [521-527]	0	862.409	0	1.5891e+06		Medium	Medium	0.02552	0.129	51	9.33	R.MVQEAER.Y	[521-527]		Used
	Medium	[K].STAGDTHLGGEDFDNR.[M]	1xCarbamidomethyl [N-Term]		0.189507	0.0283944	2	2	1	P54652; P11142	P54652 [224-239]; P11142 [221-236]	0	1748.75	0	715726	Shared	Medium	Medium	0.03619	0.1998	13	18.71	K.STAGDTHLGGEDFDNR.M	[224-239]		Not Used
Master Protein	P04350	Tubulin beta-4A chain OS=Homo sapiens OX=9606 GN=TUBB4A PE=1 SV=2	34	15	28	4	1	444	49.6	4.88	581	15	14	2.08046e+07	High
	Confidence	Annotated Sequence	Modifications	Modifications in Master Proteins	Qvality PEP	Qvality q-value	# Protein Groups	# Proteins	# PSMs	Master Protein Accessions	Positions in Master Proteins	# Missed Cleavages	Theo. MH+ [Da]	# Razor Quan Results	Abundance: F1: Sample	Quan Info	Found in Sample: [S1] F1: Sample	Confidence (by Search Engine): A2 Mascot	Percolator q-Value (by Search Engine): A2 Mascot	Percolator PEP (by Search Engine): A2 Mascot	Ions Score (by Search Engine): A2 Mascot	Top Apex RT [min]	Sequence in Protein	Positions in Protein	Peptide Group Modifications in Protein	Quan Usage
	High	[K].EVDEQMLSVQSK.[N]	1xOxidation [M6]		0.000109194	0	1	1	1	P04350	P04350 [325-336]	0	1408.66	0	779055		High	High	0	6.984e-05	49	18.31	K.EVDEQMLSVQSK.N	[325-336]		Used
	High	[R].FPGQLNADLR.[K]			0.000248364	0	5	10	1	Q13885; Q13509; P04350; P68371; Q9BVA1	Q13885 [242-251]; Q13509 [242-251]; P04350 [242-251]; P68371 [242-251]; Q9BVA1 [242-251]	0	1130.6	0	721046	Shared	High	High	0	0.0001689	67	27	R.FPGQLNADLR.K	[242-251]		Used
	High	[R].INVYYNEATGGNYVPR.[A]			2.70492e-06	0	1	1	2	P04350	P04350 [47-62]	0	1829.88	0	1.42526e+06		High	High	0	1.315e-06	78	28.5	R.INVYYNEATGGNYVPR.A	[47-62]		Used
	High	[R].ISEQFTAMFR.[R]			0.000550999	0	5	6	1	Q13885; Q13509; P04350; P68371; Q9BVA1	Q13885 [381-390]; Q13509 [381-390]; P04350 [381-390]; P68371 [381-390]; Q9BVA1 [381-390]	0	1229.6	0	359292	Shared	High	High	0	0.0003965	52	33.86	R.ISEQFTAMFR.R	[381-390]		Used
	High	[K].LAVNMVPFPR.[L]	1xOxidation [M5]		0.000267629	0	5	10	1	Q13885; Q13509; P04350; P68371; Q9BVA1	Q13885 [253-262]; Q13509 [253-262]; P04350 [253-262]; P68371 [253-262]; Q9BVA1 [253-262]	0	1159.63	0	2.64225e+06	Shared	High	High	0	0.0001831	64	30.01	K.LAVNMVPFPR.L	[253-262]		Used
	High	[-].MREIVHIQAGQCGNQIGAK.[F]	1xCarbamidomethyl [C12]; 1xOxidation [M1]		1.93441e-05	0	5	6	2	Q13885; Q13509; P04350; P68371; Q9BVA1	Q13885 [1-19]; Q13509 [1-19]; P04350 [1-19]; P68371 [1-19]; Q9BVA1 [1-19]	1	2126.06	0	323709	Shared	High	High	0	1.084e-05	58	19.57	-.MREIVHLQAGQCGNQIGAK.F	[1-19]		Used
	High	[R].YLTVAAVFR.[G]			0.00207441	0	2	3	1	P04350; P68371	P04350 [310-318]; P68371 [310-318]	0	1039.59	0	1.36059e+06	Shared	High	High	0	0.001654	49	34.9	R.YLTVAAVFR.G	[310-318]		Used
	High	[R].AVLVDLEPGTMDSVR.[S]	1xOxidation [M11]		0.000604928	0	2	3	2	P04350; P68371	P04350 [63-77]; P68371 [63-77]	0	1617.82	0	2.2969e+06	Shared	High	High	0	0.0004382	29	30.32	R.AVLVDLEPGTMDSVR.S	[63-77]		Used
	High	[K].TAVCDIPPR.[G]	1xCarbamidomethyl [C4]		0.000508166	0	4	7	7	Q13885; P04350; P68371; Q9BVA1	Q13885 [351-359]; P04350 [351-359]; P68371 [351-359]; Q9BVA1 [351-359]	0	1028.52	0	1.70359e+06	Shared	High	High	0	0.004738	55	18.61	K.TAVCDIPPR.G	[351-359]		Used
	High	[R].FPGQLNADLRK.[L]			0.012951	0.000591722	5	10	2	Q13885; Q13509; P04350; P68371; Q9BVA1	Q13885 [242-252]; Q13509 [242-252]; P04350 [242-252]; P68371 [242-252]; Q9BVA1 [242-252]	1	1258.69	0	659876	Shared	High	High	0.0005679	0.01172	31	22.67	R.FPGQLNADLRK.L	[242-252]		Used
	High	[R].ISEQFTAMFR.[R]	1xOxidation [M8]		0.0155864	0.000591722	5	6	1	Q13885; Q13509; P04350; P68371; Q9BVA1	Q13885 [381-390]; Q13509 [381-390]; P04350 [381-390]; P68371 [381-390]; Q9BVA1 [381-390]	0	1245.59	0	2.43169e+06	Shared	High	High	0.0005679	0.01432	32	27.67	R.ISEQFTAMFR.R	[381-390]		Used
	High	[R].KLAVNMVPFPR.[L]	1xOxidation [M6]		0.0157798	0.000591722	5	10	1	Q13885; Q13509; P04350; P68371; Q9BVA1	Q13885 [252-262]; Q13509 [252-262]; P04350 [252-262]; P68371 [252-262]; Q9BVA1 [252-262]	1	1287.72	0	285146	Shared	High	High	0.0005679	0.01452	53	26.36	R.KLAVNMVPFPR.L	[252-262]		Used
	High	[K].LAVNMVPFPR.[L]			0.0354276	0.00658926	5	10	1	Q13885; Q13509; P04350; P68371; Q9BVA1	Q13885 [253-262]; Q13509 [253-262]; P04350 [253-262]; P68371 [253-262]; Q9BVA1 [253-262]	0	1143.63	0	1.00579e+06	Shared	Medium	Medium	0.01216	0.0342	30	34.64	K.LAVNMVPFPR.L	[253-262]		Used
	High	[R].MSMKEVDEQMLSVQSK.[N]	3xOxidation [M1; M3; M10]		0.0451359	0.00730098	1	1	1	P04350	P04350 [321-336]	1	1917.86	0	294377		Medium	Medium	0.01271	0.0441	31	16.82	R.MSMKEVDEQMLSVQSK.N	[321-336]		Used
	Medium	[K].IREEFPDR.[I]			0.0800908	0.0139295	1	2	1	P04350	P04350 [155-162]	1	1061.54	0	1.6546e+06		Medium	Medium	0.01908	0.07974	24	16.83	K.IREEFPDR.I	[155-162]		Used
	Medium	[R].ALTVPELTQQMFDAK.[N]	1xOxidation [M11]		0.103086	0.0163762	3	3	1	Q13509; P04350; P68371	Q13509 [283-297]; P04350 [283-297]; P68371 [283-297]	0	1707.86	0	727221	Shared	Medium	Medium	0.02128	0.104	14	33.13	R.ALTVPELTQQMFDAK.N	[283-297]		Used
	Medium	[R].IMNTFSVVPSPK.[V]	1xOxidation [M2]		0.111183	0.0183673	3	4	1	Q13509; P04350; P68371	Q13509 [163-174]; P04350 [163-174]; P68371 [163-174]	0	1335.7	0	1.38861e+06	Shared	Medium	Medium	0.02375	0.1126	18	27.39	R.IMNTFSVVPSPK.V	[163-174]		Used
	Medium	[K].EVDEQMLSVQSK.[N]			0.184346	0.0270341	1	1	1	P04350	P04350 [325-336]	0	1392.67	0	268642		Medium	Medium	0.03433	0.1932	21	23.13	K.EVDEQMLSVQSK.N	[325-336]		Used
	Medium	[R].IMNTFSVVPSPK.[V]			0.204619	0.0335693	3	4	1	Q13509; P04350; P68371	Q13509 [163-174]; P04350 [163-174]; P68371 [163-174]	0	1319.7	0	476992	Shared	Medium	Medium	0.04173	0.2161	20	30.56	R.IMNTFSVVPSPK.V	[163-174]		Used
Master Protein	P14136	Glial fibrillary acidic protein OS=Homo sapiens OX=9606 GN=GFAP PE=1 SV=1	49	24	30	23	1	432	49.9	5.52	532	24	1	4.47616e+07	High
	Confidence	Annotated Sequence	Modifications	Modifications in Master Proteins	Qvality PEP	Qvality q-value	# Protein Groups	# Proteins	# PSMs	Master Protein Accessions	Positions in Master Proteins	# Missed Cleavages	Theo. MH+ [Da]	# Razor Quan Results	Abundance: F1: Sample	Quan Info	Found in Sample: [S1] F1: Sample	Confidence (by Search Engine): A2 Mascot	Percolator q-Value (by Search Engine): A2 Mascot	Percolator PEP (by Search Engine): A2 Mascot	Ions Score (by Search Engine): A2 Mascot	Top Apex RT [min]	Sequence in Protein	Positions in Protein	Peptide Group Modifications in Protein	Quan Usage
	High	[R].QKLQDETNLR.[L]			0.00158742	0	1	1	1	P14136	P14136 [153-162]	1	1244.66	0	960052		High	High	0	0.00124	60	14.69	R.QKLQDETNLR.L	[153-162]		Used
	High	[K].FADLTDAAAR.[N]			0.000184209	0	1	1	1	P14136	P14136 [261-270]	0	1050.52	0	4381803		High	High	0	0.0001219	65	22.73	K.FADLTDAAAR.N	[261-270]		Used
	High	[R].ITIPVQTFSNLQIR.[E]			0.00334891	0	1	1	2	P14136	P14136 [377-390]	0	1629.93	0	219243		High	High	0	0.002767	41	39.19	R.ITIPVQTFSNLQIR.E	[377-390]		Used
	High	[R].LDQLTANSAR.[L]			0.00719053	0	1	1	1	P14136	P14136 [127-136]	0	1088.57	0	977487		High	High	0	0.006274	39	16.26	R.LDQLTANSAR.L	[127-136]		Used
	High	[R].LEAENNLAAYRQEADEATLAR.[L]			3.80946e-06	0	1	1	1	P14136	P14136 [163-183]	1	2348.15	0	372256		High	High	0	1.895e-06	50	29.15	R.LEAENNLAAYRQEADEATLAR.L	[163-183]		Used
	High	[R].LEEEGQSLKDEMAR.[H]			0.00103321	0	1	1	1	P14136	P14136 [331-344]	1	1634.77	0	425372		High	High	0	0.0007802	44	20.48	R.LEEEGQSLKDEMAR.H	[331-344]		Used
	High	[R].LEEEGQSLKDEMAR.[H]	1xOxidation [M12]		0.00523903	0	1	1	1	P14136	P14136 [331-344]	1	1650.76	0	1.03094e+06		High	High	0	0.004472	23	15.55	R.LEEEGQSLKDEMAR.H	[331-344]		Used
	High	[R].LEVERDNLAQDLATVR.[Q]			5.10435e-06	0	1	1	1	P14136	P14136 [137-152]	1	1841.97	0	1.03966e+06		High	High	0	2.595e-06	51	30.59	R.LEVERDNLAQDLATVR.Q	[137-152]		Used
	High	[R].LRLDQLTANSAR.[L]			4.83064e-05	0	1	1	1	P14136	P14136 [125-136]	1	1357.75	0	1.94527e+06		High	High	0	2.903e-05	48	24.43	R.LRLDQLTANSAR.L	[125-136]		Used
	High	[R].KLLEGEENR.[I]			0.00271063	0	1	1	1	P14136	P14136 [368-376]	1	1087.57	0	233375		High	High	0	0.002199	56	11.88	R.KLLEGEENR.I	[368-376]		Used
	High	[K].LADVYQAELR.[E]			0.000702402	0	1	1	1	P14136	P14136 [112-121]	0	1177.62	0	3.11617e+06		High	High	0	0.0005152	67	25.46	K.LADVYQAELR.E	[112-121]		Used
	High	[R].DGEVIKESK.[Q]			0.00679996	0	1	1	1	P14136	P14136 [417-425]	1	1004.53	0	559410		High	High	0	0.005894	37	9.64	R.DGEVIKESK.Q	[417-425]		Used
	High	[K].ALAAELNQLR.[A]			0.00320626	0	1	1	1	P14136	P14136 [96-105]	0	1098.63	0	4.3562e+06		High	High	0	0.002625	45	28.04	K.ALAAELNQLR.A	[96-105]		Used
	High	[R].DNLAQDLATVR.[Q]			2.77567e-05	0	1	1	1	P14136	P14136 [142-152]	0	1215.63	0	1.07781e+06		High	High	0	1.6e-05	76	30.89	R.DNLAQDLATVR.Q	[142-152]		Used
	High	[R].EAASYQEALAR.[L]			0.00020224	0	1	1	1	P14136	P14136 [320-330]	0	1208.59	0	4.29289e+06		High	High	0	0.0001356	57	20.32	R.EAASYQEALAR.L	[320-330]		Used
	High	[R].AEMMELNDR.[F]			0.0141209	0.000591722	1	1	1	P14136	P14136 [71-79]	0	1108.48	0	89231.6		High	High	0.0005679	0.01285	38	21.53	R.AEMMELNDR.F	[71-79]		Used
	High	[K].LADVYQAELR.[E]	1xCarbamidomethyl [N-Term]		0.0106253	0.000591722	1	1	1	P14136	P14136 [112-121]	0	1234.64	0	118926		High	High	0.0005679	0.009506	25	26.02	K.LADVYQAELR.E	[112-121]		Used
	High	[R].HLQEYQDLLNVK.[L]			0.012025	0.000591722	1	1	2	P14136	P14136 [345-356]	0	1499.79	0	1.21313e+06		High	High	0.0005679	0.01082	33	28.71	R.HLQEYQDLLNVK.L	[345-356]		Used
	High	[R].QEADEATLAR.[L]			0.0267645	0.00296183	1	1	1	P14136	P14136 [174-183]	0	1103.53	0	2.4971e+06		High	High	0.003764	0.02536	26	14.59	R.QEADEATLAR.L	[174-183]		Used
	High	[RK].GTNESLER.[Q]			0.031947	0.00478376	2	2	1	P14136; P08670	P14136 [301-308]; P08670 [335-342]	0	905.432	0	3.78081e+06	Shared	High	High	0.005466	0.03068	65	9.94	R.GTNESLER.Q	[301-308]		Used
	High	[R].ASERAEMMELNDR.[F]	2xOxidation [M7; M8]		0.0476525	0.0080833	1	1	1	P14136	P14136 [67-79]	1	1583.68	0	71421.5		Medium	Medium	0.01337	0.04665	19	12.19	R.ASERAEMMELNDR.F	[67-79]		Used
	Medium	[K].LLEGEENR.[I]			0.0646858	0.0113412	1	1	1	P14136	P14136 [369-376]	0	959.479	0	2.24648e+06		Medium	Medium	0.01674	0.06381	48	13.61	K.LLEGEENR.I	[369-376]		Used
	Medium	[R].FASYIEK.[V]			0.083962	0.0139295	1	1	1	P14136	P14136 [80-86]	0	857.44	0	2.83125e+06		Medium	Medium	0.01908	0.0838	55	19.94	R.FASYIEK.V	[80-86]		Used
	Medium	[R].KIESLEEEIR.[F]			0.103086	0.0163762	1	1	1	P14136	P14136 [189-198]	1	1245.67	0	1.46042e+06		Medium	Medium	0.02128	0.1045	29	22.76	R.KIESLEEEIR.F	[189-198]		Used
	Medium	[R].AEMMELNDR.[F]	2xOxidation [M3; M4]		0.138369	0.0218106	1	1	1	P14136	P14136 [71-79]	0	1140.47	0	745415		Medium	Medium	0.02751	0.1424	14	11.09	R.AEMMELNDR.F	[71-79]		Used
	Medium	[K].HEANDYRR.[Q]			0.153266	0.0232753	1	1	1	P14136	P14136 [280-287]	1	1060.49	0	176087		Medium	Medium	0.02902	0.1588	18	7.49	K.HEANDYRR.Q	[280-287]		Used
	Medium	[R].AEMMELNDR.[F]	1xOxidation [M3]		0.163066	0.0248869	1	1	1	P14136	P14136 [71-79]	0	1124.47	0	133386		Medium	Medium	0.03183	0.1696	13	16.97	R.AEMMELNDR.F	[71-79]		Used
	Medium	[R].ELQEQLAR.[Q]			0.223116	0.0380335	1	1	1	P14136	P14136 [210-217]	0	986.527	0	4410058		Medium	Medium	0.0483	0.2376	33	17.4	R.ELQEQLAR.Q	[210-217]		Used
Master Protein	P07900	Heat shock protein HSP 90-alpha OS=Homo sapiens OX=9606 GN=HSP90AA1 PE=1 SV=5	39	32	50	17	1	732	84.6	5.02	524	32	18	7.66634e+07	High
	Confidence	Annotated Sequence	Modifications	Modifications in Master Proteins	Qvality PEP	Qvality q-value	# Protein Groups	# Proteins	# PSMs	Master Protein Accessions	Positions in Master Proteins	# Missed Cleavages	Theo. MH+ [Da]	# Razor Quan Results	Abundance: F1: Sample	Quan Info	Found in Sample: [S1] F1: Sample	Confidence (by Search Engine): A2 Mascot	Percolator q-Value (by Search Engine): A2 Mascot	Percolator PEP (by Search Engine): A2 Mascot	Ions Score (by Search Engine): A2 Mascot	Top Apex RT [min]	Sequence in Protein	Positions in Protein	Peptide Group Modifications in Protein	Quan Usage
	High	[R].GVVDSEDIPLNLSR.[E]			0.00755641	0	3	3	4	P07900; P08238; Q12931	P07900 [387-400]; P08238 [379-392]; Q12931 [389-402]	0	1513.79	0	6.3554e+06	Shared	High	High	0	0.006606	29	32.38	R.GVVDSEDLPLNISR.E	[387-400]		Used
	High	[K].HLEINPDHSIIETLR.[Q]			0.000702402	0	1	1	1	P07900	P07900 [633-647]	0	1786.94	0	1.21605e+06		High	High	0	0.0005164	34	29.86	K.HLEINPDHSIIETLR.Q	[633-647]		Used
	High	[K].HIYYITGETK.[D]			0.00974301	0	1	2	2	P07900	P07900 [490-499]	0	1224.63	0	3.90836e+06		High	High	0.0005679	0.01071	27	19.74	K.HIYYITGETK.D	[490-499]		Used
	High	[K].HIYYITGETKDQVANSAFVER.[L]			2.35869e-06	0	1	1	2	P07900	P07900 [490-510]	1	2441.21	0	670273		High	High	0	1.135e-06	66	26.93	K.HIYYITGETKDQVANSAFVER.L	[490-510]		Used
	High	[K].IRYESLTDPSKLDSGK.[E]			0.00600604	0	2	4	2	P07900; P08238	P07900 [59-74]; P08238 [54-69]	2	1808.94	0	177675	Shared	High	High	0	0.005172	22	22.92	K.IRYESLTDPSKLDSGK.E	[59-74]		Used
	High	[R].NPDDITNEEYGEFYK.[S]			0.000303114	0	1	1	1	P07900	P07900 [300-314]	0	1833.78	0	1.94597e+06		High	High	0	0.0002082	48	29.08	R.NPDDITNEEYGEFYK.S	[300-314]		Used
	High	[K].VILHLKEDQTEYLEERR.[IV]			0.00456971	0	2	3	2	P07900; P08238	P07900 [186-202]; P08238 [181-197]	2	2171.15	0	554072	Shared	High	High	0	0.003854	37	24.41	K.VILHLKEDQTEYLEERR.I	[186-202]		Used
	High	[K].VILHLKEDQTEYLEER.[RW]			0.000492592	0	2	4	2	P07900; P08238	P07900 [186-201]; P08238 [181-196]	1	2015.04	0	1.28656e+06	Shared	High	High	0	0.0003526	33	26.21	K.VILHLKEDQTEYLEER.R	[186-201]		Used
	High	[R].APFDLFENR.[K]			0.00169988	0	1	1	1	P07900	P07900 [347-355]	0	1108.54	0	545680		High	High	0	0.001336	46	34.57	R.APFDLFENR.K	[347-355]		Used
	High	[R].YESLTDPSKLDSGK.[E]			1.77295e-05	0	2	4	1	P07900; P08238	P07900 [61-74]; P08238 [56-69]	1	1539.75	0	1.3246e+06	Shared	High	High	0	9.891e-06	51	21.26	R.YESLTDPSKLDSGK.E	[61-74]		Used
	High	[R].YESLTDPSK.[L]			0.00701426	0	2	5	1	P07900; P08238	P07900 [61-69]; P08238 [56-64]	0	1039.49	0	3.72838e+06	Shared	High	High	0	0.006085	50	16.96	R.YESLTDPSK.L	[61-69]		Used
	High	[K].DQVANSAFVER.[L]			2.07153e-05	0	1	1	1	P07900	P07900 [500-510]	0	1235.6	0	5330285		High	High	0	1.172e-05	69	20.77	K.DQVANSAFVER.L	[500-510]		Used
	High	[R].ELISNSSDALDKIR.[Y]			9.61453e-08	0	1	1	2	P07900	P07900 [47-60]	1	1560.82	0	3.11105e+06		High	High	0	3.635e-08	64	26.31	R.ELISNSSDALDKIR.Y	[47-60]		Used
	High	[K].EDQTEYLEER.[RW]			0.00243862	0	2	4	1	P07900; P08238	P07900 [192-201]; P08238 [187-196]	0	1311.57	0	614618	Shared	High	High	0	0.001961	64	20.05	K.EDQTEYLEER.R	[192-201]		Used
	High	[K].LGIHEDSQNR.[K]	1xCarbamidomethyl [N-Term]		0.00986445	0.000591722	1	1	1	P07900	P07900 [447-456]	0	1225.59	0	291065		High	High	0.0005679	0.00879	27	12.24	K.LGIHEDSQNR.K	[447-456]		Used
	High	[R].TLTIVDTGIGMTK.[A]	1xOxidation [M11]		0.0133573	0.000591722	2	3	2	P07900; P08238	P07900 [88-100]; P08238 [83-95]	0	1365.73	0	2.63774e+06	Shared	High	High	0.0005679	0.01212	32	28.64	R.TLTIVDTGIGMTK.A	[88-100]		Used
	High	[K].KHLEINPDHSIIETLR.[Q]			0.0154905	0.000591722	1	1	1	P07900	P07900 [632-647]	1	1915.04	0	239516		High	High	0.0005679	0.01418	45	26.81	K.KHLEINPDHSIIETLR.Q	[632-647]		Used
	High	[K].YIDQEELNK.[T]			0.0185212	0.0016405	2	4	1	P07900; P08238	P07900 [284-292]; P08238 [276-284]	0	1151.56	0	14319714	Shared	High	High	0.001572	0.01716	53	18.18	K.YIDQEELNK.T	[284-292]		Used
	High	[K].EGLELPEDEEEKKKQEEK.[K]			0.0181823	0.0016405	1	2	1	P07900	P07900 [547-564]	3	2187.07	0	669097		High	High	0.001572	0.01682	8	17.73	K.EGLELPEDEEEKKKQEEK.K	[547-564]		Used
	High	[K].LGIHEDSQNR.[K]			0.0226848	0.00206117	1	1	2	P07900	P07900 [447-456]	0	1168.57	0	8461910		High	High	0.002416	0.0238	31	11.81	K.LGIHEDSQNR.K	[447-456]		Used
	High	[K].ELHINLIPNKQDR.[T]			0.0212036	0.00206117	1	1	2	P07900	P07900 [75-87]	1	1589.88	0	1.45646e+06		High	High	0.001968	0.01986	22	25.47	K.ELHINLIPNKQDR.T	[75-87]		Used
	High	[R].TDTGEPMGR.[G]			0.0339518	0.00517242	1	1	1	P07900	P07900 [174-182]	0	963.42	0	568810		High	High	0.005828	0.03271	24	10.89	R.TDTGEPMGR.G	[174-182]		Used
	High	[K].DQVANSAFVER.[L]	1xCarbamidomethyl [N-Term]		0.0440593	0.00658926	1	1	1	P07900	P07900 [500-510]	0	1292.62	0	77582.4		Medium	Medium	0.01216	0.04284	31	19.68	K.DQVANSAFVER.L	[500-510]		Used
	High	[K].HFSVEGQLEFR.[A]			0.0435303	0.00658926	2	5	1	P07900; P08238	P07900 [328-338]; P08238 [320-330]	0	1348.66	0	627659	Shared	Medium	Medium	0.01216	0.04235	15	28.08	K.HFSVEGQLEFR.A	[328-338]		Used
	High	[R].TLTIVDTGIGMTK.[A]			0.0467989	0.00730098	2	3	2	P07900; P08238	P07900 [88-100]; P08238 [83-95]	0	1349.73	0	523405	Shared	Medium	Medium	0.01306	0.04561	26	32.22	R.TLTIVDTGIGMTK.A	[88-100]		Used
	High	[R].DNSTMGYMAAK.[K]	1xOxidation [M8]		0.0491088	0.00887465	1	1	1	P07900	P07900 [621-631]	0	1204.5	0	245611		Medium	Medium	0.0153	0.04799	20	14.91	R.DNSTMGYMAAK.K	[621-631]		Used
	High	[K].EDQTEYLEERR.[IV]			0.0491088	0.00887465	2	3	1	P07900; P08238	P07900 [192-202]; P08238 [187-197]	1	1467.67	0	378989	Shared	Medium	Medium	0.0153	0.04796	28	17.85	K.EDQTEYLEERR.I	[192-202]		Used
	High	[K].LGIHEDSQNRK.[K]			0.050608	0.00953562	1	1	1	P07900	P07900 [447-457]	1	1296.67	0	339848		Medium	Medium	0.0154	0.0495	15	9.41	K.LGIHEDSQNRK.K	[447-457]		Used
	Medium	[K].YIDQEELNK.[T]	1xCarbamidomethyl [N-Term]		0.0639192	0.0113412	2	4	2	P07900; P08238	P07900 [284-292]; P08238 [276-284]	0	1208.58	0	1.11089e+06	Shared	Medium	Medium	0.01683	0.06651	42	19	K.YIDQEELNK.T	[284-292]		Used
	Medium	[K].ADLINNLGTIAK.[SF]	1xCarbamidomethyl [N-Term]		0.0732871	0.0131525	2	4	2	P07900; P08238	P07900 [101-112]; P08238 [96-107]	0	1299.73	0	424156	Shared	Medium	Medium	0.01893	0.07294	27	32.05	K.ADLINNLGTIAK.S	[101-112]		Used
	Medium	[K].HNDDEQYAWESSAGGSFTVR.[TA]			0.0782197	0.013885	2	3	1	P07900; P08238	P07900 [154-173]; P08238 [149-168]	0	2255.96	0	553494	Shared	Medium	Medium	0.01908	0.07778	12	29.08	K.HNDDEQYAWESSAGGSFTVR.T	[154-173]		Used
	Medium	[K].EGLELPEDEEEKK.[KI]			0.0829778	0.0139295	2	5	1	P07900; P08238	P07900 [547-559]; P08238 [539-551]	1	1544.73	0	294729	Shared	Medium	Medium	0.01908	0.0831	12	21.75	K.EGLELPEDEEEKK.K	[547-559]		Used
	Medium	[R].TLTIVDTGIGMTK.[A]			0.0829778	0.0139295	2	3	2	P07900; P08238	P07900 [88-100]; P08238 [83-95]	0	1392.74	0	74346.1	Shared	Medium	Medium	0.01908	0.08303	19	29.36	R.TLTIVDTGIGMTK.A	[88-100]		Used
	Medium	[K].TLVSVTK.[E]			0.114452	0.0190362	1	2	1	P07900	P07900 [540-546]	0	747.461	0	11965956		Medium	Medium	0.02429	0.1162	39	16.84	K.TLVSVTK.E	[540-546]		Used
	Medium	[R].NPDDITNEEYGEFYK.[S]	1xCarbamidomethyl [N-Term]		0.116457	0.0190362	1	1	1	P07900	P07900 [300-314]	0	1890.8	0	83669		Medium	Medium	0.02429	0.1187	18	29.5	R.NPDDITNEEYGEFYK.S	[300-314]		Used
	Medium	[R].RAPFDLFENR.[K]			0.167703	0.0250052	1	1	2	P07900	P07900 [346-355]	1	1264.64	0	372275		Medium	Medium	0.03206	0.175	31	31.71	R.RAPFDLFENR.K	[346-355]		Used
	Medium	[K].SLTNDWEDHLAVK.[H]	1xCarbamidomethyl [N-Term]		0.175364	0.0259947	2	2	1	P07900; P08238	P07900 [315-327]; P08238 [307-319]	0	1584.77	0	108051	Shared	Medium	Medium	0.03257	0.1835	5	29.67	K.SLTNDWEDHLAVK.H	[315-327]		Used
	Medium	[R].YYTSASGDEMVSLKDYCTR.[M]	1xCarbamidomethyl [C17]		0.226733	0.038968	1	1	1	P07900	P07900 [465-483]	1	2245.97	0	69404		Medium	Medium	0.04889	0.2428	9	27.49	R.YYTSASGDEMVSLKDYCTR.M	[465-483]		Used
Master Protein	P68371	Tubulin beta-4B chain OS=Homo sapiens OX=9606 GN=TUBB4B PE=1 SV=1	32	14	26	1	1	445	49.8	4.89	500	14	3	5.40308e+06	High
	Confidence	Annotated Sequence	Modifications	Modifications in Master Proteins	Qvality PEP	Qvality q-value	# Protein Groups	# Proteins	# PSMs	Master Protein Accessions	Positions in Master Proteins	# Missed Cleavages	Theo. MH+ [Da]	# Razor Quan Results	Abundance: F1: Sample	Quan Info	Found in Sample: [S1] F1: Sample	Confidence (by Search Engine): A2 Mascot	Percolator q-Value (by Search Engine): A2 Mascot	Percolator PEP (by Search Engine): A2 Mascot	Ions Score (by Search Engine): A2 Mascot	Top Apex RT [min]	Sequence in Protein	Positions in Protein	Peptide Group Modifications in Protein	Quan Usage
	High	[R].FPGQLNADLR.[K]			0.000248364	0	5	10	1	Q13885; Q13509; P04350; P68371; Q9BVA1	Q13885 [242-251]; Q13509 [242-251]; P04350 [242-251]; P68371 [242-251]; Q9BVA1 [242-251]	0	1130.6	0	721046	Shared	High	High	0	0.0001689	67	27	R.FPGQLNADLR.K	[242-251]		Not Used
	High	[R].INVYYNEATGGK.[Y]			0.00172117	0	1	1	1	P68371	P68371 [47-58]	0	1328.65	0	955595		High	High	0	0.001346	44	22.12	R.INVYYNEATGGK.Y	[47-58]		Used
	High	[R].ISEQFTAMFR.[R]			0.000550999	0	5	6	1	Q13885; Q13509; P04350; P68371; Q9BVA1	Q13885 [381-390]; Q13509 [381-390]; P04350 [381-390]; P68371 [381-390]; Q9BVA1 [381-390]	0	1229.6	0	359292	Shared	High	High	0	0.0003965	52	33.86	R.ISEQFTAMFR.R	[381-390]		Not Used
	High	[K].LAVNMVPFPR.[L]	1xOxidation [M5]		0.000267629	0	5	10	1	Q13885; Q13509; P04350; P68371; Q9BVA1	Q13885 [253-262]; Q13509 [253-262]; P04350 [253-262]; P68371 [253-262]; Q9BVA1 [253-262]	0	1159.63	0	2.64225e+06	Shared	High	High	0	0.0001831	64	30.01	K.LAVNMVPFPR.L	[253-262]		Not Used
	High	[-].MREIVHIQAGQCGNQIGAK.[F]	1xCarbamidomethyl [C12]; 1xOxidation [M1]		1.93441e-05	0	5	6	2	Q13885; Q13509; P04350; P68371; Q9BVA1	Q13885 [1-19]; Q13509 [1-19]; P04350 [1-19]; P68371 [1-19]; Q9BVA1 [1-19]	1	2126.06	0	323709	Shared	High	High	0	1.084e-05	58	19.57	-.MREIVHLQAGQCGNQIGAK.F	[1-19]		Not Used
	High	[R].YLTVAAVFR.[G]			0.00207441	0	2	3	1	P04350; P68371	P04350 [310-318]; P68371 [310-318]	0	1039.59	0	1.36059e+06	Shared	High	High	0	0.001654	49	34.9	R.YLTVAAVFR.G	[310-318]		Not Used
	High	[R].AVLVDLEPGTMDSVR.[S]	1xOxidation [M11]		0.000604928	0	2	3	2	P04350; P68371	P04350 [63-77]; P68371 [63-77]	0	1617.82	0	2.2969e+06	Shared	High	High	0	0.0004382	29	30.32	R.AVLVDLEPGTMDSVR.S	[63-77]		Not Used
	High	[K].TAVCDIPPR.[G]	1xCarbamidomethyl [C4]		0.000508166	0	4	7	7	Q13885; P04350; P68371; Q9BVA1	Q13885 [351-359]; P04350 [351-359]; P68371 [351-359]; Q9BVA1 [351-359]	0	1028.52	0	1.70359e+06	Shared	High	High	0	0.004738	55	18.61	K.TAVCDIPPR.G	[351-359]		Not Used
	High	[R].FPGQLNADLRK.[L]			0.012951	0.000591722	5	10	2	Q13885; Q13509; P04350; P68371; Q9BVA1	Q13885 [242-252]; Q13509 [242-252]; P04350 [242-252]; P68371 [242-252]; Q9BVA1 [242-252]	1	1258.69	0	659876	Shared	High	High	0.0005679	0.01172	31	22.67	R.FPGQLNADLRK.L	[242-252]		Not Used
	High	[R].ISEQFTAMFR.[R]	1xOxidation [M8]		0.0155864	0.000591722	5	6	1	Q13885; Q13509; P04350; P68371; Q9BVA1	Q13885 [381-390]; Q13509 [381-390]; P04350 [381-390]; P68371 [381-390]; Q9BVA1 [381-390]	0	1245.59	0	2.43169e+06	Shared	High	High	0.0005679	0.01432	32	27.67	R.ISEQFTAMFR.R	[381-390]		Not Used
	High	[K].EVDEQMLNVQNK.[N]	1xOxidation [M6]		0.0115154	0.000591722	3	4	1	Q13885; P68371; Q9BVA1	Q13885 [325-336]; P68371 [325-336]; Q9BVA1 [325-336]	0	1462.68	0	901579	Shared	High	High	0.0005679	0.01039	41	18.03	K.EVDEQMLNVQNK.N	[325-336]		Used
	High	[R].KLAVNMVPFPR.[L]	1xOxidation [M6]		0.0157798	0.000591722	5	10	1	Q13885; Q13509; P04350; P68371; Q9BVA1	Q13885 [252-262]; Q13509 [252-262]; P04350 [252-262]; P68371 [252-262]; Q9BVA1 [252-262]	1	1287.72	0	285146	Shared	High	High	0.0005679	0.01452	53	26.36	R.KLAVNMVPFPR.L	[252-262]		Not Used
	High	[K].LAVNMVPFPR.[L]			0.0354276	0.00658926	5	10	1	Q13885; Q13509; P04350; P68371; Q9BVA1	Q13885 [253-262]; Q13509 [253-262]; P04350 [253-262]; P68371 [253-262]; Q9BVA1 [253-262]	0	1143.63	0	1.00579e+06	Shared	Medium	Medium	0.01216	0.0342	30	34.64	K.LAVNMVPFPR.L	[253-262]		Not Used
	High	[K].IREEYPDR.[I]			0.0494051	0.00953562	3	7	1	Q13885; P68371; Q9BVA1	Q13885 [155-162]; P68371 [155-162]; Q9BVA1 [155-162]	1	1077.53	0	3.26266e+06	Shared	Medium	Medium	0.0154	0.04832	31	12.27	K.IREEYPDR.I	[155-162]		Used
	Medium	[K].EVDEQMLNVQNK.[N]			0.0724229	0.0127995	3	4	1	Q13885; P68371; Q9BVA1	Q13885 [325-336]; P68371 [325-336]; Q9BVA1 [325-336]	0	1446.69	0	283244	Shared	Medium	Medium	0.01795	0.07191	31	22.9	K.EVDEQMLNVQNK.N	[325-336]		Used
	Medium	[R].ALTVPELTQQMFDAK.[N]	1xOxidation [M11]		0.103086	0.0163762	3	3	1	Q13509; P04350; P68371	Q13509 [283-297]; P04350 [283-297]; P68371 [283-297]	0	1707.86	0	727221	Shared	Medium	Medium	0.02128	0.104	14	33.13	R.ALTVPELTQQMFDAK.N	[283-297]		Not Used
	Medium	[R].IMNTFSVVPSPK.[V]	1xOxidation [M2]		0.111183	0.0183673	3	4	1	Q13509; P04350; P68371	Q13509 [163-174]; P04350 [163-174]; P68371 [163-174]	0	1335.7	0	1.38861e+06	Shared	Medium	Medium	0.02375	0.1126	18	27.39	R.IMNTFSVVPSPK.V	[163-174]		Not Used
	Medium	[R].IMNTFSVVPSPK.[V]			0.204619	0.0335693	3	4	1	Q13509; P04350; P68371	Q13509 [163-174]; P04350 [163-174]; P68371 [163-174]	0	1319.7	0	476992	Shared	Medium	Medium	0.04173	0.2161	20	30.56	R.IMNTFSVVPSPK.V	[163-174]		Not Used
Master Protein	Q14195	Dihydropyrimidinase-related protein 3 OS=Homo sapiens OX=9606 GN=DPYSL3 PE=1 SV=1	35	16	26	11	1	570	61.9	6.49	493	16	2	9.57482e+06	High
	Confidence	Annotated Sequence	Modifications	Modifications in Master Proteins	Qvality PEP	Qvality q-value	# Protein Groups	# Proteins	# PSMs	Master Protein Accessions	Positions in Master Proteins	# Missed Cleavages	Theo. MH+ [Da]	# Razor Quan Results	Abundance: F1: Sample	Quan Info	Found in Sample: [S1] F1: Sample	Confidence (by Search Engine): A2 Mascot	Percolator q-Value (by Search Engine): A2 Mascot	Percolator PEP (by Search Engine): A2 Mascot	Ions Score (by Search Engine): A2 Mascot	Top Apex RT [min]	Sequence in Protein	Positions in Protein	Peptide Group Modifications in Protein	Quan Usage
	High	[K].SAADLISQAR.[K]			0.00575057	0	1	1	1	Q14195	Q14195 [259-268]	0	1031.55	0	2490763		High	High	0	0.004918	59	22.44	K.SAADLISQAR.K	[259-268]		Used
	High	[K].QIGDNLIVPGGVK.[T]			0.000167786	0	1	1	1	Q14195	Q14195 [44-56]	0	1309.75	0	948118		High	High	0	0.0001107	37	29.96	K.QIGDNLIVPGGVK.T	[44-56]		Used
	High	[R].GAPLVVICQGK.[I]	1xCarbamidomethyl [C8]		0.00240847	0	1	1	1	Q14195	Q14195 [441-451]	0	1141.64	0	814050		High	High	0	0.001941	19	25.62	R.GAPLVVICQGK.I	[441-451]		Used
	High	[K].IMLEDGNLHVTQGAGR.[F]	1xOxidation [M2]		1.85192e-05	0	1	1	1	Q14195	Q14195 [452-467]	0	1726.85	0	386950		High	High	0	1.035e-05	46	23.64	K.IMLEDGNLHVTQGAGR.F	[452-467]		Used
	High	[K].IMLEDGNLHVTQGAGR.[F]			0.00218027	0	1	1	1	Q14195	Q14195 [452-467]	0	1710.86	0	91166.8		High	High	0	0.001734	25	25.22	K.IMLEDGNLHVTQGAGR.F	[452-467]		Used
	High	[K].NHQSAAEYNIFEGMELR.[G]	1xOxidation [M14]		0.000186517	0	1	1	1	Q14195	Q14195 [424-440]	0	2024.91	0	224764		High	High	0	0.0001236	65	29.31	K.NHQSAAEYNIFEGMELR.G	[424-440]		Used
	High	[R].NLHQSGFSLSGTQVDEGVR.[S]			0.000164681	0	1	1	1	Q14195	Q14195 [532-550]	0	2030.99	0	495026		High	High	0	0.0001082	56	26.05	R.NLHQSGFSLSGTQVDEGVR.S	[532-550]		Used
	High	[K].MDENQFVAVTSTNAAK.[VI]	1xCarbamidomethyl [N-Term]		7.01828e-05	0	3	3	2	Q16555; Q14194; Q14195	Q16555 [375-390]; Q14194 [375-390]; Q14195 [375-390]	0	1782.83	0	3.68082e+06	Shared	High	High	0	4.329e-05	55	20.38	K.MDENQFVAVTSTNAAK.I	[375-390]		Not Used
	High	[K].MDENQFVAVTSTNAAK.[VI]	1xOxidation [M1]		0.000151878	0	3	3	2	Q16555; Q14194; Q14195	Q16555 [375-390]; Q14194 [375-390]; Q14195 [375-390]	0	1741.81	0	5.47433e+06	Shared	High	High	0	9.918e-05	54	23.82	K.MDENQFVAVTSTNAAK.I	[375-390]		Not Used
	High	[K].MDENQFVAVTSTNAAK.[VI]			1.55567e-05	0	3	3	2	Q16555; Q14194; Q14195	Q16555 [375-390]; Q14194 [375-390]; Q14195 [375-390]	0	1725.81	0	2.56992e+06	Shared	High	High	0	1.541e-05	65	26.59	K.MDENQFVAVTSTNAAK.I	[375-390]		Not Used
	High	[K].AVATGKMDENQFVAVTSTNAAK.[I]	1xOxidation [M7]		7.94162e-06	0	2	2	1	Q14194; Q14195	Q14194 [369-390]; Q14195 [369-390]	1	2269.11	0	299513	Shared	High	High	0	4.171e-06	62	22.27	K.AVATGKMDENQFVAVTSTNAAK.I	[369-390]		Used
	High	[R].AITIASQTNCPLYVTK.[V]	1xCarbamidomethyl [C10]		1.01873e-05	0	1	1	1	Q14195	Q14195 [239-254]	0	1779.93	0	273981		High	High	0	5.458e-06	59	29.15	R.AITIASQTNCPLYVTK.V	[239-254]		Used
	High	[K].SAADLISQAR.[K]	1xCarbamidomethyl [N-Term]		0.0117311	0.000591722	1	1	1	Q14195	Q14195 [259-268]	0	1088.57	0		Not Reliable	High	High	0.0005679	0.01057	24		K.SAADLISQAR.K	[259-268]		Not Used
	High	[K].QEVQNLIK.[D]			0.0193363	0.0016405	1	1	1	Q14195	Q14195 [150-157]	0	971.552	0	731352		High	High	0.001572	0.01797	30	21.18	K.QEVQNLIK.D	[150-157]		Used
	High	[K].IFNLYPR.[K]			0.0247175	0.00206117	2	3	1	Q14194; Q14195	Q14194 [391-397]; Q14195 [391-397]	0	922.515	0	2.0416e+06	Shared	High	High	0.001968	0.02329	44	30.04	K.IFNLYPR.K	[391-397]		Used
	High	[R].IVAPPGGR.[AS]			0.0264391	0.00252921	3	3	2	Q16555; Q14194; Q14195	Q16555 [558-565]; Q14194 [558-565]; Q14195 [556-563]	0	766.457	0	25929814	Shared	High	High	0.005021	0.03037	38	13.83	R.IVAPPGGR.S	[556-563]		Not Used
	High	[R].GMYDGPVFDLTTTPK.[G]	1xCarbamidomethyl [N-Term]		0.0456838	0.00730098	1	1	1	Q14195	Q14195 [497-511]	0	1698.8	0	82483.3		Medium	Medium	0.01271	0.04443	19	29.29	R.GMYDGPVFDLTTTPK.G	[497-511]		Used
	Medium	[K].AIGKDNFTAIPEGTNGVEER.[M]			0.0686533	0.0118245	1	1	1	Q14195	Q14195 [342-361]	1	2118.05	0	313787		Medium	Medium	0.01707	0.06806	24	25.67	K.AIGKDNFTAIPEGTNGVEER.M	[342-361]		Used
	Medium	[R].IVAPPGGR.[AS]	1xCarbamidomethyl [N-Term]		0.07915	0.013885	3	3	1	Q16555; Q14194; Q14195	Q16555 [558-565]; Q14194 [558-565]; Q14195 [556-563]	0	823.478	0	1.84099e+06	Shared	Medium	Medium	0.01908	0.07888	43	14.98	R.IVAPPGGR.S	[556-563]		Not Used
	Medium	[R].MSVIWDK.[A]			0.143182	0.0220189	2	2	1	Q16555; Q14195	Q16555 [362-368]; Q14195 [362-368]	0	878.444	0	4.16361e+06	Shared	Medium	Medium	0.02764	0.148	40	27.02	R.MSVIWDK.A	[362-368]		Not Used
	Medium	[K].GMTTVDDFFQGTK.[A]	1xOxidation [M2]		0.153266	0.0232753	1	1	1	Q14195	Q14195 [82-94]	0	1462.65	0	381263		Medium	Medium	0.02902	0.159	17	29.88	K.GMTTVDDFFQGTK.A	[82-94]		Used
	Medium	[R].MSVIWDK.[A]	1xOxidation [M1]		0.21486	0.0364586	2	2	1	Q16555; Q14195	Q16555 [362-368]; Q14195 [362-368]	0	894.439	0	8622933	Shared	Medium	Medium	0.0462	0.2286	21	22.19	R.MSVIWDK.A	[362-368]		Not Used
Master Protein	P09543	2',3'-cyclic-nucleotide 3'-phosphodiesterase OS=Homo sapiens OX=9606 GN=CNP PE=1 SV=2	49	27	38	27	1	421	47.5	9.07	489	27	0	9.33911e+07	High
	Confidence	Annotated Sequence	Modifications	Modifications in Master Proteins	Qvality PEP	Qvality q-value	# Protein Groups	# Proteins	# PSMs	Master Protein Accessions	Positions in Master Proteins	# Missed Cleavages	Theo. MH+ [Da]	# Razor Quan Results	Abundance: F1: Sample	Quan Info	Found in Sample: [S1] F1: Sample	Confidence (by Search Engine): A2 Mascot	Percolator q-Value (by Search Engine): A2 Mascot	Percolator PEP (by Search Engine): A2 Mascot	Ions Score (by Search Engine): A2 Mascot	Top Apex RT [min]	Sequence in Protein	Positions in Protein	Peptide Group Modifications in Protein	Quan Usage
	High	[K].RLDEDLAAYCR.[R]	1xCarbamidomethyl [C10]		0.00876892	0	1	1	1	P09543	P09543 [102-112]	1	1381.65	0	1.28837e+06		High	High	0	0.00776	33	23.17	K.RLDEDLAAYCR.R	[102-112]		Used
	High	[K].GGSRGEEVGELSR.[G]			3.44828e-06	0	1	1	2	P09543	P09543 [357-369]	1	1332.65	0	6.61439e+06		High	High	0	1.703e-06	50	14.09	K.GGSRGEEVGELSR.G	[357-369]		Used
	High	[K].RPPGVLHCTTK.[F]	1xCarbamidomethyl [C8]		0.000130799	0	1	1	1	P09543	P09543 [245-255]	0	1265.68	0	1.16381e+06		High	High	0	8.478e-05	21	10.59	K.RPPGVLHCTTK.F	[245-255]		Used
	High	[K].NQWQLSADDLKK.[L]	1xCarbamidomethyl [N-Term]		0.00199839	0	1	1	1	P09543	P09543 [165-176]	1	1502.76	0	249247		High	High	0	0.001585	35	25.78	K.NQWQLSADDLKK.L	[165-176]		Used
	High	[R].QFVPGDEPR.[E]			0.00243862	0	1	1	2	P09543	P09543 [225-233]	0	1044.51	0	7012581		High	High	0	0.001959	47	19	R.QFVPGDEPR.E	[225-233]		Used
	High	[R].ILVLDDTNHERER.[L]			0.00219388	0	1	1	2	P09543	P09543 [118-130]	1	1609.83	0	3.10091e+06		High	High	0	0.001747	40	19.73	R.ILVLDDTNHERER.L	[118-130]		Used
	High	[K].LSPTDNLPR.[G]			0.00876892	0	1	1	2	P09543	P09543 [317-325]	0	1012.54	0	337519		High	High	0	0.007742	52	18.94	K.LSPTDNLPR.G	[317-325]		Used
	High	[R].KAGQVFLEELGNHK.[A]			0.000354158	0	1	1	2	P09543	P09543 [204-217]	1	1569.84	0	1.57567e+06		High	High	0	0.0002474	54	25.31	R.KAGQVFLEELGNHK.A	[204-217]		Used
	High	[K].MDLVTYFGK.[R]			0.0024235	0	1	1	1	P09543	P09543 [236-244]	0	1073.53	0	963343		High	High	0	0.001945	52	35.06	K.MDLVTYFGK.R	[236-244]		Used
	High	[R].LDEDLAAYCR.[R]	1xCarbamidomethyl [C9]		0.000246823	0	1	1	1	P09543	P09543 [103-112]	0	1225.55	0	2.08564e+06		High	High	0	0.0001678	72	24.42	R.LDEDLAAYCR.R	[103-112]		Used
	High	[R].ILVLDDTNHER.[E]			0.000537449	0	1	1	2	P09543	P09543 [118-128]	0	1324.69	0	5.45086e+06		High	High	0	0.004766	37	21.9	R.ILVLDDTNHER.E	[118-128]		Used
	High	[K].APGAEEYAQQDVLKK.[S]			0.00829308	0	1	1	1	P09543	P09543 [262-276]	1	1646.84	0	153689		High	High	0	0.00727	32	20.98	K.APGAEEYAQQDVLKK.S	[262-276]		Used
	High	[K].AGQVFLEELGNHK.[A]			1.6423e-07	0	1	1	2	P09543	P09543 [205-217]	0	1441.74	0	5.86991e+06		High	High	0	6.179e-05	73	28.46	K.AGQVFLEELGNHK.A	[205-217]		Used
	High	[R].AIFTGYYGK.[G]			0.0142083	0.000591722	1	1	1	P09543	P09543 [392-400]	0	1019.52	0	8183605		High	High	0.0005679	0.013	37	26.25	R.AIFTGYYGK.G	[392-400]		Used
	High	[K].APGAEEYAQQDVLK.[K]			0.0133573	0.000591722	1	1	1	P09543	P09543 [262-275]	0	1518.74	0	2.96652e+06		High	High	0.0005679	0.01212	17	24.01	K.APGAEEYAQQDVLK.K	[262-275]		Used
	High	[R].GEEVGELSR.[G]			0.0136915	0.000591722	1	1	1	P09543	P09543 [361-369]	0	975.474	0	9732139		High	High	0.0005679	0.01246	39	16.3	R.GEEVGELSR.G	[361-369]		Used
	High	[K].LYSLGNGR.[W]			0.0170964	0.0016405	1	1	1	P09543	P09543 [372-379]	0	879.468	0	6953161		High	High	0.001572	0.01575	46	19.22	K.LYSLGNGR.W	[372-379]		Used
	High	[R].GAFSEEYKR.[L]			0.0417271	0.00658926	1	1	1	P09543	P09543 [94-102]	1	1086.52	0	1.13317e+06		Medium	Medium	0.01216	0.04062	28	14.91	R.GAFSEEYKR.L	[94-102]		Used
	High	[K].EKNQWQLSADDLKK.[L]			0.0407294	0.00658926	1	1	1	P09543	P09543 [163-176]	2	1702.88	0	404072		Medium	Medium	0.01216	0.03942	26	22.75	K.EKNQWQLSADDLKK.L	[163-176]		Used
	High	[K].MVSADAYK.[I]	1xOxidation [M1]		0.0503047	0.00953562	1	1	1	P09543	P09543 [80-87]	0	900.413	0	4.70227e+06		Medium	Medium	0.0154	0.04909	50	12.48	K.MVSADAYK.I	[80-87]		Used
	Medium	[R].GAFSEEYKR.[L]	1xCarbamidomethyl [N-Term]		0.074602	0.0137012	1	1	1	P09543	P09543 [94-102]	1	1143.54	0	302936		Medium	Medium	0.01908	0.0744	22	15.05	R.GAFSEEYKR.L	[94-102]		Used
	Medium	[R].WMLTLAK.[N]	1xOxidation [M2]		0.074602	0.0137012	1	1	1	P09543	P09543 [380-386]	0	878.48	0	2779316		Medium	Medium	0.01908	0.07405	28	29.86	R.WMLTLAK.N	[380-386]		Used
	Medium	[K].FCDYGK.[A]	1xCarbamidomethyl [C2]		0.0820047	0.0139295	1	1	1	P09543	P09543 [256-261]	0	789.324	0	3563205		Medium	Medium	0.01908	0.08197	36	13.03	K.FCDYGK.A	[256-261]		Used
	Medium	[K].LKPGLEK.[D]			0.103086	0.0163762	1	1	1	P09543	P09543 [177-183]	0	784.493	0	2.69267e+06		Medium	Medium	0.02128	0.1041	23	10.96	K.LKPGLEK.D	[177-183]		Used
	Medium	[R].VIVDKYRDGTK.[M]			0.137581	0.0218106	1	1	1	P09543	P09543 [69-79]	2	1293.72	0	4.05883e+06		Medium	Medium	0.02751	0.1414	17	12.51	R.VIVDKYRDGTK.M	[69-79]		Used
	Medium	[K].MDLVTYFGK.[R]	1xCarbamidomethyl [N-Term]		0.141561	0.0218106	1	1	1	P09543	P09543 [236-244]	0	1130.56	0	274483		Medium	Medium	0.02764	0.1459	10	25.2	K.MDLVTYFGK.R	[236-244]		Used
	Medium	[R].LDCAQLK.[E]	1xCarbamidomethyl [C3]		0.139957	0.0218106	1	1	1	P09543	P09543 [156-162]	0	847.434	0	5408860		Medium	Medium	0.02751	0.144	24	15.31	R.LDCAQLK.E	[156-162]		Used
	Medium	[R].VIVDKYR.[D]			0.166766	0.0250052	1	1	1	P09543	P09543 [69-75]	1	892.525	0	1.49093e+06		Medium	Medium	0.03184	0.1744	27	14.24	R.VIVDKYR.D	[69-75]		Used
	Medium	[R].VELSEQQLQLWPSDVDK.[L]			0.168644	0.0254991	1	1	1	P09543	P09543 [300-316]	0	2014.01	0	56596.1		Medium	Medium	0.03223	0.1757	8	37.12	R.VELSEQQLQLWPSDVDK.L	[300-316]		Used
	Medium	[R].ILVLDDTNHERER.[L]	1xCarbamidomethyl [N-Term]		0.21486	0.0364586	1	1	1	P09543	P09543 [118-130]	1	1666.85	0	78893.3		Medium	Medium	0.0462	0.2285	19	20.75	R.ILVLDDTNHERER.L	[118-130]		Used
	Medium	[K].MVSADAYK.[I]			0.220731	0.0377294	1	1	1	P09543	P09543 [80-87]	0	884.418	0	2743456		Medium	Medium	0.04758	0.235	26	15.62	K.MVSADAYK.I	[80-87]		Used
Master Protein	Q13885	Tubulin beta-2A chain OS=Homo sapiens OX=9606 GN=TUBB2A PE=1 SV=1	27	13	24	1	1	445	49.9	4.89	488	13	4	3.89186e+06	High
	Confidence	Annotated Sequence	Modifications	Modifications in Master Proteins	Qvality PEP	Qvality q-value	# Protein Groups	# Proteins	# PSMs	Master Protein Accessions	Positions in Master Proteins	# Missed Cleavages	Theo. MH+ [Da]	# Razor Quan Results	Abundance: F1: Sample	Quan Info	Found in Sample: [S1] F1: Sample	Confidence (by Search Engine): A2 Mascot	Percolator q-Value (by Search Engine): A2 Mascot	Percolator PEP (by Search Engine): A2 Mascot	Ions Score (by Search Engine): A2 Mascot	Top Apex RT [min]	Sequence in Protein	Positions in Protein	Peptide Group Modifications in Protein	Quan Usage
	High	[R].FPGQLNADLR.[K]			0.000248364	0	5	10	1	Q13885; Q13509; P04350; P68371; Q9BVA1	Q13885 [242-251]; Q13509 [242-251]; P04350 [242-251]; P68371 [242-251]; Q9BVA1 [242-251]	0	1130.6	0	721046	Shared	High	High	0	0.0001689	67	27	R.FPGQLNADLR.K	[242-251]		Not Used
	High	[R].ISEQFTAMFR.[R]			0.000550999	0	5	6	1	Q13885; Q13509; P04350; P68371; Q9BVA1	Q13885 [381-390]; Q13509 [381-390]; P04350 [381-390]; P68371 [381-390]; Q9BVA1 [381-390]	0	1229.6	0	359292	Shared	High	High	0	0.0003965	52	33.86	R.ISEQFTAMFR.R	[381-390]		Not Used
	High	[K].LAVNMVPFPR.[L]	1xOxidation [M5]		0.000267629	0	5	10	1	Q13885; Q13509; P04350; P68371; Q9BVA1	Q13885 [253-262]; Q13509 [253-262]; P04350 [253-262]; P68371 [253-262]; Q9BVA1 [253-262]	0	1159.63	0	2.64225e+06	Shared	High	High	0	0.0001831	64	30.01	K.LAVNMVPFPR.L	[253-262]		Not Used
	High	[-].MREIVHIQAGQCGNQIGAK.[F]	1xCarbamidomethyl [C12]; 1xOxidation [M1]		1.93441e-05	0	5	6	2	Q13885; Q13509; P04350; P68371; Q9BVA1	Q13885 [1-19]; Q13509 [1-19]; P04350 [1-19]; P68371 [1-19]; Q9BVA1 [1-19]	1	2126.06	0	323709	Shared	High	High	0	1.084e-05	58	19.57	-.MREIVHIQAGQCGNQIGAK.F	[1-19]		Not Used
	High	[R].AILVDLEPGTMDSVR.[S]	1xOxidation [M11]		0.000593735	0	3	4	1	Q13885; Q13509; Q9BVA1	Q13885 [63-77]; Q13509 [63-77]; Q9BVA1 [63-77]	0	1631.83	0	1587960	Shared	High	High	0	0.0004313	34	32.29	R.AILVDLEPGTMDSVR.S	[63-77]		Used
	High	[K].TAVCDIPPR.[G]	1xCarbamidomethyl [C4]		0.000508166	0	4	7	7	Q13885; P04350; P68371; Q9BVA1	Q13885 [351-359]; P04350 [351-359]; P68371 [351-359]; Q9BVA1 [351-359]	0	1028.52	0	1.70359e+06	Shared	High	High	0	0.004738	55	18.61	K.TAVCDIPPR.G	[351-359]		Not Used
	High	[R].FPGQLNADLRK.[L]			0.012951	0.000591722	5	10	2	Q13885; Q13509; P04350; P68371; Q9BVA1	Q13885 [242-252]; Q13509 [242-252]; P04350 [242-252]; P68371 [242-252]; Q9BVA1 [242-252]	1	1258.69	0	659876	Shared	High	High	0.0005679	0.01172	31	22.67	R.FPGQLNADLRK.L	[242-252]		Not Used
	High	[R].ISEQFTAMFR.[R]	1xOxidation [M8]		0.0155864	0.000591722	5	6	1	Q13885; Q13509; P04350; P68371; Q9BVA1	Q13885 [381-390]; Q13509 [381-390]; P04350 [381-390]; P68371 [381-390]; Q9BVA1 [381-390]	0	1245.59	0	2.43169e+06	Shared	High	High	0.0005679	0.01432	32	27.67	R.ISEQFTAMFR.R	[381-390]		Not Used
	High	[K].EVDEQMLNVQNK.[N]	1xOxidation [M6]		0.0115154	0.000591722	3	4	1	Q13885; P68371; Q9BVA1	Q13885 [325-336]; P68371 [325-336]; Q9BVA1 [325-336]	0	1462.68	0	901579	Shared	High	High	0.0005679	0.01039	41	18.03	K.EVDEQMLNVQNK.N	[325-336]		Not Used
	High	[R].KLAVNMVPFPR.[L]	1xOxidation [M6]		0.0157798	0.000591722	5	10	1	Q13885; Q13509; P04350; P68371; Q9BVA1	Q13885 [252-262]; Q13509 [252-262]; P04350 [252-262]; P68371 [252-262]; Q9BVA1 [252-262]	1	1287.72	0	285146	Shared	High	High	0.0005679	0.01452	53	26.36	R.KLAVNMVPFPR.L	[252-262]		Not Used
	High	[R].INVYYNEAAGNK.[Y]			0.0311779	0.00337921	1	1	1	Q13885	Q13885 [47-58]	0	1355.66	0	1.95468e+06		High	High	0.004574	0.02993	37	21.27	R.INVYYNEAAGNK.Y	[47-58]		Used
	High	[K].LAVNMVPFPR.[L]			0.0354276	0.00658926	5	10	1	Q13885; Q13509; P04350; P68371; Q9BVA1	Q13885 [253-262]; Q13509 [253-262]; P04350 [253-262]; P68371 [253-262]; Q9BVA1 [253-262]	0	1143.63	0	1.00579e+06	Shared	Medium	Medium	0.01216	0.0342	30	34.64	K.LAVNMVPFPR.L	[253-262]		Not Used
	High	[K].IREEYPDR.[I]			0.0494051	0.00953562	3	7	1	Q13885; P68371; Q9BVA1	Q13885 [155-162]; P68371 [155-162]; Q9BVA1 [155-162]	1	1077.53	0	3.26266e+06	Shared	Medium	Medium	0.0154	0.04832	31	12.27	K.IREEYPDR.I	[155-162]		Not Used
	Medium	[K].EVDEQMLNVQNK.[N]			0.0724229	0.0127995	3	4	1	Q13885; P68371; Q9BVA1	Q13885 [325-336]; P68371 [325-336]; Q9BVA1 [325-336]	0	1446.69	0	283244	Shared	Medium	Medium	0.01795	0.07191	31	22.9	K.EVDEQMLNVQNK.N	[325-336]		Not Used
	Medium	[R].IMNTFSVMPSPK.[V]	1xOxidation [M2]		0.0854592	0.0141828	2	3	1	Q13885; Q9BVA1	Q13885 [163-174]; Q9BVA1 [163-174]	0	1367.67	0	78375.3	Shared	Medium	Medium	0.01926	0.08573	15	27.92	R.IMNTFSVMPSPK.V	[163-174]		Used
	Medium	[R].IMNTFSVMPSPK.[V]	1xCarbamidomethyl [N-Term]; 1xOxidation [M8]		0.117132	0.0190362	2	3	1	Q13885; Q9BVA1	Q13885 [163-174]; Q9BVA1 [163-174]	0	1424.69	0	151678	Shared	Medium	Medium	0.02429	0.1196	17	19	R.IMNTFSVMPSPK.V	[163-174]		Used
	Medium	[K].IREEYPDRIMNTFSVMPSPK.[V]	2xOxidation [M10; M16]		0.188465	0.0283944	2	2	1	Q13885; Q9BVA1	Q13885 [155-174]; Q9BVA1 [155-174]	2	2442.18	0	119162	Shared	Medium	Medium	0.03602	0.1988	21	25.52	K.IREEYPDRIMNTFSVMPSPK.V	[155-174]		Used
Master Protein	Q9BVA1	Tubulin beta-2B chain OS=Homo sapiens OX=9606 GN=TUBB2B PE=1 SV=1	27	13	24	1	1	445	49.9	4.89	483	13	0	193099	High
	Confidence	Annotated Sequence	Modifications	Modifications in Master Proteins	Qvality PEP	Qvality q-value	# Protein Groups	# Proteins	# PSMs	Master Protein Accessions	Positions in Master Proteins	# Missed Cleavages	Theo. MH+ [Da]	# Razor Quan Results	Abundance: F1: Sample	Quan Info	Found in Sample: [S1] F1: Sample	Confidence (by Search Engine): A2 Mascot	Percolator q-Value (by Search Engine): A2 Mascot	Percolator PEP (by Search Engine): A2 Mascot	Ions Score (by Search Engine): A2 Mascot	Top Apex RT [min]	Sequence in Protein	Positions in Protein	Peptide Group Modifications in Protein	Quan Usage
	High	[R].FPGQLNADLR.[K]			0.000248364	0	5	10	1	Q13885; Q13509; P04350; P68371; Q9BVA1	Q13885 [242-251]; Q13509 [242-251]; P04350 [242-251]; P68371 [242-251]; Q9BVA1 [242-251]	0	1130.6	0	721046	Shared	High	High	0	0.0001689	67	27	R.FPGQLNADLR.K	[242-251]		Not Used
	High	[R].ISEQFTAMFR.[R]			0.000550999	0	5	6	1	Q13885; Q13509; P04350; P68371; Q9BVA1	Q13885 [381-390]; Q13509 [381-390]; P04350 [381-390]; P68371 [381-390]; Q9BVA1 [381-390]	0	1229.6	0	359292	Shared	High	High	0	0.0003965	52	33.86	R.ISEQFTAMFR.R	[381-390]		Not Used
	High	[K].LAVNMVPFPR.[L]	1xOxidation [M5]		0.000267629	0	5	10	1	Q13885; Q13509; P04350; P68371; Q9BVA1	Q13885 [253-262]; Q13509 [253-262]; P04350 [253-262]; P68371 [253-262]; Q9BVA1 [253-262]	0	1159.63	0	2.64225e+06	Shared	High	High	0	0.0001831	64	30.01	K.LAVNMVPFPR.L	[253-262]		Not Used
	High	[-].MREIVHIQAGQCGNQIGAK.[F]	1xCarbamidomethyl [C12]; 1xOxidation [M1]		1.93441e-05	0	5	6	2	Q13885; Q13509; P04350; P68371; Q9BVA1	Q13885 [1-19]; Q13509 [1-19]; P04350 [1-19]; P68371 [1-19]; Q9BVA1 [1-19]	1	2126.06	0	323709	Shared	High	High	0	1.084e-05	58	19.57	-.MREIVHIQAGQCGNQIGAK.F	[1-19]		Not Used
	High	[R].AILVDLEPGTMDSVR.[S]	1xOxidation [M11]		0.000593735	0	3	4	1	Q13885; Q13509; Q9BVA1	Q13885 [63-77]; Q13509 [63-77]; Q9BVA1 [63-77]	0	1631.83	0	1587960	Shared	High	High	0	0.0004313	34	32.29	R.AILVDLEPGTMDSVR.S	[63-77]		Not Used
	High	[K].TAVCDIPPR.[G]	1xCarbamidomethyl [C4]		0.000508166	0	4	7	7	Q13885; P04350; P68371; Q9BVA1	Q13885 [351-359]; P04350 [351-359]; P68371 [351-359]; Q9BVA1 [351-359]	0	1028.52	0	1.70359e+06	Shared	High	High	0	0.004738	55	18.61	K.TAVCDIPPR.G	[351-359]		Not Used
	High	[R].FPGQLNADLRK.[L]			0.012951	0.000591722	5	10	2	Q13885; Q13509; P04350; P68371; Q9BVA1	Q13885 [242-252]; Q13509 [242-252]; P04350 [242-252]; P68371 [242-252]; Q9BVA1 [242-252]	1	1258.69	0	659876	Shared	High	High	0.0005679	0.01172	31	22.67	R.FPGQLNADLRK.L	[242-252]		Not Used
	High	[R].ISEQFTAMFR.[R]	1xOxidation [M8]		0.0155864	0.000591722	5	6	1	Q13885; Q13509; P04350; P68371; Q9BVA1	Q13885 [381-390]; Q13509 [381-390]; P04350 [381-390]; P68371 [381-390]; Q9BVA1 [381-390]	0	1245.59	0	2.43169e+06	Shared	High	High	0.0005679	0.01432	32	27.67	R.ISEQFTAMFR.R	[381-390]		Not Used
	High	[K].EVDEQMLNVQNK.[N]	1xOxidation [M6]		0.0115154	0.000591722	3	4	1	Q13885; P68371; Q9BVA1	Q13885 [325-336]; P68371 [325-336]; Q9BVA1 [325-336]	0	1462.68	0	901579	Shared	High	High	0.0005679	0.01039	41	18.03	K.EVDEQMLNVQNK.N	[325-336]		Not Used
	High	[R].KLAVNMVPFPR.[L]	1xOxidation [M6]		0.0157798	0.000591722	5	10	1	Q13885; Q13509; P04350; P68371; Q9BVA1	Q13885 [252-262]; Q13509 [252-262]; P04350 [252-262]; P68371 [252-262]; Q9BVA1 [252-262]	1	1287.72	0	285146	Shared	High	High	0.0005679	0.01452	53	26.36	R.KLAVNMVPFPR.L	[252-262]		Not Used
	High	[R].INVYYNEATGNK.[Y]			0.0281058	0.00296183	1	1	1	Q9BVA1	Q9BVA1 [47-58]	0	1385.67	0	193099		High	High	0.003764	0.0267	27	21.68	R.INVYYNEATGNK.Y	[47-58]		Used
	High	[K].LAVNMVPFPR.[L]			0.0354276	0.00658926	5	10	1	Q13885; Q13509; P04350; P68371; Q9BVA1	Q13885 [253-262]; Q13509 [253-262]; P04350 [253-262]; P68371 [253-262]; Q9BVA1 [253-262]	0	1143.63	0	1.00579e+06	Shared	Medium	Medium	0.01216	0.0342	30	34.64	K.LAVNMVPFPR.L	[253-262]		Not Used
	High	[K].IREEYPDR.[I]			0.0494051	0.00953562	3	7	1	Q13885; P68371; Q9BVA1	Q13885 [155-162]; P68371 [155-162]; Q9BVA1 [155-162]	1	1077.53	0	3.26266e+06	Shared	Medium	Medium	0.0154	0.04832	31	12.27	K.IREEYPDR.I	[155-162]		Not Used
	Medium	[K].EVDEQMLNVQNK.[N]			0.0724229	0.0127995	3	4	1	Q13885; P68371; Q9BVA1	Q13885 [325-336]; P68371 [325-336]; Q9BVA1 [325-336]	0	1446.69	0	283244	Shared	Medium	Medium	0.01795	0.07191	31	22.9	K.EVDEQMLNVQNK.N	[325-336]		Not Used
	Medium	[R].IMNTFSVMPSPK.[V]	1xOxidation [M2]		0.0854592	0.0141828	2	3	1	Q13885; Q9BVA1	Q13885 [163-174]; Q9BVA1 [163-174]	0	1367.67	0	78375.3	Shared	Medium	Medium	0.01926	0.08573	15	27.92	R.IMNTFSVMPSPK.V	[163-174]		Not Used
	Medium	[R].IMNTFSVMPSPK.[V]	1xCarbamidomethyl [N-Term]; 1xOxidation [M8]		0.117132	0.0190362	2	3	1	Q13885; Q9BVA1	Q13885 [163-174]; Q9BVA1 [163-174]	0	1424.69	0	151678	Shared	Medium	Medium	0.02429	0.1196	17	19	R.IMNTFSVMPSPK.V	[163-174]		Not Used
	Medium	[K].IREEYPDRIMNTFSVMPSPK.[V]	2xOxidation [M10; M16]		0.188465	0.0283944	2	2	1	Q13885; Q9BVA1	Q13885 [155-174]; Q9BVA1 [155-174]	2	2442.18	0	119162	Shared	Medium	Medium	0.03602	0.1988	21	25.52	K.IREEYPDRIMNTFSVMPSPK.V	[155-174]		Not Used
Master Protein	P13637	Sodium/potassium-transporting ATPase subunit alpha-3 OS=Homo sapiens OX=9606 GN=ATP1A3 PE=1 SV=3	32	31	38	12	1	1013	111.7	5.38	451	31	23	4.00397e+07	High
	Confidence	Annotated Sequence	Modifications	Modifications in Master Proteins	Qvality PEP	Qvality q-value	# Protein Groups	# Proteins	# PSMs	Master Protein Accessions	Positions in Master Proteins	# Missed Cleavages	Theo. MH+ [Da]	# Razor Quan Results	Abundance: F1: Sample	Quan Info	Found in Sample: [S1] F1: Sample	Confidence (by Search Engine): A2 Mascot	Percolator q-Value (by Search Engine): A2 Mascot	Percolator PEP (by Search Engine): A2 Mascot	Ions Score (by Search Engine): A2 Mascot	Top Apex RT [min]	Sequence in Protein	Positions in Protein	Peptide Group Modifications in Protein	Quan Usage
	High	[R].QGAIVAVTGDGVNDSPALKK.[A]			1.66594e-05	0	3	3	1	P50993; P05023; P13637	P50993 [705-724]; P05023 [708-727]; P13637 [698-717]	1	1940.04	0	952414	Shared	High	High	0	9.247e-06	47	24.49	R.QGAIVAVTGDGVNDSPALKK.A	[698-717]		Used
	High	[R].QGAIVAVTGDGVNDSPALK.[K]			6.71899e-05	0	3	3	2	P50993; P05023; P13637	P50993 [705-723]; P05023 [708-726]; P13637 [698-716]	0	1811.95	0	371684	Shared	High	High	0	4.145e-05	48	28.01	R.QGAIVAVTGDGVNDSPALK.K	[698-716]		Used
	High	[K].GVGIISEGNETVEDIAAR.[L]			2.1638e-05	0	3	3	1	P50993; P05023; P13637	P50993 [627-644]; P05023 [630-647]; P13637 [620-637]	0	1829.92	0	511623	Shared	High	High	0	1.222e-05	49	33.06	K.GVGIISEGNETVEDIAAR.L	[620-637]		Used
	High	[K].GGDRVPADIR.[IL]			0.000328665	0	2	4	2	P50993; P13637	P50993 [193-202]; P13637 [185-194]	1	1055.56	0	867395	Shared	High	High	0	0.0002285	25	15.43	K.GGDRVPADLR.I	[185-194]		Used
	High	[R].SPDCTHDNPLETR.[N]	1xCarbamidomethyl [C4]		0.00110643	0	1	1	1	P13637	P13637 [218-230]	0	1541.66	0	359181		High	High	0	0.0008407	27	17.36	R.SPDCTHDNPLETR.N	[218-230]		Used
	High	[R].LNIPVSQVNPR.[D]			0.00119967	0	2	2	2	P05023; P13637	P05023 [648-658]; P13637 [638-648]	0	1236.71	0	5.71724e+06	Shared	High	High	0	0.0009186	46	26.19	R.LNIPVSQVNPR.D	[638-648]		Used
	High	[K].NLEAVETLGSTSTICSDKTGTLTQNR.[M]	1xCarbamidomethyl [C15]		0.000929469	0	3	4	1	P50993; P05023; P13637	P50993 [358-383]; P05023 [360-385]; P13637 [350-375]	1	2796.37	0	92194.5	Shared	High	High	0	0.0006973	26	29.53	K.NLEAVETLGSTSTICSDKTGTLTQNR.M	[350-375]		Used
	High	[K].NLEAVETLGSTSTICSDK.[T]	1xCarbamidomethyl [C15]		0.00962305	0	3	4	2	P50993; P05023; P13637	P50993 [358-375]; P05023 [360-377]; P13637 [350-367]	0	1924.92	0	450222	Shared	High	High	0	0.008528	37	29.58	K.NLEAVETLGSTSTICSDK.T	[350-367]		Used
	High	[R].IATLASGLEVGK.[T]			2.54399e-05	0	1	1	1	P13637	P13637 [260-271]	0	1158.67	0	2.53245e+06		High	High	0	1.458e-05	60	27.96	R.IATLASGLEVGK.T	[260-271]		Used
	High	[KR].VIMVTGDHPITAK.[A]	1xOxidation [M3]		0.000795523	0	3	6	1	P50993; P05023; P13637	P50993 [610-622]; P05023 [613-625]; P13637 [603-615]	0	1397.75	0	1.69181e+06	Shared	High	High	0	0.0005905	54	19.61	K.VIMVTGDHPITAK.A	[603-615]		Used
	High	[KR].VIMVTGDHPITAK.[A]			6.97472e-05	0	3	6	1	P50993; P05023; P13637	P50993 [610-622]; P05023 [613-625]; P13637 [603-615]	0	1381.75	0	826023	Shared	High	High	0	4.301e-05	29	21.69	K.VIMVTGDHPITAK.A	[603-615]		Used
	High	[R].DGPNALTPPPTTPEWVK.[F]			0.00243862	0	2	2	1	P50993; P13637	P50993 [73-89]; P13637 [65-81]	0	1819.92	0	200585	Shared	High	High	0	0.001958	41	32.41	R.DGPNALTPPPTTPEWVK.F	[65-81]		Used
	High	[K].VDNSSLTGESEPQTR.[S]			0.00358597	0	3	4	1	P50993; P05023; P13637	P50993 [211-225]; P05023 [213-227]; P13637 [203-217]	0	1619.75	0	3.17884e+06	Shared	High	High	0	0.002976	35	16.85	K.VDNSSLTGESEPQTR.S	[203-217]		Used
	High	[K].ADIGVAMGIAGSDVSK.[Q]			0.000163659	0	2	2	1	P05023; P13637	P05023 [728-743]; P13637 [718-733]	0	1490.75	0	195728	Shared	High	High	0	0.0001078	49	29.96	K.ADIGVAMGIAGSDVSK.Q	[718-733]		Used
	High	[R].TVNDLEDSYGQQWTYEQR.[K]			0.00962305	0	1	1	1	P13637	P13637 [884-901]	0	2231.98	0	63441.6		High	High	0	0.008529	29	30.18	R.TVNDLEDSYGQQWTYEQR.K	[884-901]		Used
	High	[K].VAEIPFNSTNK.[YF]			2.59195e-05	0	2	4	1	P50993; P13637	P50993 [475-485]; P13637 [467-477]	0	1219.63	0	3.1226e+06	Shared	High	High	0	1.488e-05	61	23.67	K.VAEIPFNSTNK.Y	[467-477]		Used
	High	[K].YQLSIHETEDPNDNR.[Y]			0.015113	0.000591722	1	1	1	P13637	P13637 [478-492]	0	1830.83	0	139307		High	High	0.0005679	0.01384	29	21.59	K.YQLSIHETEDPNDNR.Y	[478-492]		Used
	High	[R].CSTILLQGK.[E]	1xCarbamidomethyl [C1]		0.0146537	0.000591722	1	1	1	P13637	P13637 [508-516]	0	1019.56	0	519812		High	High	0.0005679	0.01343	31	21.7	R.CSTILLQGK.E	[508-516]		Used
	High	[KR].VIMVTGDHPITAK.[A]	1xCarbamidomethyl [N-Term]		0.0124795	0.000591722	3	6	1	P50993; P05023; P13637	P50993 [610-622]; P05023 [613-625]; P13637 [603-615]	0	1438.77	0	132056	Shared	High	High	0.0005679	0.01131	17	16.82	K.VIMVTGDHPITAK.A	[603-615]		Used
	High	[K].IMESFKNMVPQQALVIR.[GNE]	2xOxidation [M2; M8]		0.0193363	0.0016405	2	3	1	P05023; P13637	P05023 [157-173]; P13637 [147-163]	1	2036.07	0	125657	Shared	High	High	0.001572	0.01797	31	28.77	K.IMESFKNMVPQQALVIR.E	[147-163]		Used
	High	[K].TGTLTQNR.[M]	1xCarbamidomethyl [N-Term]		0.016887	0.0016405	3	6	1	P50993; P05023; P13637	P50993 [376-383]; P05023 [378-385]; P13637 [368-375]	0	947.49	0	239216	Shared	High	High	0.001572	0.01556	44	9.33	K.TGTLTQNR.M	[368-375]		Used
	High	[R].AAVPDAVGK.[C]			0.0256425	0.00252921	3	3	1	P50993; P05023; P13637	P50993 [594-602]; P05023 [597-605]; P13637 [587-595]	0	827.462	0	5.77112e+06	Shared	High	High	0.002416	0.02433	33	14.97	R.AAVPDAVGK.C	[587-595]		Used
	High	[K].LIIVEGCQR.[QL]	1xCarbamidomethyl [C7]		0.0267645	0.00296183	3	5	1	P50993; P05023; P13637	P50993 [696-704]; P05023 [699-707]; P13637 [689-697]	0	1087.59	0	3124948	Shared	High	High	0.003764	0.02547	40	22.63	K.LIIVEGCQR.Q	[689-697]		Used
	High	[K].ADIGVAMGIAGSDVSK.[Q]	1xCarbamidomethyl [N-Term]		0.0443261	0.00696106	2	2	1	P05023; P13637	P05023 [728-743]; P13637 [718-733]	0	1547.77	0	454123	Shared	Medium	Medium	0.01247	0.04315	15	20.33	K.ADIGVAMGIAGSDVSK.Q	[718-733]		Used
	Medium	[K].LIIVEGCQR.[QL]	1xCarbamidomethyl [C7]; 1xCarbamidomethyl [N-Term]		0.0574024	0.0111705	3	5	1	P50993; P05023; P13637	P50993 [696-704]; P05023 [699-707]; P13637 [689-697]	0	1144.61	0	142465	Shared	Medium	Medium	0.01674	0.05649	39	23.31	K.LIIVEGCQR.Q	[689-697]		Used
	Medium	[K].GGQDNIPVLK.[R]			0.0707236	0.0125046	1	1	1	P13637	P13637 [425-434]	0	1040.57	0	1.46572e+06		Medium	Medium	0.0177	0.07031	20	23.53	K.GGQDNIPVLK.R	[425-434]		Used
	Medium	[R].GVVVATGDR.[T]			0.0805653	0.0139295	1	1	1	P13637	P13637 [246-254]	0	873.479	0	3.64183e+06		Medium	Medium	0.01908	0.08052	43	13.75	R.GVVVATGDR.T	[246-254]		Used
	Medium	[R].LNWDDR.[T]			0.0989593	0.0161956	1	1	1	P13637	P13637 [878-883]	0	818.379	0	862242		Medium	Medium	0.02118	0.09985	37	20.18	R.LNWDDR.T	[878-883]		Used
	Medium	[R].NITFFSTNCVEGTAR.[G]	1xCarbamidomethyl [C9]		0.109263	0.0174736	1	1	1	P13637	P13637 [231-245]	0	1716.8	0	233782		Medium	Medium	0.02252	0.1106	17	32.26	R.NITFFSTNCVEGTAR.G	[231-245]		Used
	Medium	[R].LIFDNLKK.[ST]			0.11248	0.018647	3	6	1	P50993; P05023; P13637	P50993 [764-771]; P05023 [767-774]; P13637 [757-764]	1	990.598	0	747307	Shared	Medium	Medium	0.02398	0.1145	35	25.15	R.LIFDNLKK.S	[757-764]		Used
	Medium	[R].AVFKGGQDNIPVLK.[R]			0.127709	0.0207153	1	1	1	P13637	P13637 [421-434]	1	1485.84	0	48585.5		Medium	Medium	0.02579	0.1304	11	26.46	R.AVFKGGQDNIPVLK.R	[421-434]		Used
	Medium	[K].GGQDNIPVLKR.[D]			0.148989	0.0227079	1	1	1	P13637	P13637 [425-435]	1	1196.67	0		No Quan Values	Medium	Medium	0.02824	0.1539	14		K.GGQDNIPVLKR.D	[425-435]		Not Used
	Medium	[R].RNPGGWVEK.[E]			0.148146	0.0227079	1	1	1	P13637	P13637 [1001-1009]	1	1042.54	0	472558		Medium	Medium	0.02824	0.1535	24	14.01	R.RNPGGWVEK.E	[1001-1009]		Used
	Medium	[K].IMESFK.[N]			0.205736	0.0343314	2	3	1	P05023; P13637	P05023 [157-162]; P13637 [147-152]	0	754.38	0	540493	Shared	Medium	Medium	0.04325	0.2179	37	19.01	K.IMESFK.N	[147-152]		Used
	Medium	[K].NMVPQQALVIR.[EGN]			0.224316	0.0383655	3	4	1	P50993; P05023; P13637	P50993 [161-171]; P05023 [163-173]; P13637 [153-163]	0	1268.71	0	245074	Shared	Medium	Medium	0.04835	0.2396	21	29.28	K.NMVPQQALVIR.E	[153-163]		Used
Master Protein	P08238	Heat shock protein HSP 90-beta OS=Homo sapiens OX=9606 GN=HSP90AB1 PE=1 SV=4	38	30	42	14	1	724	83.2	5.03	439	30	1	1.38517e+07	High
	Confidence	Annotated Sequence	Modifications	Modifications in Master Proteins	Qvality PEP	Qvality q-value	# Protein Groups	# Proteins	# PSMs	Master Protein Accessions	Positions in Master Proteins	# Missed Cleavages	Theo. MH+ [Da]	# Razor Quan Results	Abundance: F1: Sample	Quan Info	Found in Sample: [S1] F1: Sample	Confidence (by Search Engine): A2 Mascot	Percolator q-Value (by Search Engine): A2 Mascot	Percolator PEP (by Search Engine): A2 Mascot	Ions Score (by Search Engine): A2 Mascot	Top Apex RT [min]	Sequence in Protein	Positions in Protein	Peptide Group Modifications in Protein	Quan Usage
	High	[R].GVVDSEDIPLNLSR.[E]			0.00755641	0	3	3	4	P07900; P08238; Q12931	P07900 [387-400]; P08238 [379-392]; Q12931 [389-402]	0	1513.79	0	6.3554e+06	Shared	High	High	0	0.006606	29	32.38	R.GVVDSEDLPLNISR.E	[379-392]		Not Used
	High	[K].HLEINPDHPIVETLR.[Q]			4.97881e-06	0	1	1	1	P08238	P08238 [625-639]	0	1782.95	0	386189		High	High	0	2.526e-06	55	27.46	K.HLEINPDHPIVETLR.Q	[625-639]		Used
	High	[K].SIYYITGESK.[E]			0.00254716	0	1	2	1	P08238	P08238 [482-491]	0	1160.58	0	1.46671e+06		High	High	0	0.002056	42	24.06	K.SIYYITGESK.E	[482-491]		Used
	High	[K].EQVANSAFVER.[V]			0.00688489	0	1	2	1	P08238	P08238 [492-502]	0	1249.62	0	2.25884e+06		High	High	0	0.005958	44	20.13	K.EQVANSAFVER.V	[492-502]		Used
	High	[K].IRYESLTDPSKLDSGK.[E]			0.00600604	0	2	4	2	P07900; P08238	P07900 [59-74]; P08238 [54-69]	2	1808.94	0	177675	Shared	High	High	0	0.005172	22	22.92	K.IRYESLTDPSKLDSGK.E	[54-69]		Not Used
	High	[K].IDIIPNPQER.[T]			0.00769834	0	1	2	1	P08238	P08238 [73-82]	0	1194.65	0	840112		High	High	0	0.006717	47	27.59	K.IDIIPNPQER.T	[73-82]		Used
	High	[K].VILHLKEDQTEYLEERR.[IV]			0.00456971	0	2	3	2	P07900; P08238	P07900 [186-202]; P08238 [181-197]	2	2171.15	0	554072	Shared	High	High	0	0.003854	37	24.41	K.VILHLKEDQTEYLEERR.V	[181-197]		Not Used
	High	[K].VILHLKEDQTEYLEER.[RW]			0.000492592	0	2	4	2	P07900; P08238	P07900 [186-201]; P08238 [181-196]	1	2015.04	0	1.28656e+06	Shared	High	High	0	0.0003526	33	26.21	K.VILHLKEDQTEYLEER.R	[181-196]		Not Used
	High	[R].YHTSQSGDEMTSLSEYVSR.[M]	1xOxidation [M10]		0.000434927	0	1	1	1	P08238	P08238 [457-475]	0	2192.94	0	480452		High	High	0	0.0003068	66	23.37	R.YHTSQSGDEMTSLSEYVSR.M	[457-475]		Used
	High	[R].YHTSQSGDEMTSLSEYVSR.[M]			0.0045414	0	1	1	1	P08238	P08238 [457-475]	0	2176.95	0	102423		High	High	0	0.003833	30	28.43	R.YHTSQSGDEMTSLSEYVSR.M	[457-475]		Used
	High	[R].YESLTDPSKLDSGK.[E]			1.77295e-05	0	2	4	1	P07900; P08238	P07900 [61-74]; P08238 [56-69]	1	1539.75	0	1.3246e+06	Shared	High	High	0	9.891e-06	51	21.26	R.YESLTDPSKLDSGK.E	[56-69]		Not Used
	High	[R].YESLTDPSK.[L]			0.00701426	0	2	5	1	P07900; P08238	P07900 [61-69]; P08238 [56-64]	0	1039.49	0	3.72838e+06	Shared	High	High	0	0.006085	50	16.96	R.YESLTDPSK.L	[56-64]		Not Used
	High	[R].ELISNASDALDKIR.[LY]			0.00376884	0	2	2	2	P14625; P08238	P14625 [103-116]; P08238 [42-55]	1	1544.83	0	663500	Shared	High	High	0	0.003125	34	29.75	R.ELISNASDALDKIR.Y	[42-55]		Used
	High	[K].EDQTEYLEER.[RW]			0.00243862	0	2	4	1	P07900; P08238	P07900 [192-201]; P08238 [187-196]	0	1311.57	0	614618	Shared	High	High	0	0.001961	64	20.05	K.EDQTEYLEER.R	[187-196]		Not Used
	High	[R].TLTIVDTGIGMTK.[A]	1xOxidation [M11]		0.0133573	0.000591722	2	3	2	P07900; P08238	P07900 [88-100]; P08238 [83-95]	0	1365.73	0	2.63774e+06	Shared	High	High	0.0005679	0.01212	32	28.64	R.TLTLVDTGIGMTK.A	[83-95]		Not Used
	High	[K].YIDQEELNK.[T]			0.0185212	0.0016405	2	4	1	P07900; P08238	P07900 [284-292]; P08238 [276-284]	0	1151.56	0	14319714	Shared	High	High	0.001572	0.01716	53	18.18	K.YIDQEELNK.T	[276-284]		Not Used
	High	[K].SLVSVTK.[E]			0.0241192	0.00206117	1	3	1	P08238	P08238 [532-538]	0	733.445	0	2663663		High	High	0.001968	0.02281	35	17.17	K.SLVSVTK.E	[532-538]		Used
	High	[K].ELKIDIIPNPQER.[T]			0.0221348	0.00206117	1	2	1	P08238	P08238 [70-82]	1	1564.87	0	185439		High	High	0.001968	0.02077	20	31.28	K.ELKIDIIPNPQER.T	[70-82]		Used
	High	[K].HFSVEGQLEFR.[A]			0.0435303	0.00658926	2	5	1	P07900; P08238	P07900 [328-338]; P08238 [320-330]	0	1348.66	0	627659	Shared	Medium	Medium	0.01216	0.04235	15	28.08	K.HFSVEGQLEFR.A	[320-330]		Not Used
	High	[R].YHTSQSGDEMTSLSEYVSR.[M]	1xCarbamidomethyl [N-Term]		0.0419802	0.00658926	1	1	1	P08238	P08238 [457-475]	0	2233.97	0		No Quan Values	Medium	Medium	0.01216	0.04088	23		R.YHTSQSGDEMTSLSEYVSR.M	[457-475]		Not Used
	High	[R].TLTIVDTGIGMTK.[A]			0.0467989	0.00730098	2	3	2	P07900; P08238	P07900 [88-100]; P08238 [83-95]	0	1349.73	0	523405	Shared	Medium	Medium	0.01306	0.04561	26	32.22	R.TLTLVDTGIGMTK.A	[83-95]		Not Used
	High	[K].EDQTEYLEERR.[IV]			0.0491088	0.00887465	2	3	1	P07900; P08238	P07900 [192-202]; P08238 [187-197]	1	1467.67	0	378989	Shared	Medium	Medium	0.0153	0.04796	28	17.85	K.EDQTEYLEERR.V	[187-197]		Not Used
	Medium	[R].APFDLFENK.[K]			0.0530994	0.0101916	1	2	1	P08238	P08238 [339-347]	0	1080.54	0	151696		Medium	Medium	0.01594	0.05204	35	33.96	R.APFDLFENK.K	[339-347]		Used
	Medium	[K].YIDQEELNK.[T]	1xCarbamidomethyl [N-Term]		0.0639192	0.0113412	2	4	2	P07900; P08238	P07900 [284-292]; P08238 [276-284]	0	1208.58	0	1.11089e+06	Shared	Medium	Medium	0.01683	0.06651	42	19	K.YIDQEELNK.T	[276-284]		Not Used
	Medium	[K].KHLEINPDHPIVETLR.[Q]			0.0609394	0.0113412	1	1	1	P08238	P08238 [624-639]	1	1911.04	0	202253		Medium	Medium	0.01674	0.06018	28	24.37	K.KHLEINPDHPIVETLR.Q	[624-639]		Used
	Medium	[K].ADLINNLGTIAK.[SF]	1xCarbamidomethyl [N-Term]		0.0732871	0.0131525	2	4	2	P07900; P08238	P07900 [101-112]; P08238 [96-107]	0	1299.73	0	424156	Shared	Medium	Medium	0.01893	0.07294	27	32.05	K.ADLINNLGTIAK.S	[96-107]		Not Used
	Medium	[K].LGIHEDSTNR.[R]			0.0777585	0.013885	1	1	1	P08238	P08238 [439-448]	0	1141.56	0	242264		Medium	Medium	0.01908	0.07737	34	12.43	K.LGIHEDSTNR.R	[439-448]		Used
	Medium	[K].HNDDEQYAWESSAGGSFTVR.[TA]			0.0782197	0.013885	2	3	1	P07900; P08238	P07900 [154-173]; P08238 [149-168]	0	2255.96	0	553494	Shared	Medium	Medium	0.01908	0.07778	12	29.08	K.HNDDEQYAWESSAGGSFTVR.A	[149-168]		Not Used
	Medium	[K].EGLELPEDEEEKK.[KI]			0.0829778	0.0139295	2	5	1	P07900; P08238	P07900 [547-559]; P08238 [539-551]	1	1544.73	0	294729	Shared	Medium	Medium	0.01908	0.0831	12	21.75	K.EGLELPEDEEEKK.K	[539-551]		Not Used
	Medium	[R].TLTIVDTGIGMTK.[A]			0.0829778	0.0139295	2	3	2	P07900; P08238	P07900 [88-100]; P08238 [83-95]	0	1392.74	0	74346.1	Shared	Medium	Medium	0.01908	0.08303	19	29.36	R.TLTLVDTGIGMTK.A	[83-95]		Not Used
	Medium	[R].ALLFIPR.[R]			0.0906351	0.0153185	1	1	1	P08238	P08238 [331-337]	0	829.529	0	1.41302e+06		Medium	Medium	0.02054	0.09127	36	33.94	R.ALLFIPR.R	[331-337]		Used
	Medium	[K].SIYYITGESKEQVANSAFVER.[V]			0.0911688	0.0153185	1	1	1	P08238	P08238 [482-502]	1	2391.18	0	90614.3		Medium	Medium	0.02054	0.09177	19	29.75	K.SIYYITGESKEQVANSAFVER.V	[482-502]		Used
	Medium	[K].FYEAFSK.[N]			0.100122	0.0161956	1	1	1	P08238	P08238 [429-435]	0	891.425	0	2.11507e+06		Medium	Medium	0.02118	0.1011	35	22.69	K.FYEAFSK.N	[429-435]		Used
	Medium	[K].SLTNDWEDHLAVK.[H]	1xCarbamidomethyl [N-Term]		0.175364	0.0259947	2	2	1	P07900; P08238	P07900 [315-327]; P08238 [307-319]	0	1584.77	0	108051	Shared	Medium	Medium	0.03257	0.1835	5	29.67	K.SLTNDWEDHLAVK.H	[307-319]		Not Used
	Medium	[R].NPDDITQEEYGEFYK.[S]			0.198022	0.0306582	1	1	1	P08238	P08238 [292-306]	0	1847.8	0	589405		Medium	Medium	0.03827	0.209	16	29.57	R.NPDDITQEEYGEFYK.S	[292-306]		Used
Master Protein	P26038	Moesin OS=Homo sapiens OX=9606 GN=MSN PE=1 SV=3	48	32	37	24	1	577	67.8	6.4	433	32	10	3.96886e+07	High
	Confidence	Annotated Sequence	Modifications	Modifications in Master Proteins	Qvality PEP	Qvality q-value	# Protein Groups	# Proteins	# PSMs	Master Protein Accessions	Positions in Master Proteins	# Missed Cleavages	Theo. MH+ [Da]	# Razor Quan Results	Abundance: F1: Sample	Quan Info	Found in Sample: [S1] F1: Sample	Confidence (by Search Engine): A2 Mascot	Percolator q-Value (by Search Engine): A2 Mascot	Percolator PEP (by Search Engine): A2 Mascot	Ions Score (by Search Engine): A2 Mascot	Top Apex RT [min]	Sequence in Protein	Positions in Protein	Peptide Group Modifications in Protein	Quan Usage
	High	[K].ERQEAEEAKEALLQASR.[D]			0.00486266	0	1	1	2	P26038	P26038 [392-408]	2	1957.99	0	918062		High	High	0	0.004115	50	23.47	K.ERQEAEEAKEALLQASR.D	[392-408]		Used
	High	[K].ESEAVEWQQK.[A]			0.000179678	0	1	1	1	P26038	P26038 [439-448]	0	1233.57	0	3056146		High	High	0	0.0001192	44	18.9	K.ESEAVEWQQK.A	[439-448]		Used
	High	[K].SGYLAGDKLLPQR.[V]			0.00111334	0	1	1	1	P26038	P26038 [144-156]	1	1417.78	0	173068		High	High	0	0.0008439	35	25.56	K.SGYLAGDKLLPQR.V	[144-156]		Used
	High	[K].SGYLAGDK.[L]			0.00334891	0	1	1	1	P26038	P26038 [144-151]	0	810.399	0	2.64845e+06		High	High	0	0.002752	52	12.81	K.SGYLAGDK.L	[144-151]		Used
	High	[K].FVIKPIDKK.[A]			0.00808992	0	3	3	2	P35241; P26038; P15311	P35241 [255-263]; P26038 [255-263]; P15311 [255-263]	1	1087.69	0	4.70215e+06	Shared	High	High	0	0.007102	36	18.39	K.FVIKPIDKK.A	[255-263]		Used
	High	[K].IGFPWSEIR.[N]			0.0011414	0	3	3	1	P35241; P26038; P15311	P35241 [238-246]; P26038 [238-246]; P15311 [238-246]	0	1104.58	0	2.46208e+06	Shared	High	High	0	0.0008697	53	38.28	K.IGFPWSEIR.N	[238-246]		Used
	High	[R].ISQLEMAR.[Q]	1xOxidation [M6]		0.00714605	0	1	1	1	P26038	P26038 [428-435]	0	963.493	0	1.53809e+06		High	High	0	0.006238	39	14.57	R.ISQLEMAR.Q	[428-435]		Used
	High	[R].NISFNDKK.[F]	1xCarbamidomethyl [N-Term]		0.00697087	0	3	3	1	P35241; P26038; P15311	P35241 [247-254]; P26038 [247-254]; P15311 [247-254]	1	1022.53	0	716785	Shared	High	High	0	0.006073	41	14.2	R.NISFNDKK.F	[247-254]		Used
	High	[K].KAPDFVFYAPR.[L]			0.00477286	0	3	3	1	P35241; P26038; P15311	P35241 [263-273]; P26038 [263-273]; P15311 [263-273]	1	1310.69	0	1.1087e+06	Shared	High	High	0	0.004026	27	29.84	K.KAPDFVFYAPR.L	[263-273]		Used
	High	[K].APDFVFYAPR.[L]			0.00320626	0	3	3	1	P35241; P26038; P15311	P35241 [264-273]; P26038 [264-273]; P15311 [264-273]	0	1182.59	0	2.9268e+06	Shared	High	High	0	0.002625	36	34.03	K.APDFVFYAPR.L	[264-273]		Used
	High	[K].APDFVFYAPR.[L]	1xCarbamidomethyl [N-Term]		0.000212567	0	3	3	1	P35241; P26038; P15311	P35241 [264-273]; P26038 [264-273]; P15311 [264-273]	0	1239.62	0	96035.7	Shared	High	High	0	0.0001425	62	34.05	K.APDFVFYAPR.L	[264-273]		Used
	High	[K].AQQELEEQTR.[R]			0.00135026	0	1	1	1	P26038	P26038 [361-370]	0	1231.59	0	496792		High	High	0	0.001043	62	12.37	K.AQQELEEQTR.R	[361-370]		Used
	High	[K].TAMSTPHVAEPAENEQDEQDENGAEASADLR.[A]	1xCarbamidomethyl [N-Term]		0.00429436	0	1	1	1	P26038	P26038 [465-495]	0	3369.44	0	83140.2		High	High	0	0.003592	22	19.5	K.TAMSTPHVAEPAENEQDEQDENGAEASADLR.A	[465-495]		Used
	High	[R].EDAVLEYLK.[I]			0.00174273	0	1	1	1	P26038	P26038 [185-193]	0	1079.56	0	430769		High	High	0	0.00137	36	32.22	R.EDAVLEYLK.I	[185-193]		Used
	High	[K].TQEQLALEMAELTAR.[I]			9.81381e-06	0	1	1	1	P26038	P26038 [413-427]	0	1703.86	0	67303.3		High	High	0	5.253e-06	77	38.05	K.TQEQLALEMAELTAR.I	[413-427]		Used
	High	[R].EMAEKEKEKIER.[E]	1xOxidation [M2]		0.00318638	0	1	1	1	P26038	P26038 [331-342]	3	1535.77	0	223730		High	High	0	0.002615	22	7.76	R.EMAEKEKEKIER.E	[331-342]		Used
	High	[K].LNKDQWEER.[I]			0.0154905	0.000591722	1	1	1	P26038	P26038 [163-171]	1	1217.59	0	1.51342e+06		High	High	0.0005679	0.01419	41	15.44	K.LNKDQWEER.I	[163-171]		Used
	High	[K].EALLQASR.[D]			0.0132751	0.000591722	1	1	1	P26038	P26038 [401-408]	0	887.495	0	2647208		High	High	0.0005679	0.01206	40	18	K.EALLQASR.D	[401-408]		Used
	High	[K].TAMSTPHVAEPAENEQDEQDENGAEASADLR.[A]	1xOxidation [M3]		0.0194555	0.0016405	1	1	1	P26038	P26038 [465-495]	0	3328.41	0	89091.1		High	High	0.001572	0.01815	21	21.52	K.TAMSTPHVAEPAENEQDEQDENGAEASADLR.A	[465-495]		Used
	High	[R].LKQIEEQTKK.[A]			0.0184075	0.0016405	1	1	1	P26038	P26038 [351-360]	2	1244.72	0	1074675		High	High	0.001572	0.01714	23	8.36	R.LKQIEEQTKK.A	[351-360]		Used
	High	[K].ALTSELANARDESKK.[T]			0.0236797	0.00206117	1	1	1	P26038	P26038 [524-538]	2	1632.86	0	240922		High	High	0.001968	0.02235	15	17.79	K.ALTSELANARDESKK.T	[524-538]		Used
	High	[K].KAQQELEEQTR.[R]			0.0221348	0.00206117	1	1	1	P26038	P26038 [360-370]	1	1359.69	0	173244		High	High	0.001968	0.02085	39	10.39	K.KAQQELEEQTR.R	[360-370]		Used
	High	[R].LKQIEEQTK.[K]			0.0286256	0.00296183	1	1	1	P26038	P26038 [351-359]	1	1116.63	0	1.19339e+06		High	High	0.003764	0.02729	25	10.2	R.LKQIEEQTK.K	[351-359]		Used
	High	[K].ALTSELANARDESK.[K]			0.0362987	0.00658926	1	1	1	P26038	P26038 [524-537]	1	1504.76	0	85225.3		Medium	Medium	0.01216	0.03501	26	19.61	K.ALTSELANARDESK.K	[524-537]		Used
	High	[R].VTTMDAELEFAIQPNTTGK.[Q]	1xOxidation [M4]		0.0488141	0.00887465	3	3	1	P35241; P26038; P15311	P35241 [9-27]; P26038 [9-27]; P15311 [9-27]	0	2082.01	0	357173	Shared	Medium	Medium	0.01413	0.04781	21	32.05	R.VTTMDAELEFAIQPNTTGK.Q	[9-27]		Used
	Medium	[R].ALELEQER.[K]			0.0540638	0.0101916	1	1	1	P26038	P26038 [372-379]	0	987.511	0	5876028		Medium	Medium	0.01594	0.05298	40	19.3	R.ALELEQER.K	[372-379]		Used
	Medium	[R].RKPDTIEVQQMK.[A]			0.0587928	0.0111705	3	3	1	P35241; P26038; P15311	P35241 [295-306]; P26038 [295-306]; P15311 [295-306]	1	1472.79	0	592478	Shared	Medium	Medium	0.01674	0.05799	12	15.58	R.RKPDTIEVQQMK.A	[295-306]		Used
	Medium	[K].AQMVQEDLEK.[T]	1xCarbamidomethyl [N-Term]		0.0711448	0.0125046	1	1	1	P26038	P26038 [449-458]	0	1247.59	0	368368		Medium	Medium	0.0177	0.07047	26	11.48	K.AQMVQEDLEK.T	[449-458]		Used
	Medium	[K].KTQEQLALEMAELTAR.[I]	1xOxidation [M10]		0.0772999	0.013885	1	1	1	P26038	P26038 [412-427]	1	1847.95	0	122090		Medium	Medium	0.01908	0.07724	20	26.86	K.KTQEQLALEMAELTAR.I	[412-427]		Used
	Medium	[K].TANDMIHAENMR.[L]	2xOxidation [M5; M11]		0.115117	0.0190362	1	1	1	P26038	P26038 [539-550]	0	1434.61	0	289475		Medium	Medium	0.02429	0.1172	22	9.84	K.TANDMIHAENMR.L	[539-550]		Used
	Medium	[K].ESPLLFK.[F]			0.148989	0.0227079	1	1	1	P26038	P26038 [73-79]	0	833.477	0	2.31766e+06		Medium	Medium	0.02824	0.1537	27	27.28	K.ESPLLFK.F	[73-79]		Used
	Medium	[R].RALELEQER.[K]			0.150686	0.0232179	1	1	1	P26038	P26038 [371-379]	1	1143.61	0	164568		Medium	Medium	0.02902	0.1557	22	16.11	R.RALELEQER.K	[371-379]		Used
	Medium	[R].SEEERTTEAEKNER.[V]			0.161244	0.0244195	1	1	1	P26038	P26038 [504-517]	2	1707.78	0		No Quan Values	Medium	Medium	0.03167	0.1679	14		R.SEEERTTEAEKNER.V	[504-517]		Not Used
	Medium	[K].FVIKPIDK.[K]	1xCarbamidomethyl [N-Term]		0.188465	0.0283944	3	3	1	P35241; P26038; P15311	P35241 [255-262]; P26038 [255-262]; P15311 [255-262]	0	1016.61	0	100602	Shared	Medium	Medium	0.03602	0.1978	21	23.82	K.FVIKPIDK.K	[255-262]		Used
	Medium	[K].FVIKPIDK.[K]			0.212548	0.0357255	3	3	1	P35241; P26038; P15311	P35241 [255-262]; P26038 [255-262]; P15311 [255-262]	0	959.592	0	834860	Shared	Medium	Medium	0.04505	0.2252	25	22.18	K.FVIKPIDK.K	[255-262]		Used
Master Protein	P04264	Keratin, type II cytoskeletal 1 OS=Homo sapiens OX=9606 GN=KRT1 PE=1 SV=6	32	17	20	15	1	644	66	8.12	431	17	2	2.47184e+07	High
	Confidence	Annotated Sequence	Modifications	Modifications in Master Proteins	Qvality PEP	Qvality q-value	# Protein Groups	# Proteins	# PSMs	Master Protein Accessions	Positions in Master Proteins	# Missed Cleavages	Theo. MH+ [Da]	# Razor Quan Results	Abundance: F1: Sample	Quan Info	Found in Sample: [S1] F1: Sample	Confidence (by Search Engine): A2 Mascot	Percolator q-Value (by Search Engine): A2 Mascot	Percolator PEP (by Search Engine): A2 Mascot	Ions Score (by Search Engine): A2 Mascot	Top Apex RT [min]	Sequence in Protein	Positions in Protein	Peptide Group Modifications in Protein	Quan Usage
	High	[R].GGGGGGYGSGGSSYGSGGGSYGSGGGGGGGR.[G]			0.000265968	0	1	1	2	P04264	P04264 [519-549]	0	2383.95	0	257920		High	High	0	0.0001811	41	16.37	R.GGGGGGYGSGGSSYGSGGGSYGSGGGGGGGR.G	[519-549]		Used
	High	[R].GSGGGSSGGSIGGRGSSSGGVK.[S]			0.00105269	0	1	1	1	P04264	P04264 [603-624]	1	1751.83	0	79429.3		High	High	0	0.0007954	28	9	R.GSGGGSSGGSIGGRGSSSGGVK.S	[603-624]		Used
	High	[R].FLEQQNQVLQTK.[W]			0.000213895	0	2	3	1	P35908; P04264	P35908 [198-209]; P04264 [200-211]	0	1475.79	0	2.4603e+06	Shared	High	High	0	0.000144	78	23.67	R.FLEQQNQVLQTK.W	[200-211]		Used
	High	[R].FSSCGGGGGSFGAGGGFGSR.[S]	1xCarbamidomethyl [C4]		9.09899e-07	0	1	1	1	P04264	P04264 [46-65]	0	1765.73	0	124568		High	High	0	4.081e-07	76	24.33	R.FSSCGGGGGSFGAGGGFGSR.S	[46-65]		Used
	High	[RK].NKYEDEINKR.[T]			0.00111334	0	2	6	1	P04264; P13647	P04264 [268-277]; P13647 [256-265]	2	1308.65	1	514802	Shared	High	High	0	0.0008474	46	13.25	R.NKYEDEINKR.T	[268-277]		Used
	High	[K].AEAESLYQSK.[Y]			0.00119967	0	1	1	1	P04264	P04264 [367-376]	0	1125.54	0	1061902		High	High	0	0.0009176	45	16.63	K.AEAESLYQSK.Y	[367-376]		Used
	High	[K].YEELQITAGR.[H]			0.000103244	0	1	2	1	P04264	P04264 [377-386]	0	1179.6	0	2.58314e+06		High	High	0	6.545e-05	63	24.09	K.YEELQITAGR.H	[377-386]		Used
	High	[K].WELLQQVDTSTR.[T]			0.000128379	0	1	1	1	P04264	P04264 [212-223]	0	1475.75	0	769403		High	High	0	8.302e-05	54	33.39	K.WELLQQVDTSTR.T	[212-223]		Used
	High	[R].TLLEGEESR.[M]			0.00279625	0	1	1	1	P04264	P04264 [484-492]	0	1033.52	0	4.07455e+06		High	High	0	0.002276	58	17.97	R.TLLEGEESR.M	[484-492]		Used
	High	[R].TNAENEFVTIK.[K]			7.14405e-06	0	1	1	1	P04264	P04264 [278-288]	0	1265.64	0	398813		High	High	0	3.718e-06	88	25.26	R.TNAENEFVTIK.K	[278-288]		Used
	High	[R].TNAENEFVTIKK.[D]			3.93351e-05	0	1	1	1	P04264	P04264 [278-289]	1	1393.73	0	1.87691e+06		High	High	0	2.324e-05	63	20.76	R.TNAENEFVTIKK.D	[278-289]		Used
	High	[K].SLNNQFASFIDK.[V]			0.0113738	0.000591722	1	1	1	P04264	P04264 [186-197]	0	1383.69	0	524867		High	High	0.0005679	0.01021	44	34.2	K.SLNNQFASFIDK.V	[186-197]		Used
	High	[K].QISNLQQSISDAEQR.[G]			0.0134401	0.000591722	1	1	1	P04264	P04264 [418-432]	0	1716.85	0	105449		High	High	0.0005679	0.01224	36	26.68	K.QISNLQQSISDAEQR.G	[418-432]		Used
	High	[K].SKAEAESLYQSK.[Y]			0.0296934	0.00337921	1	1	1	P04264	P04264 [365-376]	1	1340.67	0	1.62592e+06		High	High	0.004145	0.0284	21	14.36	K.SKAEAESLYQSK.Y	[365-376]		Used
	High	[K].DVDGAYMTK.[V]			0.0497032	0.00953562	1	1	1	P04264	P04264 [290-298]	0	999.445	0	560586		Medium	Medium	0.0154	0.04861	28	17.54	K.DVDGAYMTK.V	[290-298]		Used
	Medium	[K].DVDGAYMTK.[V]	1xOxidation [M7]		0.0602156	0.0111705	1	1	1	P04264	P04264 [290-298]	0	1015.44	0	681485		Medium	Medium	0.01674	0.05921	26	12.67	K.DVDGAYMTK.V	[290-298]		Used
	Medium	[K].AQYEDIAQK.[S]	1xCarbamidomethyl [N-Term]		0.0800908	0.0139295	1	1	1	P04264	P04264 [356-364]	0	1122.54	0	247557		Medium	Medium	0.01908	0.08009	26	16.28	K.AQYEDIAQK.S	[356-364]		Used
	Medium	[K].AQYEDIAQK.[S]			0.161244	0.0244195	1	1	1	P04264	P04264 [356-364]	0	1065.52	0	6.34996e+06		Medium	Medium	0.03145	0.1673	24	16.28	K.AQYEDIAQK.S	[356-364]		Used
	Medium	[R].SLDLDSIIAEVK.[A]			0.171496	0.0255662	1	1	1	P04264	P04264 [344-355]	0	1302.72	0	420809		Medium	Medium	0.03227	0.179	16	42.61	R.SLDLDSIIAEVK.A	[344-355]		Used
Master Protein	Q14194	Dihydropyrimidinase-related protein 1 OS=Homo sapiens OX=9606 GN=CRMP1 PE=1 SV=1	27	14	23	9	1	572	62.1	7.03	423	14	0	4.33908e+06	High
	Confidence	Annotated Sequence	Modifications	Modifications in Master Proteins	Qvality PEP	Qvality q-value	# Protein Groups	# Proteins	# PSMs	Master Protein Accessions	Positions in Master Proteins	# Missed Cleavages	Theo. MH+ [Da]	# Razor Quan Results	Abundance: F1: Sample	Quan Info	Found in Sample: [S1] F1: Sample	Confidence (by Search Engine): A2 Mascot	Percolator q-Value (by Search Engine): A2 Mascot	Percolator PEP (by Search Engine): A2 Mascot	Ions Score (by Search Engine): A2 Mascot	Top Apex RT [min]	Sequence in Protein	Positions in Protein	Peptide Group Modifications in Protein	Quan Usage
	High	[K].QIGENLIVPGGVK.[T]			0.000408677	0	2	2	3	Q16555; Q14194	Q16555 [44-56]; Q14194 [44-56]	0	1323.76	1	2.49771e+07	Shared	High	High	0	0.0002887	45	30.07	K.QIGENLIVPGGVK.T	[44-56]		Not Used
	High	[K].IVFEDGNINVNK.[G]			0.000550999	0	1	1	1	Q14194	Q14194 [452-463]	0	1361.71	0	1.06271e+06		High	High	0	0.0003974	42	27.56	K.IVFEDGNINVNK.G	[452-463]		Used
	High	[R].INCPVYITK.[V]	1xCarbamidomethyl [C3]		0.000279549	0	1	1	1	Q14194	Q14194 [246-254]	0	1107.59	0	657505		High	High	0	0.0001909	60	22.4	R.INCPVYITK.V	[246-254]		Used
	High	[R].KAFPEHLYQR.[V]			0.000367637	0	1	1	1	Q14194	Q14194 [472-481]	1	1288.68	0	307784		High	High	0	0.0002568	29	17.57	R.KAFPEHLYQR.V	[472-481]		Used
	High	[R].NLHQSNFSLSGAQIDDNNPR.[R]			0.00223521	0	1	1	1	Q14194	Q14194 [533-552]	0	2227.05	0	200036		High	High	0	0.00179	45	25.11	R.NLHQSNFSLSGAQIDDNNPR.R	[533-552]		Used
	High	[K].MDENQFVAVTSTNAAK.[VI]	1xCarbamidomethyl [N-Term]		7.01828e-05	0	3	3	2	Q16555; Q14194; Q14195	Q16555 [375-390]; Q14194 [375-390]; Q14195 [375-390]	0	1782.83	0	3.68082e+06	Shared	High	High	0	4.329e-05	55	20.38	K.MDENQFVAVTSTNAAK.I	[375-390]		Not Used
	High	[K].MDENQFVAVTSTNAAK.[VI]	1xOxidation [M1]		0.000151878	0	3	3	2	Q16555; Q14194; Q14195	Q16555 [375-390]; Q14194 [375-390]; Q14195 [375-390]	0	1741.81	0	5.47433e+06	Shared	High	High	0	9.918e-05	54	23.82	K.MDENQFVAVTSTNAAK.I	[375-390]		Not Used
	High	[K].MDENQFVAVTSTNAAK.[VI]			1.55567e-05	0	3	3	2	Q16555; Q14194; Q14195	Q16555 [375-390]; Q14194 [375-390]; Q14195 [375-390]	0	1725.81	0	2.56992e+06	Shared	High	High	0	1.541e-05	65	26.59	K.MDENQFVAVTSTNAAK.I	[375-390]		Not Used
	High	[K].AVATGKMDENQFVAVTSTNAAK.[I]	1xOxidation [M7]		7.94162e-06	0	2	2	1	Q14194; Q14195	Q14194 [369-390]; Q14195 [369-390]	1	2269.11	0	299513	Shared	High	High	0	4.171e-06	62	22.27	K.AVATGKMDENQFVAVTSTNAAK.I	[369-390]		Not Used
	High	[K].YATPAPSAK.[S]			0.0124795	0.000591722	1	1	1	Q14194	Q14194 [512-520]	0	905.473	0	1.569e+06		High	High	0.0005679	0.0113	40	13.01	K.YATPAPSAK.S	[512-520]		Used
	High	[R].NLHQSNFSLSGAQIDDNNPRR.[T]			0.0125569	0.000591722	1	1	1	Q14194	Q14194 [533-553]	1	2383.15	0	162275		High	High	0.0005679	0.01136	15	22.99	R.NLHQSNFSLSGAQIDDNNPRR.T	[533-553]		Used
	High	[K].IFNLYPR.[K]			0.0247175	0.00206117	2	3	1	Q14194; Q14195	Q14194 [391-397]; Q14195 [391-397]	0	922.515	0	2.0416e+06	Shared	High	High	0.001968	0.02329	44	30.04	K.IFNLYPR.K	[391-397]		Not Used
	High	[R].IVAPPGGR.[AS]			0.0264391	0.00252921	3	3	2	Q16555; Q14194; Q14195	Q16555 [558-565]; Q14194 [558-565]; Q14195 [556-563]	0	766.457	0	25929814	Shared	High	High	0.005021	0.03037	38	13.83	R.IVAPPGGR.S	[558-565]		Not Used
	Medium	[R].IVAPPGGR.[AS]	1xCarbamidomethyl [N-Term]		0.07915	0.013885	3	3	1	Q16555; Q14194; Q14195	Q16555 [558-565]; Q14194 [558-565]; Q14195 [556-563]	0	823.478	0	1.84099e+06	Shared	Medium	Medium	0.01908	0.07888	43	14.98	R.IVAPPGGR.S	[558-565]		Not Used
	Medium	[R].GMYDGPVYEVPATPK.[Y]	1xCarbamidomethyl [N-Term]		0.151542	0.0232753	1	1	1	Q14194	Q14194 [497-511]	0	1680.79	0	98172.3		Medium	Medium	0.02902	0.1568	5	23.34	R.GMYDGPVYEVPATPK.Y	[497-511]		Used
	Medium	[K].AVGKDNFTLIPEGVNGIEER.[M]			0.187428	0.0271577	1	1	1	Q14194	Q14194 [342-361]	1	2158.11	0	152687		Medium	Medium	0.03458	0.1968	8	33.52	K.AVGKDNFTLIPEGVNGIEER.M	[342-361]		Used
	Medium	[K].SIPHITSDR.[L]			0.200201	0.0316622	1	1	1	Q14194	Q14194 [8-16]	0	1025.54	0	128905		Medium	Medium	0.04022	0.2117	25	16.66	K.SIPHITSDR.L	[8-16]		Used
Master Protein	P35241	Radixin OS=Homo sapiens OX=9606 GN=RDX PE=1 SV=1	33	25	29	17	1	583	68.5	6.37	412	25	0	2.05657e+07	High
	Confidence	Annotated Sequence	Modifications	Modifications in Master Proteins	Qvality PEP	Qvality q-value	# Protein Groups	# Proteins	# PSMs	Master Protein Accessions	Positions in Master Proteins	# Missed Cleavages	Theo. MH+ [Da]	# Razor Quan Results	Abundance: F1: Sample	Quan Info	Found in Sample: [S1] F1: Sample	Confidence (by Search Engine): A2 Mascot	Percolator q-Value (by Search Engine): A2 Mascot	Percolator PEP (by Search Engine): A2 Mascot	Ions Score (by Search Engine): A2 Mascot	Top Apex RT [min]	Sequence in Protein	Positions in Protein	Peptide Group Modifications in Protein	Quan Usage
	High	[K].QLQALSSELAQAR.[D]			1.49725e-06	0	1	1	1	P35241	P35241 [527-539]	0	1414.76	0	1161004		High	High	0	6.931e-07	76	28.38	K.QLQALSSELAQAR.D	[527-539]		Used
	High	[K].FVIKPIDKK.[A]			0.00808992	0	3	3	2	P35241; P26038; P15311	P35241 [255-263]; P26038 [255-263]; P15311 [255-263]	1	1087.69	0	4.70215e+06	Shared	High	High	0	0.007102	36	18.39	K.FVIKPIDKK.A	[255-263]		Not Used
	High	[K].IGFPWSEIR.[N]			0.0011414	0	3	3	1	P35241; P26038; P15311	P35241 [238-246]; P26038 [238-246]; P15311 [238-246]	0	1104.58	0	2.46208e+06	Shared	High	High	0	0.0008697	53	38.28	K.IGFPWSEIR.N	[238-246]		Not Used
	High	[R].LKQIEEQTIK.[A]			0.00204875	0	1	1	1	P35241	P35241 [351-360]	1	1229.71	0	2.58455e+06		High	High	0	0.00163	48	16.55	R.LKQIEEQTIK.A	[351-360]		Used
	High	[R].NISFNDKK.[F]	1xCarbamidomethyl [N-Term]		0.00697087	0	3	3	1	P35241; P26038; P15311	P35241 [247-254]; P26038 [247-254]; P15311 [247-254]	1	1022.53	0	716785	Shared	High	High	0	0.006073	41	14.2	R.NISFNDKK.F	[247-254]		Not Used
	High	[R].KALELDQER.[K]			0.00451326	0	1	1	1	P35241	P35241 [371-379]	1	1101.59	0	483431		High	High	0	0.003803	54	15.09	R.KALELDQER.K	[371-379]		Used
	High	[K].KAPDFVFYAPR.[L]			0.00477286	0	3	3	1	P35241; P26038; P15311	P35241 [263-273]; P26038 [263-273]; P15311 [263-273]	1	1310.69	0	1.1087e+06	Shared	High	High	0	0.004026	27	29.84	K.KAPDFVFYAPR.L	[263-273]		Not Used
	High	[K].KQLQALSSELAQAR.[D]			0.00429436	0	1	1	1	P35241	P35241 [526-539]	1	1542.86	0	123653		High	High	0	0.003595	48	24.56	K.KQLQALSSELAQAR.D	[526-539]		Used
	High	[K].KTQNDVLHAENVK.[A]			9.93677e-06	0	1	1	2	P35241	P35241 [544-556]	1	1495.79	0	1.81635e+06		High	High	0	5.296e-06	52	13.75	K.KTQNDVLHAENVK.A	[544-556]		Used
	High	[K].IALLEEAK.[K]			0.0079902	0	1	1	1	P35241	P35241 [428-435]	0	886.524	0	2.55185e+06		High	High	0	0.007002	52	25.36	K.IALLEEAK.K	[428-435]		Used
	High	[K].APDFVFYAPR.[L]			0.00320626	0	3	3	1	P35241; P26038; P15311	P35241 [264-273]; P26038 [264-273]; P15311 [264-273]	0	1182.59	0	2.9268e+06	Shared	High	High	0	0.002625	36	34.03	K.APDFVFYAPR.L	[264-273]		Not Used
	High	[K].APDFVFYAPR.[L]	1xCarbamidomethyl [N-Term]		0.000212567	0	3	3	1	P35241; P26038; P15311	P35241 [264-273]; P26038 [264-273]; P15311 [264-273]	0	1239.62	0	96035.7	Shared	High	High	0	0.0001425	62	34.05	K.APDFVFYAPR.L	[264-273]		Not Used
	High	[K].AQKELEEQTR.[K]			0.00290258	0	1	1	1	P35241	P35241 [361-370]	1	1231.63	0	454431		High	High	0	0.002373	43	9.14	K.AQKELEEQTR.K	[361-370]		Used
	High	[K].YGDYNKEIHKPGYLANDR.[L]			0.000474533	0	1	1	1	P35241	P35241 [134-151]	1	2153.04	0	483404		High	High	0	0.0003381	39	19.27	K.YGDYNKEIHKPGYLANDR.L	[134-151]		Used
	High	[K].TQNDVLHAENVK.[A]			0.0028137	0	1	1	1	P35241	P35241 [545-556]	0	1367.69	0	1.61327e+06		High	High	0	0.002283	21	16.64	K.TQNDVLHAENVK.A	[545-556]		Used
	High	[K].EIHKPGYLANDR.[L]			0.00424131	0	1	1	1	P35241	P35241 [140-151]	0	1412.73	0	836186		High	High	0	0.00356	47	14.91	K.EIHKPGYLANDR.L	[140-151]		Used
	High	[R].IQNWHEEHR.[G]			0.0224081	0.00206117	1	1	1	P35241	P35241 [172-180]	0	1248.59	0	886293		High	High	0.001968	0.0211	36	10.41	R.IQNWHEEHR.G	[172-180]		Used
	High	[K].IALLEEAKK.[K]			0.038104	0.00658926	1	1	1	P35241	P35241 [428-436]	1	1014.62	0	444700		Medium	Medium	0.01216	0.03695	36	21.09	K.IALLEEAKK.K	[428-436]		Used
	High	[R].VTTMDAELEFAIQPNTTGK.[Q]	1xOxidation [M4]		0.0488141	0.00887465	3	3	1	P35241; P26038; P15311	P35241 [9-27]; P26038 [9-27]; P15311 [9-27]	0	2082.01	0	357173	Shared	Medium	Medium	0.01413	0.04781	21	32.05	R.VTTMDAELEFAIQPNTTGK.Q	[9-27]		Not Used
	Medium	[K].ALELDQER.[K]			0.0567192	0.0109367	1	1	1	P35241	P35241 [372-379]	0	973.495	0	4286656		Medium	Medium	0.01661	0.05585	32	18.97	K.ALELDQER.K	[372-379]		Used
	Medium	[K].EEEATEWQHK.[A]			0.0574024	0.0111705	1	1	1	P35241	P35241 [439-448]	0	1286.56	0	277853		Medium	Medium	0.01674	0.0565	10	13.8	K.EEEATEWQHK.A	[439-448]		Used
	Medium	[R].RKPDTIEVQQMK.[A]			0.0587928	0.0111705	3	3	1	P35241; P26038; P15311	P35241 [295-306]; P26038 [295-306]; P15311 [295-306]	1	1472.79	0	592478	Shared	Medium	Medium	0.01674	0.05799	12	15.58	R.RKPDTIEVQQMK.A	[295-306]		Not Used
	Medium	[K].NQEQLAAELAEFTAK.[I]			0.08853	0.015103	1	1	1	P35241	P35241 [413-427]	0	1662.83	0	360267		Medium	Medium	0.0204	0.08875	17	38.24	K.NQEQLAAELAEFTAK.I	[413-427]		Used
	Medium	[K].YGDYNK.[E]			0.129184	0.0214446	1	1	1	P35241	P35241 [134-139]	0	759.331	0	1.05952e+06		Medium	Medium	0.02641	0.1327	43	9.47	K.YGDYNK.E	[134-139]		Used
	Medium	[K].GYSTWLK.[L]			0.183329	0.0270341	1	1	1	P35241	P35241 [54-60]	0	854.441	0	1.14226e+06		Medium	Medium	0.03344	0.1921	31	25.71	K.GYSTWLK.L	[54-60]		Used
	Medium	[K].FVIKPIDK.[K]	1xCarbamidomethyl [N-Term]		0.188465	0.0283944	3	3	1	P35241; P26038; P15311	P35241 [255-262]; P26038 [255-262]; P15311 [255-262]	0	1016.61	0	100602	Shared	Medium	Medium	0.03602	0.1978	21	23.82	K.FVIKPIDK.K	[255-262]		Not Used
	Medium	[K].FVIKPIDK.[K]			0.212548	0.0357255	3	3	1	P35241; P26038; P15311	P35241 [255-262]; P26038 [255-262]; P15311 [255-262]	0	959.592	0	834860	Shared	Medium	Medium	0.04505	0.2252	25	22.18	K.FVIKPIDK.K	[255-262]		Not Used
Master Protein	P78324	Tyrosine-protein phosphatase non-receptor type substrate 1 OS=Homo sapiens OX=9606 GN=SIRPA PE=1 SV=2	35	15	22	15	1	504	54.9	6.98	401	15	0	2.92244e+07	High
	Confidence	Annotated Sequence	Modifications	Modifications in Master Proteins	Qvality PEP	Qvality q-value	# Protein Groups	# Proteins	# PSMs	Master Protein Accessions	Positions in Master Proteins	# Missed Cleavages	Theo. MH+ [Da]	# Razor Quan Results	Abundance: F1: Sample	Quan Info	Found in Sample: [S1] F1: Sample	Confidence (by Search Engine): A2 Mascot	Percolator q-Value (by Search Engine): A2 Mascot	Percolator PEP (by Search Engine): A2 Mascot	Ions Score (by Search Engine): A2 Mascot	Top Apex RT [min]	Sequence in Protein	Positions in Protein	Peptide Group Modifications in Protein	Quan Usage
	High	[K].QPAPKPEPSFSEYASVQVPR.[K]			0.000360835	0	1	1	1	P78324	P78324 [484-503]	0	2214.12	0	575253		High	High	0	0.0002517	60	28.8	K.QPAPKPEPSFSEYASVQVPR.K	[484-503]		Used
	High	[R].GTANLSETIR.[V]			0.00471392	0	1	2	1	P78324	P78324 [242-251]	0	1061.56	0	160816		High	High	0	0.003993	44	19.43	R.GTANLSETIR.V	[242-251]		Used
	High	[K].EQGSNTAAENTGSNER.[N]			0.000204774	0	1	1	1	P78324	P78324 [355-370]	0	1664.71	0	649252		High	High	0	0.000137	56	8.2	K.EQGSNTAAENTGSNER.N	[355-370]		Used
	High	[K].SGAGTELSVR.[A]	1xCarbamidomethyl [N-Term]		0.00714605	0	1	3	1	P78324	P78324 [136-145]	0	1033.53	0	468618		High	High	0	0.006201	46	16.94	K.SGAGTELSVR.A	[136-145]		Used
	High	[K].SGAGTELSVR.[A]			0.00844877	0	1	3	1	P78324	P78324 [136-145]	0	976.506	0	7.139e+06		High	High	0	0.007454	59	16.75	K.SGAGTELSVR.A	[136-145]		Used
	High	[R].NNMDFSIR.[I]	1xOxidation [M3]		0.00701426	0	1	3	1	P78324	P78324 [100-107]	0	1012.45	0	1.08312e+06		High	High	0	0.006097	47	20.11	R.NNMDFSIR.I	[100-107]		Used
	High	[R].ATPQHTVSFTCESHGFSPR.[D]	1xCarbamidomethyl [C11]		3.27773e-07	0	1	2	2	P78324	P78324 [160-178]	0	2145.98	0	488624		High	High	0	1.357e-07	50	21.82	R.ATPQHTVSFTCESHGFSPR.D	[160-178]		Used
	High	[R].VPPTLEVTQQPVR.[A]			0.00223521	0	1	2	2	P78324	P78324 [252-264]	0	1463.82	0	873835		High	High	0	0.001788	38	25.2	R.VPPTLEVTQQPVR.A	[252-264]		Used
	High	[R].VTTVSDLTKR.[N]			5.39852e-06	0	1	3	2	P78324	P78324 [90-99]	1	1119.64	0	1.724e+06		High	High	0	2.75e-06	49	17.64	R.VTTVSDLTKR.N	[90-99]		Used
	High	[R].AKPSAPVVSGPAAR.[A]			0.00104615	0	1	2	2	P78324	P78324 [146-159]	0	1307.74	0	4.58621e+06		High	High	0	0.0007878	32	15.42	R.AKPSAPVVSGPAAR.A	[146-159]		Used
	High	[R].AKPSAPVVSGPAAR.[A]	1xCarbamidomethyl [N-Term]		0.00199839	0	1	2	1	P78324	P78324 [146-159]	0	1364.76	0	138487		High	High	0	0.00158	29	15.57	R.AKPSAPVVSGPAAR.A	[146-159]		Used
	High	[R].TETASTVTENK.[D]			0.00147319	0	1	1	1	P78324	P78324 [296-306]	0	1180.57	0	2.30275e+06		High	High	0	0.001145	53	10.13	R.TETASTVTENK.D	[296-306]		Used
	High	[R].VTTVSDLTK.[R]			0.0232482	0.00206117	1	3	1	P78324	P78324 [90-98]	0	963.536	0	4702996		High	High	0.001968	0.0219	35	19	R.VTTVSDLTK.R	[90-98]		Used
	High	[K].GSPDDVEFK.[S]			0.0491088	0.00887465	1	2	1	P78324	P78324 [127-135]	0	993.452	0	3.71928e+06		Medium	Medium	0.0153	0.04796	30	18.86	K.GSPDDVEFK.S	[127-135]		Used
	Medium	[K].LTCQVEHDGQPAVSK.[S]	1xCarbamidomethyl [C3]; 1xCarbamidomethyl [N-Term]		0.0741612	0.0134804	1	2	1	P78324	P78324 [329-343]	0	1725.82	0	109273		Medium	Medium	0.01908	0.07382	13	15.22	K.LTCQVEHDGQPAVSK.S	[329-343]		Used
	Medium	[R].EITQDTNDITYADLNLPK.[G]			0.0854592	0.0141828	1	1	1	P78324	P78324 [419-436]	0	2064.01	0	119381		Medium	Medium	0.01926	0.08573	19	33.73	R.EITQDTNDITYADLNLPK.G	[419-436]		Used
	Medium	[R].NNMDFSIR.[I]			0.08853	0.015103	1	3	1	P78324	P78324 [100-107]	0	996.457	0	202387		Medium	Medium	0.0204	0.08856	26	25.16	R.NNMDFSIR.I	[100-107]		Used
	Medium	[R].KGSPDDVEFK.[S]			0.220731	0.0377294	1	2	1	P78324	P78324 [126-135]	1	1121.55	0	181172		Medium	Medium	0.04758	0.2351	38	15.43	R.KGSPDDVEFK.S	[126-135]		Used
Master Protein	P05023	Sodium/potassium-transporting ATPase subunit alpha-1 OS=Homo sapiens OX=9606 GN=ATP1A1 PE=1 SV=1	26	25	32	9	1	1023	112.8	5.49	381	25	0	6.29758e+06	High
	Confidence	Annotated Sequence	Modifications	Modifications in Master Proteins	Qvality PEP	Qvality q-value	# Protein Groups	# Proteins	# PSMs	Master Protein Accessions	Positions in Master Proteins	# Missed Cleavages	Theo. MH+ [Da]	# Razor Quan Results	Abundance: F1: Sample	Quan Info	Found in Sample: [S1] F1: Sample	Confidence (by Search Engine): A2 Mascot	Percolator q-Value (by Search Engine): A2 Mascot	Percolator PEP (by Search Engine): A2 Mascot	Ions Score (by Search Engine): A2 Mascot	Top Apex RT [min]	Sequence in Protein	Positions in Protein	Peptide Group Modifications in Protein	Quan Usage
	High	[R].QGAIVAVTGDGVNDSPALKK.[A]			1.66594e-05	0	3	3	1	P50993; P05023; P13637	P50993 [705-724]; P05023 [708-727]; P13637 [698-717]	1	1940.04	0	952414	Shared	High	High	0	9.247e-06	47	24.49	R.QGAIVAVTGDGVNDSPALKK.A	[708-727]		Not Used
	High	[R].QGAIVAVTGDGVNDSPALK.[K]			6.71899e-05	0	3	3	2	P50993; P05023; P13637	P50993 [705-723]; P05023 [708-726]; P13637 [698-716]	0	1811.95	0	371684	Shared	High	High	0	4.145e-05	48	28.01	R.QGAIVAVTGDGVNDSPALK.K	[708-726]		Not Used
	High	[K].GVGIISEGNETVEDIAAR.[L]			2.1638e-05	0	3	3	1	P50993; P05023; P13637	P50993 [627-644]; P05023 [630-647]; P13637 [620-637]	0	1829.92	0	511623	Shared	High	High	0	1.222e-05	49	33.06	K.GVGIISEGNETVEDIAAR.L	[630-647]		Not Used
	High	[K].GGDRIPADLR.[I]			0.000254626	0	1	1	1	P05023	P05023 [195-204]	1	1069.57	0	618305		High	High	0	0.0001733	34	18.18	K.GGDRIPADLR.I	[195-204]		Used
	High	[R].LNIPVSQVNPR.[D]			0.00119967	0	2	2	2	P05023; P13637	P05023 [648-658]; P13637 [638-648]	0	1236.71	0	5.71724e+06	Shared	High	High	0	0.0009186	46	26.19	R.LNIPVSQVNPR.D	[648-658]		Not Used
	High	[K].NLEAVETLGSTSTICSDKTGTLTQNR.[M]	1xCarbamidomethyl [C15]		0.000929469	0	3	4	1	P50993; P05023; P13637	P50993 [358-383]; P05023 [360-385]; P13637 [350-375]	1	2796.37	0	92194.5	Shared	High	High	0	0.0006973	26	29.53	K.NLEAVETLGSTSTICSDKTGTLTQNR.M	[360-385]		Not Used
	High	[K].NLEAVETLGSTSTICSDK.[T]	1xCarbamidomethyl [C15]		0.00962305	0	3	4	2	P50993; P05023; P13637	P50993 [358-375]; P05023 [360-377]; P13637 [350-367]	0	1924.92	0	450222	Shared	High	High	0	0.008528	37	29.58	K.NLEAVETLGSTSTICSDK.T	[360-377]		Not Used
	High	[R].NIAFFSTNCVEGTAR.[G]	1xCarbamidomethyl [C9]		0.000336952	0	1	1	1	P05023	P05023 [241-255]	0	1686.79	0	268717		High	High	0	0.0002341	41	32.65	R.NIAFFSTNCVEGTAR.G	[241-255]		Used
	High	[K].NPNTSEPQHLLVMK.[G]	1xOxidation [M13]		0.00183168	0	1	1	1	P05023	P05023 [495-508]	0	1623.82	0	416326		High	High	0	0.001442	40	20.27	K.NPNTSEPQHLLVMK.G	[495-508]		Used
	High	[KR].VIMVTGDHPITAK.[A]	1xOxidation [M3]		0.000795523	0	3	6	1	P50993; P05023; P13637	P50993 [610-622]; P05023 [613-625]; P13637 [603-615]	0	1397.75	0	1.69181e+06	Shared	High	High	0	0.0005905	54	19.61	K.VIMVTGDHPITAK.A	[613-625]		Not Used
	High	[KR].VIMVTGDHPITAK.[A]			6.97472e-05	0	3	6	1	P50993; P05023; P13637	P50993 [610-622]; P05023 [613-625]; P13637 [603-615]	0	1381.75	0	826023	Shared	High	High	0	4.301e-05	29	21.69	K.VIMVTGDHPITAK.A	[613-625]		Not Used
	High	[K].VDNSSLTGESEPQTR.[S]			0.00358597	0	3	4	1	P50993; P05023; P13637	P50993 [211-225]; P05023 [213-227]; P13637 [203-217]	0	1619.75	0	3.17884e+06	Shared	High	High	0	0.002976	35	16.85	K.VDNSSLTGESEPQTR.S	[213-227]		Not Used
	High	[K].ADIGVAMGIAGSDVSK.[Q]			0.000163659	0	2	2	1	P05023; P13637	P05023 [728-743]; P13637 [718-733]	0	1490.75	0	195728	Shared	High	High	0	0.0001078	49	29.96	K.ADIGVAMGIAGSDVSK.Q	[728-743]		Not Used
	High	[R].AAEILAR.[D]	1xCarbamidomethyl [N-Term]		0.00980354	0	1	2	2	P05023	P05023 [68-74]	0	800.462	0	195046		High	High	0	0.008696	44	16.8	R.AAEILAR.D	[68-74]		Used
	High	[R].GIVVYTGDR.[T]			0.0109593	0.000591722	1	1	1	P05023	P05023 [256-264]	0	979.521	0	2.84538e+06		High	High	0.0005679	0.009831	50	21.22	R.GIVVYTGDR.T	[256-264]		Used
	High	[KR].VIMVTGDHPITAK.[A]	1xCarbamidomethyl [N-Term]		0.0124795	0.000591722	3	6	1	P50993; P05023; P13637	P50993 [610-622]; P05023 [613-625]; P13637 [603-615]	0	1438.77	0	132056	Shared	High	High	0.0005679	0.01131	17	16.82	K.VIMVTGDHPITAK.A	[613-625]		Not Used
	High	[R].AVAGDASESALLK.[C]			0.0160745	0.000591722	1	1	1	P05023	P05023 [446-458]	0	1231.65	0	1.65826e+06		High	High	0.0005679	0.01482	31	22.71	R.AVAGDASESALLK.C	[446-458]		Used
	High	[K].IMESFKNMVPQQALVIR.[GNE]	2xOxidation [M2; M8]		0.0193363	0.0016405	2	3	1	P05023; P13637	P05023 [157-173]; P13637 [147-163]	1	2036.07	0	125657	Shared	High	High	0.001572	0.01797	31	28.77	K.IMESFKNMVPQQALVIR.N	[157-173]		Not Used
	High	[K].TGTLTQNR.[M]	1xCarbamidomethyl [N-Term]		0.016887	0.0016405	3	6	1	P50993; P05023; P13637	P50993 [376-383]; P05023 [378-385]; P13637 [368-375]	0	947.49	0	239216	Shared	High	High	0.001572	0.01556	44	9.33	K.TGTLTQNR.M	[378-385]		Not Used
	High	[R].AAVPDAVGK.[C]			0.0256425	0.00252921	3	3	1	P50993; P05023; P13637	P50993 [594-602]; P05023 [597-605]; P13637 [587-595]	0	827.462	0	5.77112e+06	Shared	High	High	0.002416	0.02433	33	14.97	R.AAVPDAVGK.C	[597-605]		Not Used
	High	[K].LIIVEGCQR.[QL]	1xCarbamidomethyl [C7]		0.0267645	0.00296183	3	5	1	P50993; P05023; P13637	P50993 [696-704]; P05023 [699-707]; P13637 [689-697]	0	1087.59	0	3124948	Shared	High	High	0.003764	0.02547	40	22.63	K.LIIVEGCQR.Q	[699-707]		Not Used
	High	[K].ADIGVAMGIAGSDVSK.[Q]	1xCarbamidomethyl [N-Term]		0.0443261	0.00696106	2	2	1	P05023; P13637	P05023 [728-743]; P13637 [718-733]	0	1547.77	0	454123	Shared	Medium	Medium	0.01247	0.04315	15	20.33	K.ADIGVAMGIAGSDVSK.Q	[728-743]		Not Used
	Medium	[K].LIIVEGCQR.[QL]	1xCarbamidomethyl [C7]; 1xCarbamidomethyl [N-Term]		0.0574024	0.0111705	3	5	1	P50993; P05023; P13637	P50993 [696-704]; P05023 [699-707]; P13637 [689-697]	0	1144.61	0	142465	Shared	Medium	Medium	0.01674	0.05649	39	23.31	K.LIIVEGCQR.Q	[699-707]		Not Used
	Medium	[R].LIFDNLKK.[ST]			0.11248	0.018647	3	6	1	P50993; P05023; P13637	P50993 [764-771]; P05023 [767-774]; P13637 [757-764]	1	990.598	0	747307	Shared	Medium	Medium	0.02398	0.1145	35	25.15	R.LIFDNLKK.S	[767-774]		Not Used
	Medium	[K].DMTSEQLDDILK.[Y]	1xCarbamidomethyl [N-Term]		0.132941	0.0216599	1	1	1	P05023	P05023 [672-683]	0	1464.69	0	51179		Medium	Medium	0.02691	0.1363	10	27.76	K.DMTSEQLDDILK.Y	[672-683]		Used
	Medium	[K].LSLDELHR.[K]			0.178314	0.0265818	1	1	1	P05023	P05023 [46-53]	0	982.532	0	131830		Medium	Medium	0.03308	0.1864	31	23.39	K.LSLDELHR.K	[46-53]		Used
	Medium	[K].YEPAAVSEQGDKK.[G]			0.190554	0.0286204	1	1	1	P05023	P05023 [10-22]	1	1421.69	0	112536		Medium	Medium	0.03667	0.2005	12	12.68	K.YEPAAVSEQGDKK.G	[10-22]		Used
	Medium	[K].IMESFK.[N]			0.205736	0.0343314	2	3	1	P05023; P13637	P05023 [157-162]; P13637 [147-152]	0	754.38	0	540493	Shared	Medium	Medium	0.04325	0.2179	37	19.01	K.IMESFK.N	[157-162]		Not Used
	Medium	[K].NMVPQQALVIR.[EGN]			0.224316	0.0383655	3	4	1	P50993; P05023; P13637	P50993 [161-171]; P05023 [163-173]; P13637 [153-163]	0	1268.71	0	245074	Shared	Medium	Medium	0.04835	0.2396	21	29.28	K.NMVPQQALVIR.N	[163-173]		Not Used
Master Protein	P46459	Vesicle-fusing ATPase OS=Homo sapiens OX=9606 GN=NSF PE=1 SV=3	31	26	28	26	1	744	82.5	6.95	380	26	0	2.36322e+07	High
	Confidence	Annotated Sequence	Modifications	Modifications in Master Proteins	Qvality PEP	Qvality q-value	# Protein Groups	# Proteins	# PSMs	Master Protein Accessions	Positions in Master Proteins	# Missed Cleavages	Theo. MH+ [Da]	# Razor Quan Results	Abundance: F1: Sample	Quan Info	Found in Sample: [S1] F1: Sample	Confidence (by Search Engine): A2 Mascot	Percolator q-Value (by Search Engine): A2 Mascot	Percolator PEP (by Search Engine): A2 Mascot	Ions Score (by Search Engine): A2 Mascot	Top Apex RT [min]	Sequence in Protein	Positions in Protein	Peptide Group Modifications in Protein	Quan Usage
	High	[R].QSIINPDWNFEK.[M]			0.000995337	0	1	1	1	P46459	P46459 [206-217]	0	1490.73	0	441706		High	High	0	0.0007503	37	33.86	R.QSIINPDWNFEK.M	[206-217]		Used
	High	[K].LFADAEEEQR.[R]			0.000929469	0	1	1	1	P46459	P46459 [305-314]	0	1207.56	0	517219		High	High	0	0.0006981	43	19.73	K.LFADAEEEQR.R	[305-314]		Used
	High	[R].LLDYVPIGPR.[F]			0.00279625	0	1	1	1	P46459	P46459 [608-617]	0	1142.66	0	1574507		High	High	0	0.002276	46	32.82	R.LLDYVPIGPR.F	[608-617]		Used
	High	[K].NFSGAELEGLVR.[A]			0.00406073	0	1	1	1	P46459	P46459 [435-446]	0	1291.66	0	1021209		High	High	0	0.003384	38	33.6	K.NFSGAELEGLVR.A	[435-446]		Used
	High	[R].KLLIIGTTSR.[K]			0.000715642	0	1	1	1	P46459	P46459 [639-648]	1	1101.7	0	347652		High	High	0	0.0005246	42	23.57	R.KLLIIGTTSR.K	[639-648]		Used
	High	[K].MEIGLPDEKGR.[L]	1xOxidation [M1]		0.00322626	0	1	1	1	P46459	P46459 [393-403]	1	1260.63	0	227265		High	High	0	0.002648	25	19.52	K.MEIGLPDEKGR.L	[393-403]		Used
	High	[K].DFQSGQHVIVR.[T]			0.00240847	0	1	1	2	P46459	P46459 [28-38]	0	1285.66	0	899197		High	High	0.004574	0.03021	32	19.49	K.DFQSGQHVIVR.T	[28-38]		Used
	High	[K].YVGESEANIRK.[L]			0.00915771	0	1	1	1	P46459	P46459 [294-304]	1	1265.65	0	590087		High	High	0	0.008091	34	14.58	K.YVGESEANIRK.L	[294-304]		Used
	High	[K].YVGESEANIR.[K]			0.00211349	0	1	1	1	P46459	P46459 [294-303]	0	1137.55	0	1.53963e+06		High	High	0	0.00168	36	17.98	K.YVGESEANIR.K	[294-303]		Used
	High	[K].AENSSLNLIGK.[A]			0.0022632	0	1	1	1	P46459	P46459 [188-198]	0	1145.62	0	2.55479e+06		High	High	0	0.001808	75	24.04	K.AENSSLNLIGK.A	[188-198]		Used
	High	[K].VVNGPEILNK.[Y]			0.00316663	0	1	1	1	P46459	P46459 [284-293]	0	1082.62	0	2.54568e+06		High	High	0	0.00259	46	22.34	K.VVNGPEILNK.Y	[284-293]		Used
	High	[K].THPSVVPGSIAFSLPQR.[K]			0.000354158	0	1	1	1	P46459	P46459 [51-67]	0	1792.97	0	451729		High	High	0	0.0002464	38	32.66	K.THPSVVPGSIAFSLPQR.K	[51-67]		Used
	High	[K].DIEAMDPSILK.[G]	1xOxidation [M5]		0.000249915	0	1	1	1	P46459	P46459 [151-161]	0	1247.62	0	678453		High	High	0	0.0001692	59	26.39	K.DIEAMDPSILK.G	[151-161]		Used
	High	[K].GILLYGPPGCGK.[T]	1xCarbamidomethyl [C10]		0.013112	0.000591722	1	1	1	P46459	P46459 [255-266]	0	1231.65	0	500639		High	High	0.0005679	0.01187	29	29.45	K.GILLYGPPGCGK.T	[255-266]		Used
	High	[R].KLFADAEEEQRR.[L]			0.0139476	0.000591722	1	1	1	P46459	P46459 [304-315]	2	1491.76	0	401999		High	High	0.0005679	0.01271	39	16.12	R.KLFADAEEEQRR.L	[304-315]		Used
	High	[K].LFADAEEEQRR.[L]			0.0193363	0.0016405	1	1	1	P46459	P46459 [305-315]	1	1363.66	0	570025		High	High	0.001572	0.01798	25	17.58	K.LFADAEEEQRR.L	[305-315]		Used
	High	[K].THPSVVPGSIAFSLPQRK.[W]			0.0198178	0.0016405	1	1	1	P46459	P46459 [51-68]	1	1921.07	0	56468.2		High	High	0.001572	0.01847	21	29.41	K.THPSVVPGSIAFSLPQRK.W	[51-68]		Used
	High	[R].GSMAGSTGVHDTVVNQLLSK.[I]	1xOxidation [M3]		0.0284513	0.00296183	1	1	1	P46459	P46459 [338-357]	0	2017	0	483677		High	High	0.003764	0.02712	9	28.51	R.GSMAGSTGVHDTVVNQLLSK.I	[338-357]		Used
	High	[K].LLIIGTTSR.[K]			0.0488141	0.00887465	1	1	1	P46459	P46459 [640-648]	0	973.604	0	944225		Medium	Medium	0.01413	0.0478	30	27.59	K.LLIIGTTSR.K	[640-648]		Used
	Medium	[R].KFLALLR.[E]			0.0678415	0.0115402	1	1	1	P46459	P46459 [728-734]	1	860.572	0	321545		Medium	Medium	0.01683	0.06707	44	28.09	R.KFLALLR.E	[728-734]		Used
	Medium	[K].AESLQVTR.[G]			0.067039	0.0115402	1	1	1	P46459	P46459 [470-477]	0	903.489	0	2.63853e+06		Medium	Medium	0.01683	0.06635	59	15.39	K.AESLQVTR.G	[470-477]		Used
	Medium	[K].MEIGLPDEKGR.[L]			0.0906351	0.0153185	1	1	1	P46459	P46459 [393-403]	1	1244.63	0	155828		Medium	Medium	0.02054	0.09121	20	23.63	K.MEIGLPDEKGR.L	[393-403]		Used
	Medium	[R].LQILHIHTAR.[M]			0.110539	0.0177388	1	1	1	P46459	P46459 [404-413]	0	1201.72	0	568178		Medium	Medium	0.02252	0.1124	10	21.69	R.LQILHIHTAR.M	[404-413]		Used
	Medium	[K].IFDDAYK.[S]			0.115785	0.0190362	1	1	1	P46459	P46459 [588-594]	0	871.42	0	1.76602e+06		Medium	Medium	0.02429	0.1175	32	20.94	K.IFDDAYK.S	[588-594]		Used
	Medium	[K].MIGFSETAK.[C]	1xOxidation [M1]		0.171496	0.0255662	1	1	1	P46459	P46459 [573-581]	0	999.482	0	427338		Medium	Medium	0.03227	0.179	23	19.75	K.MIGFSETAK.C	[573-581]		Used
	Medium	[K].SIDSNPYDTDK.[M]			0.189507	0.0283944	1	1	1	P46459	P46459 [106-116]	0	1254.55	0	765743		Medium	Medium	0.03619	0.1997	21	17.25	K.SIDSNPYDTDK.M	[106-116]		Used
	Medium	[K].ELAVETK.[N]			0.193725	0.0297896	1	1	1	P46459	P46459 [428-434]	0	789.435	0	642839		Medium	Medium	0.03743	0.2042	23	13.72	K.ELAVETK.N	[428-434]		Used
Master Protein	P0DMV8	Heat shock 70 kDa protein 1A OS=Homo sapiens OX=9606 GN=HSPA1A PE=1 SV=1	29	19	28	16	1	641	70	5.66	366	19	0	1.54359e+07	High
	Confidence	Annotated Sequence	Modifications	Modifications in Master Proteins	Qvality PEP	Qvality q-value	# Protein Groups	# Proteins	# PSMs	Master Protein Accessions	Positions in Master Proteins	# Missed Cleavages	Theo. MH+ [Da]	# Razor Quan Results	Abundance: F1: Sample	Quan Info	Found in Sample: [S1] F1: Sample	Confidence (by Search Engine): A2 Mascot	Percolator q-Value (by Search Engine): A2 Mascot	Percolator PEP (by Search Engine): A2 Mascot	Ions Score (by Search Engine): A2 Mascot	Top Apex RT [min]	Sequence in Protein	Positions in Protein	Peptide Group Modifications in Protein	Quan Usage
	High	[R].LVNHFVEEFKR.[K]			0.00133356	0	1	1	1	P0DMV8	P0DMV8 [237-247]	1	1417.76	0	567592		High	High	0	0.001026	48	23.76	R.LVNHFVEEFKR.K	[237-247]		Used
	High	[K].NALESYAFNMK.[S]	1xOxidation [M10]		0.00119223	0	1	2	1	P0DMV8	P0DMV8 [540-550]	0	1303.6	0	897801		High	High	0	0.0009082	54	26.49	K.NALESYAFNMK.S	[540-550]		Used
	High	[K].NALESYAFNMK.[S]			9.45398e-06	0	1	2	1	P0DMV8	P0DMV8 [540-550]	0	1287.6	0	277165		High	High	0	5.028e-06	80	31.16	K.NALESYAFNMK.S	[540-550]		Used
	High	[K].LDKAQIHDLVLVGGSTR.[I]			0.0016073	0	1	1	1	P0DMV8	P0DMV8 [326-342]	1	1822.02	0	163687		High	High	0	0.001251	37	27.73	K.LDKAQIHDLVLVGGSTR.I	[326-342]		Used
	High	[K].ATAGDTHLGGEDFDNR.[L]			3.65035e-05	0	1	4	2	P0DMV8	P0DMV8 [221-236]	0	1675.73	0	2.2161e+06		High	High	0	2.145e-05	43	19.04	K.ATAGDTHLGGEDFDNR.L	[221-236]		Used
	High	[K].AQIHDLVLVGGSTR.[I]	1xCarbamidomethyl [N-Term]		0.00824182	0	1	1	1	P0DMV8	P0DMV8 [329-342]	0	1522.83	0	113200		High	High	0	0.007257	32	26.13	K.AQIHDLVLVGGSTR.I	[329-342]		Used
	High	[R].ARFEELCSDLFR.[S]	1xCarbamidomethyl [C7]		0.000145402	0	1	3	1	P0DMV8	P0DMV8 [300-311]	1	1542.74	0	199611		High	High	0	9.514e-05	64	32.91	R.ARFEELCSDLFR.S	[300-311]		Used
	High	[RK].VEIIANDQGNR.[TI]	1xCarbamidomethyl [N-Term]		3.93351e-05	0	4	7	4	P54652; P11142; P11021; P0DMV8	P54652 [27-37]; P11142 [26-36]; P11021 [50-60]; P0DMV8 [26-36]	0	1285.65	0	1.38878e+06	Shared	High	High	0	2.327e-05	63	18.11	K.VEIIANDQGNR.T	[26-36]		Not Used
	High	[RK].VEIIANDQGNR.[TI]			0.00468472	0	4	7	2	P54652; P11142; P11021; P0DMV8	P54652 [27-37]; P11142 [26-36]; P11021 [50-60]; P0DMV8 [26-36]	0	1228.63	0	22315722	Shared	High	High	0	0.003958	36	18.22	K.VEIIANDQGNR.T	[26-36]		Not Used
	High	[R].TTPSYVAFTDTER.[L]			0.00303173	0	3	6	1	P54652; P11142; P0DMV8	P54652 [38-50]; P11142 [37-49]; P0DMV8 [37-49]	0	1487.7	0	305032	Shared	High	High	0	0.002483	30	27	R.TTPSYVAFTDTER.L	[37-49]		Not Used
	High	[K].HWPFQVINDGDKPK.[V]			0.0155864	0.000591722	1	1	1	P0DMV8	P0DMV8 [89-102]	0	1680.85	0		No Quan Values	High	High	0.0005679	0.01431	27		K.HWPFQVINDGDKPK.V	[89-102]		Not Used
	High	[R].TTPSYVAFTDTER.[L]	1xCarbamidomethyl [N-Term]		0.0192177	0.0016405	3	6	1	P54652; P11142; P0DMV8	P54652 [38-50]; P11142 [37-49]; P0DMV8 [37-49]	0	1544.72	0	395260	Shared	High	High	0.001572	0.01784	23	27.39	R.TTPSYVAFTDTER.L	[37-49]		Not Used
	High	[K].AQIHDLVLVGGSTR.[I]			0.0196963	0.0016405	1	1	2	P0DMV8	P0DMV8 [329-342]	0	1465.81	0	1.78207e+06		High	High	0.001572	0.01834	21	26.22	K.AQIHDLVLVGGSTR.I	[329-342]		Used
	High	[K].FGDPVVQSDMK.[H]	1xOxidation [M10]		0.0189827	0.0016405	1	1	1	P0DMV8	P0DMV8 [78-88]	0	1238.57	0	314453		High	High	0.001572	0.01766	42	19.7	K.FGDPVVQSDMK.H	[78-88]		Used
	High	[K].SAVEDEGLK.[G]			0.038104	0.00658926	1	1	1	P0DMV8	P0DMV8 [551-559]	0	947.468	0	2117287		Medium	Medium	0.01216	0.0368	34	14.39	K.SAVEDEGLK.G	[551-559]		Used
	High	[K].DAGVIAGLNVLR.[I]	1xCarbamidomethyl [N-Term]		0.0448644	0.00696106	1	2	1	P0DMV8	P0DMV8 [160-171]	0	1254.72	0	47790.2		Medium	Medium	0.01247	0.04364	23	37.5	K.DAGVIAGLNVLR.I	[160-171]		Used
	Medium	[K].ITITNDK.[G]			0.0796191	0.0139295	3	5	1	P54652; P11142; P0DMV8	P54652 [504-510]; P11142 [501-507]; P0DMV8 [501-507]	0	804.446	0	4.89336e+06	Shared	Medium	Medium	0.01908	0.07957	55	13.42	K.ITITNDK.G	[501-507]		Not Used
	Medium	[K].ATAGDTHLGGEDFDNR.[L]	1xCarbamidomethyl [N-Term]		0.0933333	0.0154296	1	4	1	P0DMV8	P0DMV8 [221-236]	0	1732.75	0	162635		Medium	Medium	0.0206	0.09409	23	18.85	K.ATAGDTHLGGEDFDNR.L	[221-236]		Used
	Medium	[K].VQVSYKGETK.[A]			0.0972387	0.0157554	1	1	1	P0DMV8	P0DMV8 [103-112]	1	1138.61	0	579790		Medium	Medium	0.02118	0.09819	30	12.54	K.VQVSYKGETK.A	[103-112]		Used
	Medium	[K].SAVEDEGLK.[G]	1xCarbamidomethyl [N-Term]		0.129184	0.0214446	1	1	1	P0DMV8	P0DMV8 [551-559]	0	1004.49	0	94650		Medium	Medium	0.02641	0.1324	19	14.76	K.SAVEDEGLK.G	[551-559]		Used
	Medium	[R].IINEPTAAAIAYGLDR.[RT]			0.132941	0.0216599	1	2	1	P0DMV8	P0DMV8 [172-187]	0	1687.9	0	341746		Medium	Medium	0.02691	0.1365	7	35.31	R.IINEPTAAAIAYGLDR.T	[172-187]		Used
	Medium	[K].VQVSYK.[G]			0.168644	0.0254991	1	1	1	P0DMV8	P0DMV8 [103-108]	0	723.404	0	1.43549e+06		Medium	Medium	0.03223	0.1762	32	13.41	K.VQVSYK.G	[103-108]		Used
	Medium	[K].DNNLLGR.[F]			0.187428	0.0271577	1	3	1	P0DMV8	P0DMV8 [452-458]	0	801.421	0	2.94153e+06		Medium	Medium	0.03602	0.1977	21	18.24	K.DNNLLGR.F	[452-458]		Used
	Medium	[R].LVNHFVEEFK.[R]			0.194791	0.030037	1	1	1	P0DMV8	P0DMV8 [237-246]	0	1261.66	0	430587		Medium	Medium	0.03743	0.2052	15	26.41	R.LVNHFVEEFK.R	[237-246]		Used
	Medium	[K].YKAEDEVQR.[E]			0.2024	0.0335693	1	2	1	P0DMV8	P0DMV8 [525-533]	1	1137.55	0	752740		Medium	Medium	0.04173	0.2142	21	10.71	K.YKAEDEVQR.E	[525-533]		Used
Master Protein	P15311	Ezrin OS=Homo sapiens OX=9606 GN=EZR PE=1 SV=4	36	23	29	15	1	586	69.4	6.27	354	23	0	1.71318e+07	High
	Confidence	Annotated Sequence	Modifications	Modifications in Master Proteins	Qvality PEP	Qvality q-value	# Protein Groups	# Proteins	# PSMs	Master Protein Accessions	Positions in Master Proteins	# Missed Cleavages	Theo. MH+ [Da]	# Razor Quan Results	Abundance: F1: Sample	Quan Info	Found in Sample: [S1] F1: Sample	Confidence (by Search Engine): A2 Mascot	Percolator q-Value (by Search Engine): A2 Mascot	Percolator PEP (by Search Engine): A2 Mascot	Ions Score (by Search Engine): A2 Mascot	Top Apex RT [min]	Sequence in Protein	Positions in Protein	Peptide Group Modifications in Protein	Quan Usage
	High	[R].QLLTLSSELSQAR.[D]			0.00272754	0	1	1	2	P15311	P15311 [530-542]	0	1445.8	0	759415		High	High	0	0.002212	53	32.56	R.QLLTLSSELSQAR.D	[530-542]		Used
	High	[K].FGDYNKEVHK.[S]			0.00956362	0	1	1	1	P15311	P15311 [134-143]	1	1236.6	0	582106		High	High	0	0.008474	18	12.76	K.FGDYNKEVHK.S	[134-143]		Used
	High	[K].FVIKPIDKK.[A]			0.00808992	0	3	3	2	P35241; P26038; P15311	P35241 [255-263]; P26038 [255-263]; P15311 [255-263]	1	1087.69	0	4.70215e+06	Shared	High	High	0	0.007102	36	18.39	K.FVIKPIDKK.A	[255-263]		Not Used
	High	[R].ITEAEKNER.[V]			0.000800491	0	1	1	1	P15311	P15311 [518-526]	1	1089.55	0	185912		High	High	0	0.0005932	41	7.63	R.ITEAEKNER.V	[518-526]		Used
	High	[K].IGFPWSEIR.[N]			0.0011414	0	3	3	1	P35241; P26038; P15311	P35241 [238-246]; P26038 [238-246]; P15311 [238-246]	0	1104.58	0	2.46208e+06	Shared	High	High	0	0.0008697	53	38.28	K.IGFPWSEIR.N	[238-246]		Not Used
	High	[R].NISFNDKK.[F]	1xCarbamidomethyl [N-Term]		0.00697087	0	3	3	1	P35241; P26038; P15311	P35241 [247-254]; P26038 [247-254]; P15311 [247-254]	1	1022.53	0	716785	Shared	High	High	0	0.006073	41	14.2	R.NISFNDKK.F	[247-254]		Not Used
	High	[K].KAPDFVFYAPR.[L]			0.00477286	0	3	3	1	P35241; P26038; P15311	P35241 [263-273]; P26038 [263-273]; P15311 [263-273]	1	1310.69	0	1.1087e+06	Shared	High	High	0	0.004026	27	29.84	K.KAPDFVFYAPR.L	[263-273]		Not Used
	High	[K].IALLEEARR.[R]			0.00511045	0	1	1	1	P15311	P15311 [428-436]	1	1070.63	0	805234		High	High	0	0.004348	41	22.61	K.IALLEEARR.R	[428-436]		Used
	High	[K].APDFVFYAPR.[L]			0.00320626	0	3	3	1	P35241; P26038; P15311	P35241 [264-273]; P26038 [264-273]; P15311 [264-273]	0	1182.59	0	2.9268e+06	Shared	High	High	0	0.002625	36	34.03	K.APDFVFYAPR.L	[264-273]		Not Used
	High	[K].APDFVFYAPR.[L]	1xCarbamidomethyl [N-Term]		0.000212567	0	3	3	1	P35241; P26038; P15311	P35241 [264-273]; P26038 [264-273]; P15311 [264-273]	0	1239.62	0	96035.7	Shared	High	High	0	0.0001425	62	34.05	K.APDFVFYAPR.L	[264-273]		Not Used
	High	[R].AKEAQDDLVK.[T]			0.00183168	0	1	1	2	P15311	P15311 [449-458]	1	1116.59	0	2.86539e+06		High	High	0	0.001439	53	11.44	R.AKEAQDDLVK.T	[449-458]		Used
	High	[R].AQEEAERLEADR.[M]			0.0124026	0.000591722	1	1	1	P15311	P15311 [382-393]	1	1416.67	0	1.30817e+06		High	High	0.0005679	0.01124	28	15.07	R.AQEEAERLEADR.M	[382-393]		Used
	High	[K].VSAQEVR.[K]			0.00986445	0.000591722	1	1	1	P15311	P15311 [65-71]	0	788.426	0	2.54904e+06		High	High	0.0005679	0.008763	55	9.94	K.VSAQEVR.K	[65-71]		Used
	High	[K].DNAMLEYLK.[I]	1xOxidation [M4]		0.0143849	0.000591722	1	1	1	P15311	P15311 [185-193]	0	1112.53	0	334035		High	High	0.0005679	0.01311	52	24.36	K.DNAMLEYLK.I	[185-193]		Used
	High	[R].IQVWHAEHR.[G]			0.014474	0.000591722	1	1	1	P15311	P15311 [172-180]	0	1175.61	0	322689		High	High	0.0005679	0.01327	26	15.74	R.IQVWHAEHR.G	[172-180]		Used
	High	[R].THNDIIHNENMR.[Q]			0.0288009	0.00296183	1	1	1	P15311	P15311 [548-559]	0	1493.69	0	86183.9		High	High	0.003764	0.02749	12	14.03	R.THNDIIHNENMR.Q	[548-559]		Used
	High	[R].THNDIIHNENMR.[Q]	1xOxidation [M11]		0.0371907	0.00658926	1	1	1	P15311	P15311 [548-559]	0	1509.69	0	420089		Medium	Medium	0.01216	0.03602	10	10.16	R.THNDIIHNENMR.Q	[548-559]		Used
	High	[K].QRIDEFEAL.[-]			0.0409766	0.00658926	1	1	1	P15311	P15311 [578-586]	1	1120.56	0	1014008		Medium	Medium	0.01216	0.03985	51	30.18	K.QRIDEFEAL.-	[578-586]		Used
	High	[R].VTTMDAELEFAIQPNTTGK.[Q]	1xOxidation [M4]		0.0488141	0.00887465	3	3	1	P35241; P26038; P15311	P35241 [9-27]; P26038 [9-27]; P15311 [9-27]	0	2082.01	0	357173	Shared	Medium	Medium	0.01413	0.04781	21	32.05	R.VTTMDAELEFAIQPNTTGK.Q	[9-27]		Not Used
	High	[K].IALLEEAR.[RT]			0.0491088	0.00887465	1	2	2	P15311	P15311 [428-435]	0	914.531	0	1914900		Medium	Medium	0.0153	0.04793	46	26.1	K.IALLEEAR.R	[428-435]		Used
	Medium	[K].SQEQLAAELAEYTAK.[I]			0.0537405	0.0101916	1	1	1	P15311	P15311 [413-427]	0	1651.82	0	553648		Medium	Medium	0.01594	0.05267	24	34.03	K.SQEQLAAELAEYTAK.I	[413-427]		Used
	Medium	[R].RKPDTIEVQQMK.[A]			0.0587928	0.0111705	3	3	1	P35241; P26038; P15311	P35241 [295-306]; P26038 [295-306]; P15311 [295-306]	1	1472.79	0	592478	Shared	Medium	Medium	0.01674	0.05799	12	15.58	R.RKPDTIEVQQMK.A	[295-306]		Not Used
	Medium	[R].RKEDEVEEWQHR.[A]			0.120564	0.0194539	1	1	1	P15311	P15311 [437-448]	2	1640.78	0	419647		Medium	Medium	0.02462	0.1231	21	14.47	R.RKEDEVEEWQHR.A	[437-448]		Used
	Medium	[K].FVIKPIDK.[K]	1xCarbamidomethyl [N-Term]		0.188465	0.0283944	3	3	1	P35241; P26038; P15311	P35241 [255-262]; P26038 [255-262]; P15311 [255-262]	0	1016.61	0	100602	Shared	Medium	Medium	0.03602	0.1978	21	23.82	K.FVIKPIDK.K	[255-262]		Not Used
	Medium	[K].SGYLSSER.[L]			0.198022	0.0306582	1	1	1	P15311	P15311 [144-151]	0	898.426	0	3.01138e+06		Medium	Medium	0.03827	0.2094	33	14.2	K.SGYLSSER.L	[144-151]		Used
	Medium	[K].FVIKPIDK.[K]			0.212548	0.0357255	3	3	1	P35241; P26038; P15311	P35241 [255-262]; P26038 [255-262]; P15311 [255-262]	0	959.592	0	834860	Shared	Medium	Medium	0.04505	0.2252	25	22.18	K.FVIKPIDK.K	[255-262]		Not Used
Master Protein	P40939	Trifunctional enzyme subunit alpha, mitochondrial OS=Homo sapiens OX=9606 GN=HADHA PE=1 SV=2	22	16	17	16	1	763	82.9	9.04	350	16	0	1.07598e+07	High
	Confidence	Annotated Sequence	Modifications	Modifications in Master Proteins	Qvality PEP	Qvality q-value	# Protein Groups	# Proteins	# PSMs	Master Protein Accessions	Positions in Master Proteins	# Missed Cleavages	Theo. MH+ [Da]	# Razor Quan Results	Abundance: F1: Sample	Quan Info	Found in Sample: [S1] F1: Sample	Confidence (by Search Engine): A2 Mascot	Percolator q-Value (by Search Engine): A2 Mascot	Percolator PEP (by Search Engine): A2 Mascot	Ions Score (by Search Engine): A2 Mascot	Top Apex RT [min]	Sequence in Protein	Positions in Protein	Peptide Group Modifications in Protein	Quan Usage
	High	[R].FVDLYGAQK.[I]			0.000571968	0	1	1	1	P40939	P40939 [720-728]	0	1040.54	0	1.04116e+06		High	High	0	0.0004128	46	24.76	R.FVDLYGAQK.I	[720-728]		Used
	High	[K].SEVSSDEDIQFR.[L]			8.60318e-07	0	1	1	1	P40939	P40939 [665-676]	0	1411.63	0	476895		High	High	0	3.83e-07	101	23.2	K.SEVSSDEDIQFR.L	[665-676]		Used
	High	[K].HVAEDLGK.[V]			0.00498502	0	1	1	1	P40939	P40939 [598-605]	0	868.452	0	2179076		High	High	0	0.004212	46	9.66	K.HVAEDLGK.V	[598-605]		Used
	High	[K].DATLTALDR.[G]			0.00118483	0	1	1	1	P40939	P40939 [391-399]	0	975.511	0	1.32826e+06		High	High	0	0.0009034	48	23.02	K.DATLTALDR.G	[391-399]		Used
	High	[K].DTSASAVAVGLK.[Q]			2.39044e-05	0	1	1	1	P40939	P40939 [520-531]	0	1118.61	0	1.32007e+06		High	High	0	1.366e-05	62	22.65	K.DTSASAVAVGLK.Q	[520-531]		Used
	High	[K].TLQEVTQLSQEAQR.[I]			1.4487e-08	0	1	1	2	P40939	P40939 [112-125]	0	1630.84	0	516035		High	High	0	4.761e-09	98	26.57	K.TLQEVTQLSQEAQR.I	[112-125]		Used
	High	[K].TGIEQGSDAGYLCESQK.[F]	1xCarbamidomethyl [C13]		0.00201087	0	1	1	1	P40939	P40939 [310-326]	0	1842.82	0	102034		High	High	0	0.001597	40	22.42	K.TGIEQGSDAGYLCESQK.F	[310-326]		Used
	High	[K].FGELVMTK.[E]	1xOxidation [M6]		0.0101119	0.000591722	1	1	1	P40939	P40939 [327-334]	0	940.481	0	570521		High	High	0.0005679	0.009046	44	21.28	K.FGELVMTK.E	[327-334]		Used
	High	[K].DGPGFYTTR.[C]			0.0132751	0.000591722	1	1	1	P40939	P40939 [541-549]	0	1013.47	0	954864		High	High	0.0005679	0.01209	32	20.63	K.DGPGFYTTR.C	[541-549]		Used
	High	[K].TVLGTPEVLLGALPGAGGTQR.[L]			0.0184075	0.0016405	1	1	1	P40939	P40939 [167-187]	0	2007.12	0	66258		High	High	0.001572	0.01713	10	41.9	K.TVLGTPEVLLGALPGAGGTQR.L	[167-187]		Used
	High	[K].GFYIYQEGVK.[R]			0.0333378	0.00517242	1	1	1	P40939	P40939 [635-644]	0	1203.6	0	498964		High	High	0.005828	0.03207	24	28.48	K.GFYIYQEGVK.R	[635-644]		Used
	Medium	[R].FGGGNPELLTQMVSK.[G]	1xOxidation [M12]		0.146474	0.0225258	1	1	1	P40939	P40939 [611-625]	0	1593.79	0	189025		Medium	Medium	0.02812	0.1511	15	27.62	R.FGGGNPELLTQMVSK.G	[611-625]		Used
	Medium	[K].GDVAVVR.[I]			0.163984	0.0248869	1	1	1	P40939	P40939 [47-53]	0	715.41	0	531167		Medium	Medium	0.03183	0.1704	36	13.14	K.GDVAVVR.I	[47-53]		Used
	Medium	[K].GLYPAPLK.[I]			0.167703	0.0250052	1	1	1	P40939	P40939 [296-303]	0	858.508	0	628623		Medium	Medium	0.03223	0.1754	11	24.68	K.GLYPAPLK.I	[296-303]		Used
	Medium	[R].IVEKLEK.[S]			0.17342	0.025781	1	1	1	P40939	P40939 [126-132]	1	858.529	0	325122		Medium	Medium	0.03241	0.1812	36	12.06	R.IVEKLEK.S	[126-132]		Used
	Medium	[K].TILKDATLTALDR.[G]			0.209119	0.0356692	1	1	1	P40939	P40939 [387-399]	1	1430.82	0	31769.4		Medium	Medium	0.04457	0.2224	5	28.93	K.TILKDATLTALDR.G	[387-399]		Used
Master Protein	P07197	Neurofilament medium polypeptide OS=Homo sapiens OX=9606 GN=NEFM PE=1 SV=3	33	27	28	23	1	916	102.4	4.91	340	27	0	1.63131e+07	High	Phospho [S736(100); S2540(100); S2540(100); S2540(100); S2540(100)]
	Confidence	Annotated Sequence	Modifications	Modifications in Master Proteins	Qvality PEP	Qvality q-value	# Protein Groups	# Proteins	# PSMs	Master Protein Accessions	Positions in Master Proteins	# Missed Cleavages	Theo. MH+ [Da]	# Razor Quan Results	Abundance: F1: Sample	Quan Info	Found in Sample: [S1] F1: Sample	Confidence (by Search Engine): A2 Mascot	Percolator q-Value (by Search Engine): A2 Mascot	Percolator PEP (by Search Engine): A2 Mascot	Ions Score (by Search Engine): A2 Mascot	Top Apex RT [min]	Sequence in Protein	Positions in Protein	Peptide Group Modifications in Protein	Quan Usage
	High	[K].QASHAQLGDAYDQEIR.[E]			0.000206052	0	1	1	1	P07197	P07197 [140-155]	0	1801.85	0	454311		High	High	0	0.0001379	76	20.86	K.QASHAQLGDAYDQEIR.E	[140-155]		Used
	High	[K].SEEVATKEELVADAK.[V]			1.64381e-06	0	1	1	2	P07197	P07197 [592-606]	1	1618.82	0	1.14261e+06		High	High	0	7.665e-07	58	19.87	K.SEEVATKEELVADAK.V	[592-606]		Used
	High	[K].LTEAAEQNKEAIR.[S]			1.86349e-05	0	1	1	1	P07197	P07197 [299-311]	1	1472.77	0	539652		High	High	0	1.046e-05	34	13.57	K.LTEAAEQNKEAIR.S	[299-311]		Used
	High	[R].ATLEMVNHEK.[A]	1xOxidation [M5]		0.00604345	0	1	1	1	P07197	P07197 [159-168]	0	1187.57	0	300743		High	High	0	0.0052	41	11.29	R.ATLEMVNHEK.A	[159-168]		Used
	High	[K].AQVQLDSDHLEEDIHR.[L]			0.000508166	0	1	1	1	P07197	P07197 [169-184]	0	1904.91	0	674517		High	High	0	0.0003636	41	24.15	K.AQVQLDSDHLEEDIHR.L	[169-184]		Used
	High	[K].AEVGKGEQKEEEEK.[E]			0.00128468	0	1	1	1	P07197	P07197 [694-707]	2	1589.77	0		No Quan Values	High	High	0	0.000985	37		K.AEVGKGEQKEEEEK.E	[694-707]		Not Used
	High	[K].TDISTALK.[E]			0.00688489	0	1	1	1	P07197	P07197 [264-271]	0	848.472	0	2.09964e+06		High	High	0	0.005974	45	19.61	K.TDISTALK.E	[264-271]		Used
	High	[K].EIEAEIQALR.[Q]			0.00187784	0	1	1	1	P07197	P07197 [128-137]	0	1171.63	0	200047		High	High	0	0.001478	43	28.87	K.EIEAEIQALR.Q	[128-137]		Used
	High	[K].DIEEASLVK.[V]			0.00803991	0	1	1	1	P07197	P07197 [209-217]	0	1003.53	0	1.28372e+06		High	High	0	0.00705	42	23.15	K.DIEEASLVK.V	[209-217]		Used
	High	[R].GSPSTVSSSYK.[R]			0.0103015	0.000591722	1	1	1	P07197	P07197 [43-53]	0	1099.53	0	636614		High	High	0.0005679	0.009226	25	12.45	R.GSPSTVSSSYK.R	[43-53]		Used
	High	[K].VEEHEETFEEK.[L]			0.0101119	0.000591722	1	1	1	P07197	P07197 [883-893]	0	1405.61	0	350540		High	High	0.0005679	0.009019	24	13.78	K.VEEHEETFEEK.L	[883-893]		Used
	High	[K].MALDIEIAAYR.[K]	1xCarbamidomethyl [N-Term]		0.0239718	0.00206117	4	4	1	P07196; P12036; P07197; Q16352	P07196 [380-390]; P12036 [393-403]; P07197 [392-402]; Q16352 [387-397]	0	1322.68	0	19362.9	Shared	High	High	0.001968	0.02259	17	28.08	K.MALDIEIAAYR.K	[392-402]		Not Used
	High	[K].MALDIEIAAYRK.[L]	1xOxidation [M1]		0.0412253	0.00658926	4	4	1	P07196; P12036; P07197; Q16352	P07196 [380-391]; P12036 [393-404]; P07197 [392-403]; Q16352 [387-398]	1	1409.75	0	552078	Shared	Medium	Medium	0.01216	0.04003	20	28.04	K.MALDIEIAAYRK.L	[392-403]		Not Used
	High	[K].LLEGEETR.[LF]			0.0412253	0.00658926	3	3	1	P07196; P07197; Q16352	P07196 [392-399]; P07197 [404-411]; Q16352 [399-406]	0	946.484	0	13574989	Shared	Medium	Medium	0.01216	0.03994	67	14.68	K.LLEGEETR.F	[404-411]		Not Used
	High	[R].FAGYIEK.[V]			0.0417271	0.00658926	1	1	1	P07197	P07197 [112-118]	0	827.43	0	1.66643e+06		Medium	Medium	0.01216	0.0404	41	19.59	R.FAGYIEK.V	[112-118]		Used
	High	[K].SPVPKSPVEEKGK.[S]	1xPhospho [S6(100)]	P07197 1xPhospho [S620(100)]; 1xPhospho [S1247(100)]; 1xPhospho [S1887(100)]; 1xPhospho [S2540(100)]	0.0445945	0.00696106	1	1	1	P07197	P07197 [615-627]; [628-640]; [641-653]; [654-666]	2	1461.73	0	811992		Medium	Medium	0.01247	0.04337	30	11.85	K.SPVPKSPVEEKGK.S; K.SPVPKSPVEEKGK.S; K.SPVPKSPVEEKGK.S; K.SPVPKSPVEEKGK.S	[615-627]; [628-640]; [641-653]; [654-666]	1xPhospho [S620(100)]; 1xPhospho [S1247(100)]; 1xPhospho [S1887(100)]; 1xPhospho [S2540(100)]	Used
	High	[R].VSGSPSSGFR.[S]			0.0465177	0.00730098	1	1	1	P07197	P07197 [27-36]	0	980.48	0	1.57162e+06		Medium	Medium	0.01271	0.04544	28	14.57	R.VSGSPSSGFR.S	[27-36]		Used
	High	[K].LTEAAEQNK.[E]			0.0482299	0.0080833	1	1	1	P07197	P07197 [299-307]	0	1003.51	0	1.00155e+06		Medium	Medium	0.01337	0.04721	26	8.61	K.LTEAAEQNK.E	[299-307]		Used
	High	[R].KLLEGEETR.[LF]			0.0518392	0.00953562	3	3	1	P07196; P07197; Q16352	P07196 [391-399]; P07197 [403-411]; Q16352 [398-406]	1	1074.58	0	784073	Shared	Medium	Medium	0.0154	0.05071	43	12.82	R.KLLEGEETR.F	[403-411]		Not Used
	High	[K].SPVPKSPVEEK.[G]	1xPhospho [S6(100)]	P07197 1xPhospho [S620(100)]; 1xPhospho [S1247(100)]; 1xPhospho [S1887(100)]; 1xPhospho [S2540(100)]	0.0509132	0.00953562	1	1	1	P07197	P07197 [615-625]; [628-638]; [641-651]; [654-664]	1	1276.62	0	253579		Medium	Medium	0.0154	0.05002	19	14.2	K.SPVPKSPVEEK.G; K.SPVPKSPVEEK.G; K.SPVPKSPVEEK.G; K.SPVPKSPVEEK.G	[615-625]; [628-638]; [641-651]; [654-664]	1xPhospho [S620(100)]; 1xPhospho [S1247(100)]; 1xPhospho [S1887(100)]; 1xPhospho [S2540(100)]	Used
	Medium	[K].ATAPEVKEEEGEK.[E]			0.0834686	0.0139295	1	1	1	P07197	P07197 [515-527]	1	1416.69	0	190179		Medium	Medium	0.01908	0.08358	15	11.71	K.ATAPEVKEEEGEK.E	[515-527]		Used
	Medium	[K].VQSLQDEVAFLR.[S]			0.0849573	0.0141828	1	1	1	P07197	P07197 [224-235]	0	1404.75	0	402037		Medium	Medium	0.01926	0.08507	12	35.09	K.VQSLQDEVAFLR.S	[224-235]		Used
	Medium	[K].SVTVTQKVEEHEETFEEK.[L]			0.0849573	0.0141828	1	1	1	P07197	P07197 [876-893]	1	2149.03	0	154826		Medium	Medium	0.01926	0.08517	8	21.12	K.SVTVTQKVEEHEETFEEK.L	[876-893]		Used
	Medium	[K].KVQSLQDEVAFLR.[S]			0.132182	0.0216599	1	1	1	P07197	P07197 [223-235]	1	1532.84	0	52756.7		Medium	Medium	0.02691	0.1355	36	31.6	K.KVQSLQDEVAFLR.S	[223-235]		Used
	Medium	[K].SIELESVR.[G]			0.137581	0.0218106	1	1	1	P07197	P07197 [328-335]	0	932.505	0	2073172		Medium	Medium	0.02751	0.1418	41	22.35	K.SIELESVR.G	[328-335]		Used
	Medium	[K].ETKEEGKPLQQEKEKEK.[A]			0.146474	0.0225258	1	1	1	P07197	P07197 [760-776]	3	2058.07	0		No Quan Values	Medium	Medium	0.02824	0.1517	11		K.ETKEEGKPLQQEKEKEK.A	[760-776]		Not Used
	Medium	[K].KAESPVKEEAVAEVVTITK.[S]	1xPhospho [S4(100)]	P07197 1xPhospho [S736(100)]	0.209119	0.0356692	1	1	1	P07197	P07197 [733-751]	2	2108.09	0	452581		Medium	Medium	0.04457	0.2217	36	29.07	K.KAESPVKEEAVAEVVTITK.S	[733-751]	1xPhospho [S736(100)]	Used
Master Protein	O43301	Heat shock 70 kDa protein 12A OS=Homo sapiens OX=9606 GN=HSPA12A PE=1 SV=2	27	19	22	19	1	675	74.9	6.77	314	19	0	1.41851e+07	High	Acetyl [K4(100)]; Acetyl [N-Term]
	Confidence	Annotated Sequence	Modifications	Modifications in Master Proteins	Qvality PEP	Qvality q-value	# Protein Groups	# Proteins	# PSMs	Master Protein Accessions	Positions in Master Proteins	# Missed Cleavages	Theo. MH+ [Da]	# Razor Quan Results	Abundance: F1: Sample	Quan Info	Found in Sample: [S1] F1: Sample	Confidence (by Search Engine): A2 Mascot	Percolator q-Value (by Search Engine): A2 Mascot	Percolator PEP (by Search Engine): A2 Mascot	Ions Score (by Search Engine): A2 Mascot	Top Apex RT [min]	Sequence in Protein	Positions in Protein	Peptide Group Modifications in Protein	Quan Usage
	High	[R].GHSVEHALRK.[S]			0.00557475	0	1	1	1	O43301	O43301 [418-427]	1	1133.62	0	317160		High	High	0	0.004753	21	7.63	R.GHSVEHALRK.S	[418-427]		Used
	High	[R].RWEGGDPGVSNQK.[T]			0.00127671	0	1	1	1	O43301	O43301 [86-98]	1	1429.68	0	808877		High	High	0	0.0009774	78	13.78	R.RWEGGDPGVSNQK.T	[86-98]		Used
	High	[R].SPLTYGVGVLNR.[YF]			0.00750968	0	1	2	2	O43301	O43301 [533-544]	0	1275.71	0	1.00776e+06		High	High	0	0.006544	29	31.16	R.SPLTYGVGVLNR.Y	[533-544]		Used
	High	[K].LHTTGDLTMDTDLTAANGK.[K]	1xOxidation [M9]		0.000815579	0	1	1	1	O43301	O43301 [143-161]	0	1990.94	0	203123		High	High	0	0.0006065	48	22.37	K.LHTTGDLTMDTDLTAANGK.K	[143-161]		Used
	High	[K].LHTTGDLTMDTDLTAANGKK.[V]	1xOxidation [M9]		0.000624052	0	1	1	1	O43301	O43301 [143-162]	1	2119.03	0	227161		High	High	0	0.0004537	53	20.31	K.LHTTGDLTMDTDLTAANGKK.V	[143-162]		Used
	High	[R].LDLTGTSGTAVPARR.[E]			0.000305007	0	1	1	1	O43301	O43301 [626-640]	1	1514.83	0	316141		High	High	0	0.0002102	45	21.33	R.LDLTGTSGTAVPARR.E	[626-640]		Used
	High	[R].LDLTGTSGTAVPAR.[R]			0.000752182	0	1	1	1	O43301	O43301 [626-639]	0	1358.73	0	572884		High	High	0	0.0005537	43	24.19	R.LDLTGTSGTAVPAR.R	[626-639]		Used
	High	[K].ATAIDIATSK.[S]			4.59594e-05	0	1	1	1	O43301	O43301 [655-664]	0	990.547	0	4726787		High	High	0	2.754e-05	62	20.38	K.ATAIDIATSK.S	[655-664]		Used
	High	[K].ATGGPYGSLGVDYEFEK.[L]			0.00210038	0	1	1	1	O43301	O43301 [341-357]	0	1789.83	0	194502		High	High	0	0.001672	38	32.16	K.ATGGPYGSLGVDYEFEK.L	[341-357]		Used
	High	[K].TPTTILLTPER.[K]			2.0459e-05	0	1	1	1	O43301	O43301 [99-109]	0	1241.71	0	1.71453e+06		High	High	0	1.153e-05	63	28.59	K.TPTTILLTPER.K	[99-109]		Used
	High	[R].DLFQKPEVSTVK.[F]			0.00312749	0	1	1	1	O43301	O43301 [465-476]	0	1390.76	0	409515		High	High	0	0.002565	25	24.78	R.DLFQKPEVSTVK.F	[465-476]		Used
	High	[R].LHQMIELSSK.[A]	1xOxidation [M4]		0.0217309	0.00206117	1	1	1	O43301	O43301 [251-260]	0	1201.62	0	715693		High	High	0.001968	0.02037	37	16.5	R.LHQMIELSSK.A	[251-260]		Used
	Medium	[R].DFYHDLDPNEAK.[Q]			0.0560438	0.0105586	1	1	1	O43301	O43301 [120-131]	0	1463.64	0	447191		Medium	Medium	0.01626	0.05499	11	26.63	R.DFYHDLDPNEAK.Q	[120-131]		Used
	Medium	[R].LHQMIELSSK.[A]			0.0591454	0.0111705	1	1	1	O43301	O43301 [251-260]	0	1185.63	0	184832		Medium	Medium	0.01674	0.05842	43	21.11	R.LHQMIELSSK.A	[251-260]		Used
	Medium	[K].EQALKELSDQAGSEFENSDVR.[W]			0.0682463	0.0118245	1	1	1	O43301	O43301 [178-198]	1	2352.09	0	139320		Medium	Medium	0.01707	0.06763	19	29.98	K.EQALKELSDQAGSEFENSDVR.W	[178-198]		Used
	Medium	[K].ELSDQAGSEFENSDVR.[W]			0.0724229	0.0127995	1	1	1	O43301	O43301 [183-198]	0	1782.78	0	423092		Medium	Medium	0.01795	0.07185	16	23.32	K.ELSDQAGSEFENSDVR.W	[183-198]		Used
	Medium	[K].WSSQGMLR.[M]	1xOxidation [M6]		0.0782197	0.013885	1	2	1	O43301	O43301 [435-442]	0	980.462	0	641969		Medium	Medium	0.01908	0.0781	32	16.58	K.WSSQGMLR.M	[435-442]		Used
	Medium	[R].RSPLTYGVGVLNR.[YF]			0.0796191	0.0139295	1	2	1	O43301	O43301 [532-544]	1	1431.81	0	249294		Medium	Medium	0.01908	0.0797	14	27.65	R.RSPLTYGVGVLNR.Y	[532-544]		Used
	Medium	[M].ADKEAGGSDGPR.[E]	1xAcetyl [K3(100)]; 1xAcetyl [N-Term]	O43301 1xAcetyl [K4(100)]; 1xAcetyl [N-Term]	0.0864714	0.0148339	1	1	2	O43301	O43301 [2-13]	1	1201.54	0	467883		Medium	Medium	0.02017	0.0867	28	9.47	M.ADKEAGGSDGPR.E	[2-13]	1xAcetyl [K4(100)]; 1xAcetyl [N-Term]	Used
	Medium	[K].TPTTILLTPERK.[F]			0.168644	0.0254991	1	1	1	O43301	O43301 [99-110]	1	1369.8	0	417427		Medium	Medium	0.03223	0.1758	12	24.17	K.TPTTILLTPERK.F	[99-110]		Used
Master Protein	Q13509	Tubulin beta-3 chain OS=Homo sapiens OX=9606 GN=TUBB3 PE=1 SV=2	31	13	17	4	1	450	50.4	4.93	308	13	0	1.48653e+06	High
	Confidence	Annotated Sequence	Modifications	Modifications in Master Proteins	Qvality PEP	Qvality q-value	# Protein Groups	# Proteins	# PSMs	Master Protein Accessions	Positions in Master Proteins	# Missed Cleavages	Theo. MH+ [Da]	# Razor Quan Results	Abundance: F1: Sample	Quan Info	Found in Sample: [S1] F1: Sample	Confidence (by Search Engine): A2 Mascot	Percolator q-Value (by Search Engine): A2 Mascot	Percolator PEP (by Search Engine): A2 Mascot	Ions Score (by Search Engine): A2 Mascot	Top Apex RT [min]	Sequence in Protein	Positions in Protein	Peptide Group Modifications in Protein	Quan Usage
	High	[R].FPGQLNADLR.[K]			0.000248364	0	5	10	1	Q13885; Q13509; P04350; P68371; Q9BVA1	Q13885 [242-251]; Q13509 [242-251]; P04350 [242-251]; P68371 [242-251]; Q9BVA1 [242-251]	0	1130.6	0	721046	Shared	High	High	0	0.0001689	67	27	R.FPGQLNADLR.K	[242-251]		Not Used
	High	[R].ISVYYNEASSHK.[Y]			0.000127582	0	1	1	1	Q13509	Q13509 [47-58]	0	1397.67	0	837171		High	High	0	8.256e-05	45	18.58	R.ISVYYNEASSHK.Y	[47-58]		Used
	High	[R].ISEQFTAMFR.[R]			0.000550999	0	5	6	1	Q13885; Q13509; P04350; P68371; Q9BVA1	Q13885 [381-390]; Q13509 [381-390]; P04350 [381-390]; P68371 [381-390]; Q9BVA1 [381-390]	0	1229.6	0	359292	Shared	High	High	0	0.0003965	52	33.86	R.ISEQFTAMFR.R	[381-390]		Not Used
	High	[K].LAVNMVPFPR.[L]	1xOxidation [M5]		0.000267629	0	5	10	1	Q13885; Q13509; P04350; P68371; Q9BVA1	Q13885 [253-262]; Q13509 [253-262]; P04350 [253-262]; P68371 [253-262]; Q9BVA1 [253-262]	0	1159.63	0	2.64225e+06	Shared	High	High	0	0.0001831	64	30.01	K.LAVNMVPFPR.L	[253-262]		Not Used
	High	[-].MREIVHIQAGQCGNQIGAK.[F]	1xCarbamidomethyl [C12]; 1xOxidation [M1]		1.93441e-05	0	5	6	2	Q13885; Q13509; P04350; P68371; Q9BVA1	Q13885 [1-19]; Q13509 [1-19]; P04350 [1-19]; P68371 [1-19]; Q9BVA1 [1-19]	1	2126.06	0	323709	Shared	High	High	0	1.084e-05	58	19.57	-.MREIVHIQAGQCGNQIGAK.F	[1-19]		Not Used
	High	[R].AILVDLEPGTMDSVR.[S]	1xOxidation [M11]		0.000593735	0	3	4	1	Q13885; Q13509; Q9BVA1	Q13885 [63-77]; Q13509 [63-77]; Q9BVA1 [63-77]	0	1631.83	0	1587960	Shared	High	High	0	0.0004313	34	32.29	R.AILVDLEPGTMDSVR.S	[63-77]		Not Used
	High	[R].FPGQLNADLRK.[L]			0.012951	0.000591722	5	10	2	Q13885; Q13509; P04350; P68371; Q9BVA1	Q13885 [242-252]; Q13509 [242-252]; P04350 [242-252]; P68371 [242-252]; Q9BVA1 [242-252]	1	1258.69	0	659876	Shared	High	High	0.0005679	0.01172	31	22.67	R.FPGQLNADLRK.L	[242-252]		Not Used
	High	[R].ISEQFTAMFR.[R]	1xOxidation [M8]		0.0155864	0.000591722	5	6	1	Q13885; Q13509; P04350; P68371; Q9BVA1	Q13885 [381-390]; Q13509 [381-390]; P04350 [381-390]; P68371 [381-390]; Q9BVA1 [381-390]	0	1245.59	0	2.43169e+06	Shared	High	High	0.0005679	0.01432	32	27.67	R.ISEQFTAMFR.R	[381-390]		Not Used
	High	[R].KLAVNMVPFPR.[L]	1xOxidation [M6]		0.0157798	0.000591722	5	10	1	Q13885; Q13509; P04350; P68371; Q9BVA1	Q13885 [252-262]; Q13509 [252-262]; P04350 [252-262]; P68371 [252-262]; Q9BVA1 [252-262]	1	1287.72	0	285146	Shared	High	High	0.0005679	0.01452	53	26.36	R.KLAVNMVPFPR.L	[252-262]		Not Used
	High	[R].YLTVATVFR.[G]			0.0175229	0.0016405	1	2	1	Q13509	Q13509 [310-318]	0	1069.6	0	461731		High	High	0.001572	0.01624	31	33.86	R.YLTVATVFR.G	[310-318]		Used
	High	[K].LAVNMVPFPR.[L]			0.0354276	0.00658926	5	10	1	Q13885; Q13509; P04350; P68371; Q9BVA1	Q13885 [253-262]; Q13509 [253-262]; P04350 [253-262]; P68371 [253-262]; Q9BVA1 [253-262]	0	1143.63	0	1.00579e+06	Shared	Medium	Medium	0.01216	0.0342	30	34.64	K.LAVNMVPFPR.L	[253-262]		Not Used
	Medium	[R].LHFFMPGFAPLTAR.[G]	1xOxidation [M5]		0.0796191	0.0139295	1	1	1	Q13509	Q13509 [263-276]	0	1620.84	0	53776.4		Medium	Medium	0.01908	0.07965	16	36.49	R.LHFFMPGFAPLTAR.G	[263-276]		Used
	Medium	[K].EVDEQMLAIQSK.[N]	1xOxidation [M6]		0.103689	0.0163762	1	2	1	Q13509	Q13509 [325-336]	0	1406.68	0	133854		Medium	Medium	0.02128	0.1047	25	20.76	K.EVDEQMLAIQSK.N	[325-336]		Used
	Medium	[R].ALTVPELTQQMFDAK.[N]	1xOxidation [M11]		0.103086	0.0163762	3	3	1	Q13509; P04350; P68371	Q13509 [283-297]; P04350 [283-297]; P68371 [283-297]	0	1707.86	0	727221	Shared	Medium	Medium	0.02128	0.104	14	33.13	R.ALTVPELTQQMFDAK.N	[283-297]		Not Used
	Medium	[R].IMNTFSVVPSPK.[V]	1xOxidation [M2]		0.111183	0.0183673	3	4	1	Q13509; P04350; P68371	Q13509 [163-174]; P04350 [163-174]; P68371 [163-174]	0	1335.7	0	1.38861e+06	Shared	Medium	Medium	0.02375	0.1126	18	27.39	R.IMNTFSVVPSPK.V	[163-174]		Not Used
	Medium	[R].IMNTFSVVPSPK.[V]			0.204619	0.0335693	3	4	1	Q13509; P04350; P68371	Q13509 [163-174]; P04350 [163-174]; P68371 [163-174]	0	1319.7	0	476992	Shared	Medium	Medium	0.04173	0.2161	20	30.56	R.IMNTFSVVPSPK.V	[163-174]		Not Used
Master Protein	P02686	Myelin basic protein OS=Homo sapiens OX=9606 GN=MBP PE=1 SV=3	28	9	21	9	1	304	33.1	9.79	307	9	0	64918449	High
	Confidence	Annotated Sequence	Modifications	Modifications in Master Proteins	Qvality PEP	Qvality q-value	# Protein Groups	# Proteins	# PSMs	Master Protein Accessions	Positions in Master Proteins	# Missed Cleavages	Theo. MH+ [Da]	# Razor Quan Results	Abundance: F1: Sample	Quan Info	Found in Sample: [S1] F1: Sample	Confidence (by Search Engine): A2 Mascot	Percolator q-Value (by Search Engine): A2 Mascot	Percolator PEP (by Search Engine): A2 Mascot	Ions Score (by Search Engine): A2 Mascot	Top Apex RT [min]	Sequence in Protein	Positions in Protein	Peptide Group Modifications in Protein	Quan Usage
	High	[K].GVDAQGTLSK.[I]			0.000334861	0	1	1	2	P02686	P02686 [277-286]	0	975.511	0	20308642		High	High	0	0.0002318	58	13.38	K.GVDAQGTLSK.I	[277-286]		Used
	High	[K].GVDAQGTLSK.[I]	1xCarbamidomethyl [N-Term]		0.00921463	0	1	1	1	P02686	P02686 [277-286]	0	1032.53	0	646711		High	High	0	0.008161	25	13.46	K.GVDAQGTLSK.I	[277-286]		Used
	High	[R].FSWGAEGQRPGFGYGGR.[A]			0.00354166	0	1	1	1	P02686	P02686 [248-264]	0	1828.85	0	1.07122e+06		High	High	0	0.002938	15	28.76	R.FSWGAEGQRPGFGYGGR.A	[248-264]		Used
	High	[R].HRDTGILDSIGR.[F]			1.21807e-07	0	1	1	3	P02686	P02686 [166-177]	1	1339.71	0	8.70272e+06		High	High	0	4.678e-08	36	22.29	R.HRDTGILDSIGR.F	[166-177]		Used
	High	[R].HRDTGILDSIGR.[F]	1xCarbamidomethyl [N-Term]		0.00143697	0	1	1	1	P02686	P02686 [166-177]	1	1396.73	0	129313		High	High	0	0.001113	33	22.67	R.HRDTGILDSIGR.F	[166-177]		Used
	High	[K].YLATASTMDHAR.[H]			2.2441e-06	0	1	1	2	P02686	P02686 [148-159]	0	1336.63	0	1.05336e+06		High	High	0	1.075e-06	54	17.09	K.YLATASTMDHAR.H	[148-159]		Used
	High	[K].YLATASTMDHAR.[H]	1xOxidation [M8]		6.18527e-07	0	1	1	2	P02686	P02686 [148-159]	0	1352.63	0	5.94462e+06		High	High	0	2.695e-07	91	12.32	K.YLATASTMDHAR.H	[148-159]		Used
	High	[R].DTGILDSIGR.[F]			0.00207441	0	1	1	1	P02686	P02686 [168-177]	0	1046.55	0	4674475		High	High	0	0.00165	46	29.75	R.DTGILDSIGR.F	[168-177]		Used
	High	[R].TQDENPVVHFFK.[N]			0.000139201	0	1	1	3	P02686	P02686 [214-225]	0	1460.72	0	5.15088e+06		High	High	0	9.056e-05	37	30.61	R.TQDENPVVHFFK.N	[214-225]		Used
	High	[R].FSWGAEGQRPGFGYGGR.[A]	1xCarbamidomethyl [N-Term]		0.0120996	0.000591722	1	1	1	P02686	P02686 [248-264]	0	1885.87	0	69599.8		High	High	0.0005679	0.01093	22	29.55	R.FSWGAEGQRPGFGYGGR.A	[248-264]		Used
	High	[R].FFGGDRGAPK.[R]			0.0149276	0.000591722	1	1	1	P02686	P02686 [178-187]	1	1051.53	0	626111		High	High	0.0005679	0.01369	22	17.04	R.FFGGDRGAPK.R	[178-187]		Used
	High	[R].TAHYGSLPQK.[S]			0.0321422	0.00478376	1	1	1	P02686	P02686 [200-209]	0	1101.57	0	16216438		High	High	0.005828	0.03084	20	13.49	R.TAHYGSLPQK.S	[200-209]		Used
	Medium	[K].YLATASTMDHAR.[H]	1xCarbamidomethyl [N-Term]; 1xOxidation [M8]		0.172455	0.0255662	1	1	1	P02686	P02686 [148-159]	0	1409.65	0	212023		Medium	Medium	0.03241	0.1802	19	13.58	K.YLATASTMDHAR.H	[148-159]		Used
	Medium	[K].GFKGVDAQGTLSK.[I]			0.210257	0.0356692	1	1	1	P02686	P02686 [274-286]	1	1307.7	0	112338		Medium	Medium	0.04457	0.2228	11	18.86	K.GFKGVDAQGTLSK.I	[274-286]		Used
Master Protein	P29401	Transketolase OS=Homo sapiens OX=9606 GN=TKT PE=1 SV=3	32	20	20	20	1	623	67.8	7.66	304	20	0	3.06797e+07	High	Acetyl [K6(100)]
	Confidence	Annotated Sequence	Modifications	Modifications in Master Proteins	Qvality PEP	Qvality q-value	# Protein Groups	# Proteins	# PSMs	Master Protein Accessions	Positions in Master Proteins	# Missed Cleavages	Theo. MH+ [Da]	# Razor Quan Results	Abundance: F1: Sample	Quan Info	Found in Sample: [S1] F1: Sample	Confidence (by Search Engine): A2 Mascot	Percolator q-Value (by Search Engine): A2 Mascot	Percolator PEP (by Search Engine): A2 Mascot	Ions Score (by Search Engine): A2 Mascot	Top Apex RT [min]	Sequence in Protein	Positions in Protein	Peptide Group Modifications in Protein	Quan Usage
	High	[K].ISSDLDGHPVPK.[Q]			3.78581e-06	0	1	1	1	P29401	P29401 [103-114]	0	1264.65	0	2001560		High	High	0	1.882e-06	44	17.97	K.ISSDLDGHPVPK.Q	[103-114]		Used
	High	[K].LDNLVAILDINR.[L]			0.00643053	0	1	1	1	P29401	P29401 [175-186]	0	1368.78	0	137371		High	High	0	0.005547	37	41.96	K.LDNLVAILDINR.L	[175-186]		Used
	High	[R].IIALDGDTK.[N]			0.000305007	0	1	1	1	P29401	P29401 [335-343]	0	945.525	0	5.14964e+06		High	High	0	0.0002104	67	21.35	R.IIALDGDTK.N	[335-343]		Used
	High	[K].ILATPPQEDAPSVDIANIR.[M]			0.000264317	0	1	1	1	P29401	P29401 [284-302]	0	2020.07	0	451814		High	High	0	0.0001803	39	33.44	K.ILATPPQEDAPSVDIANIR.M	[284-302]		Used
	High	[K].LQALKDTANR.[L]			0.00150095	0	1	1	1	P29401	P29401 [12-21]	1	1129.63	0	1.15388e+06		High	High	0	0.001167	40	12.94	K.LQALKDTANR.L	[12-21]		Used
	High	[R].KAYGQALAK.[L]			0.00511045	0	1	1	1	P29401	P29401 [319-327]	1	949.547	0	1.55381e+06		High	High	0	0.004349	59	10.5	R.KAYGQALAK.L	[319-327]		Used
	High	[R].VLDPFTIKPLDR.[K]			0.00944585	0	1	1	1	P29401	P29401 [531-542]	0	1413.81	0	752068		High	High	0	0.008357	28	34.49	R.VLDPFTIKPLDR.K	[531-542]		Used
	High	[R].TSRPENAIIYNNNEDFQVGQAK.[V]			9.31986e-08	0	1	1	1	P29401	P29401 [472-493]	0	2508.21	0	1.27584e+06		High	High	0	3.51e-08	72	26.31	R.TSRPENAIIYNNNEDFQVGQAK.V	[472-493]		Used
	High	[R].DAIAQAVR.[G]			0.0149276	0.000591722	1	1	1	P29401	P29401 [610-617]	0	843.468	0	1.49274e+06		High	High	0.0005679	0.0137	44	17.06	R.DAIAQAVR.G	[610-617]		Used
	High	[R].KLILDSAR.[A]			0.0104946	0.000591722	1	1	1	P29401	P29401 [543-550]	1	915.562	0	1.05069e+06		High	High	0.0005679	0.009375	55	17.56	R.KLILDSAR.A	[543-550]		Used
	High	[K].AYGQALAK.[L]			0.0196963	0.0016405	1	1	1	P29401	P29401 [320-327]	0	821.452	0	1.45767e+06		High	High	0.001572	0.01835	46	13.73	K.AYGQALAK.L	[320-327]		Used
	High	[R].GITGVEDK.[E]			0.0383357	0.00658926	1	1	1	P29401	P29401 [247-254]	0	818.425	0	353704		Medium	Medium	0.01216	0.03715	32	13.09	R.GITGVEDK.E	[247-254]		Used
	Medium	[R].SVPTSTVFYPSDGVATEK.[A]			0.0759395	0.0137012	1	1	1	P29401	P29401 [439-456]	0	1884.92	0	870961		Medium	Medium	0.01908	0.07546	23	29.05	R.SVPTSTVFYPSDGVATEK.A	[439-456]		Used
	Medium	[-].MESYHKPDQQK.[L]	1xCarbamidomethyl [N-Term]; 1xAcetyl [K6(100)]	P29401 1xAcetyl [K6(100)]	0.0949886	0.0154296	1	1	1	P29401	P29401 [1-11]	0	1489.67	0	97147.1		Medium	Medium	0.0206	0.09558	4	7.67	-.MESYHKPDQQK.L	[1-11]	1xAcetyl [K6(100)]	Used
	Medium	[K].HQPTAIIAK.[T]			0.113791	0.0190362	1	1	1	P29401	P29401 [233-241]	0	978.573	0	4.84197e+06		Medium	Medium	0.02429	0.1158	17	13.33	K.HQPTAIIAK.T	[233-241]		Used
	Medium	[K].LILDSAR.[A]			0.120564	0.0194539	1	1	1	P29401	P29401 [544-550]	0	787.467	0	2480211		Medium	Medium	0.02462	0.1227	44	20.6	K.LILDSAR.A	[544-550]		Used
	Medium	[K].AVELAANTK.[G]			0.128445	0.0209876	1	1	1	P29401	P29401 [457-465]	0	916.51	0	4.19429e+06		Medium	Medium	0.02629	0.1316	52	14.59	K.AVELAANTK.G	[457-465]		Used
	Medium	[K].MFGIDRDAIAQAVR.[G]	1xOxidation [M1]		0.153266	0.0232753	1	1	1	P29401	P29401 [604-617]	1	1578.81	0	253352		Medium	Medium	0.02902	0.1584	11	29.68	K.MFGIDRDAIAQAVR.G	[604-617]		Used
	Medium	[K].NSTFSEIFKK.[E]			0.155885	0.023461	1	1	1	P29401	P29401 [344-353]	1	1200.63	0	988181		Medium	Medium	0.02916	0.1619	11	26.27	K.NSTFSEIFKK.E	[344-353]		Used
	Medium	[R].GITGVEDKESWHGKPLPK.[N]			0.193725	0.0297896	1	1	1	P29401	P29401 [247-264]	1	1978.04	0	122786		Medium	Medium	0.03743	0.2047	5	20.06	R.GITGVEDKESWHGKPLPK.N	[247-264]		Used
Master Protein	P50993	Sodium/potassium-transporting ATPase subunit alpha-2 OS=Homo sapiens OX=9606 GN=ATP1A2 PE=1 SV=1	20	18	23	3	1	1020	112.2	5.66	301	18	0	791813	High
	Confidence	Annotated Sequence	Modifications	Modifications in Master Proteins	Qvality PEP	Qvality q-value	# Protein Groups	# Proteins	# PSMs	Master Protein Accessions	Positions in Master Proteins	# Missed Cleavages	Theo. MH+ [Da]	# Razor Quan Results	Abundance: F1: Sample	Quan Info	Found in Sample: [S1] F1: Sample	Confidence (by Search Engine): A2 Mascot	Percolator q-Value (by Search Engine): A2 Mascot	Percolator PEP (by Search Engine): A2 Mascot	Ions Score (by Search Engine): A2 Mascot	Top Apex RT [min]	Sequence in Protein	Positions in Protein	Peptide Group Modifications in Protein	Quan Usage
	High	[R].QGAIVAVTGDGVNDSPALKK.[A]			1.66594e-05	0	3	3	1	P50993; P05023; P13637	P50993 [705-724]; P05023 [708-727]; P13637 [698-717]	1	1940.04	0	952414	Shared	High	High	0	9.247e-06	47	24.49	R.QGAIVAVTGDGVNDSPALKK.A	[705-724]		Not Used
	High	[R].QGAIVAVTGDGVNDSPALK.[K]			6.71899e-05	0	3	3	2	P50993; P05023; P13637	P50993 [705-723]; P05023 [708-726]; P13637 [698-716]	0	1811.95	0	371684	Shared	High	High	0	4.145e-05	48	28.01	R.QGAIVAVTGDGVNDSPALK.K	[705-723]		Not Used
	High	[K].GVGIISEGNETVEDIAAR.[L]			2.1638e-05	0	3	3	1	P50993; P05023; P13637	P50993 [627-644]; P05023 [630-647]; P13637 [620-637]	0	1829.92	0	511623	Shared	High	High	0	1.222e-05	49	33.06	K.GVGIISEGNETVEDIAAR.L	[627-644]		Not Used
	High	[K].GGDRVPADIR.[IL]			0.000328665	0	2	4	2	P50993; P13637	P50993 [193-202]; P13637 [185-194]	1	1055.56	0	867395	Shared	High	High	0	0.0002285	25	15.43	K.GGDRVPADLR.I	[193-202]		Not Used
	High	[K].NLEAVETLGSTSTICSDKTGTLTQNR.[M]	1xCarbamidomethyl [C15]		0.000929469	0	3	4	1	P50993; P05023; P13637	P50993 [358-383]; P05023 [360-385]; P13637 [350-375]	1	2796.37	0	92194.5	Shared	High	High	0	0.0006973	26	29.53	K.NLEAVETLGSTSTICSDKTGTLTQNR.M	[358-383]		Not Used
	High	[K].NLEAVETLGSTSTICSDK.[T]	1xCarbamidomethyl [C15]		0.00962305	0	3	4	2	P50993; P05023; P13637	P50993 [358-375]; P05023 [360-377]; P13637 [350-367]	0	1924.92	0	450222	Shared	High	High	0	0.008528	37	29.58	K.NLEAVETLGSTSTICSDK.T	[358-375]		Not Used
	High	[R].IATLASGLEVGR.[T]			0.000416381	0	1	1	1	P50993	P50993 [268-279]	0	1186.68	0	254877		High	High	0	0.0002929	39	28.6	R.IATLASGLEVGR.T	[268-279]		Used
	High	[KR].VIMVTGDHPITAK.[A]	1xOxidation [M3]		0.000795523	0	3	6	1	P50993; P05023; P13637	P50993 [610-622]; P05023 [613-625]; P13637 [603-615]	0	1397.75	0	1.69181e+06	Shared	High	High	0	0.0005905	54	19.61	K.VIMVTGDHPITAK.A	[610-622]		Not Used
	High	[KR].VIMVTGDHPITAK.[A]			6.97472e-05	0	3	6	1	P50993; P05023; P13637	P50993 [610-622]; P05023 [613-625]; P13637 [603-615]	0	1381.75	0	826023	Shared	High	High	0	4.301e-05	29	21.69	K.VIMVTGDHPITAK.A	[610-622]		Not Used
	High	[R].DGPNALTPPPTTPEWVK.[F]			0.00243862	0	2	2	1	P50993; P13637	P50993 [73-89]; P13637 [65-81]	0	1819.92	0	200585	Shared	High	High	0	0.001958	41	32.41	R.DGPNALTPPPTTPEWVK.F	[73-89]		Not Used
	High	[K].VDNSSLTGESEPQTR.[S]			0.00358597	0	3	4	1	P50993; P05023; P13637	P50993 [211-225]; P05023 [213-227]; P13637 [203-217]	0	1619.75	0	3.17884e+06	Shared	High	High	0	0.002976	35	16.85	K.VDNSSLTGESEPQTR.S	[211-225]		Not Used
	High	[K].VAEIPFNSTNK.[YF]			2.59195e-05	0	2	4	1	P50993; P13637	P50993 [475-485]; P13637 [467-477]	0	1219.63	0	3.1226e+06	Shared	High	High	0	1.488e-05	61	23.67	K.VAEIPFNSTNK.Y	[475-485]		Not Used
	High	[KR].VIMVTGDHPITAK.[A]	1xCarbamidomethyl [N-Term]		0.0124795	0.000591722	3	6	1	P50993; P05023; P13637	P50993 [610-622]; P05023 [613-625]; P13637 [603-615]	0	1438.77	0	132056	Shared	High	High	0.0005679	0.01131	17	16.82	K.VIMVTGDHPITAK.A	[610-622]		Not Used
	High	[K].TGTLTQNR.[M]	1xCarbamidomethyl [N-Term]		0.016887	0.0016405	3	6	1	P50993; P05023; P13637	P50993 [376-383]; P05023 [378-385]; P13637 [368-375]	0	947.49	0	239216	Shared	High	High	0.001572	0.01556	44	9.33	K.TGTLTQNR.M	[376-383]		Not Used
	High	[R].AAVPDAVGK.[C]			0.0256425	0.00252921	3	3	1	P50993; P05023; P13637	P50993 [594-602]; P05023 [597-605]; P13637 [587-595]	0	827.462	0	5.77112e+06	Shared	High	High	0.002416	0.02433	33	14.97	R.AAVPDAVGK.C	[594-602]		Not Used
	High	[K].LIIVEGCQR.[QL]	1xCarbamidomethyl [C7]		0.0267645	0.00296183	3	5	1	P50993; P05023; P13637	P50993 [696-704]; P05023 [699-707]; P13637 [689-697]	0	1087.59	0	3124948	Shared	High	High	0.003764	0.02547	40	22.63	K.LIIVEGCQR.Q	[696-704]		Not Used
	Medium	[K].LIIVEGCQR.[QL]	1xCarbamidomethyl [C7]; 1xCarbamidomethyl [N-Term]		0.0574024	0.0111705	3	5	1	P50993; P05023; P13637	P50993 [696-704]; P05023 [699-707]; P13637 [689-697]	0	1144.61	0	142465	Shared	Medium	Medium	0.01674	0.05649	39	23.31	K.LIIVEGCQR.Q	[696-704]		Not Used
	Medium	[R].DTAGDASESALLK.[C]			0.0719945	0.0127995	1	1	1	P50993	P50993 [444-456]	0	1277.62	0	161611		Medium	Medium	0.01795	0.07145	7	22.5	R.DTAGDASESALLK.C	[444-456]		Used
	Medium	[R].LIFDNLKK.[ST]			0.11248	0.018647	3	6	1	P50993; P05023; P13637	P50993 [764-771]; P05023 [767-774]; P13637 [757-764]	1	990.598	0	747307	Shared	Medium	Medium	0.02398	0.1145	35	25.15	R.LIFDNLKK.S	[764-771]		Not Used
	Medium	[K].NMVPQQALVIR.[EGN]			0.224316	0.0383655	3	4	1	P50993; P05023; P13637	P50993 [161-171]; P05023 [163-173]; P13637 [153-163]	0	1268.71	0	245074	Shared	Medium	Medium	0.04835	0.2396	21	29.28	K.NMVPQQALVIR.E	[161-171]		Not Used
	Medium	[R].AQDVLAR.[D]			0.227949	0.038968	1	1	1	P50993	P50993 [66-72]	0	772.431	0	375325		Medium	Medium	0.04982	0.2436	30	13.5	R.AQDVLAR.D	[66-72]		Used
Master Protein	Q99798	Aconitate hydratase, mitochondrial OS=Homo sapiens OX=9606 GN=ACO2 PE=1 SV=2	23	16	20	16	1	780	85.4	7.61	301	16	0	1.24985e+07	High
	Confidence	Annotated Sequence	Modifications	Modifications in Master Proteins	Qvality PEP	Qvality q-value	# Protein Groups	# Proteins	# PSMs	Master Protein Accessions	Positions in Master Proteins	# Missed Cleavages	Theo. MH+ [Da]	# Razor Quan Results	Abundance: F1: Sample	Quan Info	Found in Sample: [S1] F1: Sample	Confidence (by Search Engine): A2 Mascot	Percolator q-Value (by Search Engine): A2 Mascot	Percolator PEP (by Search Engine): A2 Mascot	Ions Score (by Search Engine): A2 Mascot	Top Apex RT [min]	Sequence in Protein	Positions in Protein	Peptide Group Modifications in Protein	Quan Usage
	High	[K].FNPETDYLTGTDGK.[K]			0.00615707	0	1	1	1	Q99798	Q99798 [507-520]	0	1557.71	0	110816		High	High	0	0.005306	29	27.27	K.FNPETDYLTGTDGK.K	[507-520]		Used
	High	[K].FRLEAPDADELPK.[G]			0.00149164	0	1	1	1	Q99798	Q99798 [522-534]	1	1500.77	0	181767		High	High	0	0.001155	34	29.17	K.FRLEAPDADELPK.G	[522-534]		Used
	High	[K].LTGSLSGWSSPK.[D]			8.23631e-07	0	1	1	1	Q99798	Q99798 [234-245]	0	1219.63	0	718800		High	High	0	3.659e-07	80	25.71	K.LTGSLSGWSSPK.D	[234-245]		Used
	High	[R].LNRPLTLSEK.[I]			9.11566e-05	0	1	1	1	Q99798	Q99798 [59-68]	0	1170.68	0	974381		High	High	0	5.739e-05	29	18.52	R.LNRPLTLSEK.I	[59-68]		Used
	High	[R].NAVTQEFGPVPDTAR.[Y]	1xCarbamidomethyl [N-Term]		0.00567959	0	1	1	1	Q99798	Q99798 [634-648]	0	1658.81	0	52732.9		High	High	0	0.004853	31	27.49	R.NAVTQEFGPVPDTAR.Y	[634-648]		Used
	High	[R].NAVTQEFGPVPDTAR.[Y]			1.40818e-05	0	1	1	2	Q99798	Q99798 [634-648]	0	1601.79	0	1.27891e+06		High	High	0	7.7e-06	66	27.11	R.NAVTQEFGPVPDTAR.Y	[634-648]		Used
	High	[K].IVYGHLDDPASQEIER.[G]			1.31376e-06	0	1	1	1	Q99798	Q99798 [69-84]	0	1841.9	0	1.22547e+06		High	High	0	6.05e-07	64	25.07	K.IVYGHLDDPASQEIER.G	[69-84]		Used
	High	[R].WVVIGDENYGEGSSR.[E]			0.000747514	0	1	1	1	Q99798	Q99798 [657-671]	0	1667.77	0	467957		High	High	0	0.0005509	42	29.82	R.WVVIGDENYGEGSSR.E	[657-671]		Used
	High	[K].VAGILTVK.[G]			0.00876892	0	1	1	1	Q99798	Q99798 [251-258]	0	800.524	0	1.51197e+06		High	High	0	0.007747	39	23.78	K.VAGILTVK.G	[251-258]		Used
	High	[K].FNPETDYLTGTDGKK.[F]			0.0132751	0.000591722	1	1	1	Q99798	Q99798 [507-521]	1	1685.8	0	785492		High	High	0.0005679	0.01209	34	24.15	K.FNPETDYLTGTDGKK.F	[507-521]		Used
	High	[K].NTIVTSYNR.[N]			0.0111647	0.000591722	1	1	1	Q99798	Q99798 [466-474]	0	1067.55	0	2459359		High	High	0.0005679	0.01002	34	17.52	K.NTIVTSYNR.N	[466-474]		Used
	High	[K].VAVPSTIHCDHLIEAQVGGEK.[D]	1xCarbamidomethyl [C9]		0.0113037	0.000591722	1	1	1	Q99798	Q99798 [118-138]	0	2260.14	0	164132		High	High	0.0005679	0.01014	14	26.06	K.VAVPSTIHCDHLIEAQVGGEK.D	[118-138]		Used
	High	[K].GEFDPGQDTYQHPPK.[D]			0.0115869	0.000591722	1	1	1	Q99798	Q99798 [535-549]	0	1715.77	0	55188.7		High	High	0.0005679	0.01046	12	19.97	K.GEFDPGQDTYQHPPK.D	[535-549]		Used
	High	[K].VAEKEGWPLDIR.[V]			0.0229648	0.00206117	1	1	1	Q99798	Q99798 [367-378]	1	1412.75	0	354517		High	High	0.001968	0.02157	33	29.4	K.VAEKEGWPLDIR.V	[367-378]		Used
	High	[K].IVYGHLDDPASQEIER.[G]	1xCarbamidomethyl [N-Term]		0.0343672	0.00517242	1	1	1	Q99798	Q99798 [69-84]	0	1898.92	0	113502		High	High	0.005828	0.03305	30	24.98	K.IVYGHLDDPASQEIER.G	[69-84]		Used
	Medium	[K].NTIVTSYNR.[N]	1xCarbamidomethyl [N-Term]		0.0810424	0.0139295	1	1	1	Q99798	Q99798 [466-474]	0	1124.57	0		No Quan Values	Medium	Medium	0.01908	0.08074	18		K.NTIVTSYNR.N	[466-474]		Not Used
	Medium	[R].DGYAQILR.[D]			0.0966715	0.0154296	1	1	1	Q99798	Q99798 [430-437]	0	935.495	0	1.51781e+06		Medium	Medium	0.02084	0.0977	53	25.31	R.DGYAQILR.D	[430-437]		Used
	Medium	[K].LTIQGLK.[D]			0.0961074	0.0154296	1	1	1	Q99798	Q99798 [724-730]	0	772.493	0	470714		Medium	Medium	0.0206	0.09711	33	23.76	K.LTIQGLK.D	[724-730]		Used
	Medium	[R].LEAPDADELPK.[G]			0.148989	0.0227079	1	1	1	Q99798	Q99798 [524-534]	0	1197.6	0	54989.4		Medium	Medium	0.02824	0.1539	20	24.58	R.LEAPDADELPK.G	[524-534]		Used
Master Protein	P06396	Gelsolin OS=Homo sapiens OX=9606 GN=GSN PE=1 SV=1	32	20	26	20	1	782	85.6	6.28	297	20	0	6.14303e+07	High
	Confidence	Annotated Sequence	Modifications	Modifications in Master Proteins	Qvality PEP	Qvality q-value	# Protein Groups	# Proteins	# PSMs	Master Protein Accessions	Positions in Master Proteins	# Missed Cleavages	Theo. MH+ [Da]	# Razor Quan Results	Abundance: F1: Sample	Quan Info	Found in Sample: [S1] F1: Sample	Confidence (by Search Engine): A2 Mascot	Percolator q-Value (by Search Engine): A2 Mascot	Percolator PEP (by Search Engine): A2 Mascot	Ions Score (by Search Engine): A2 Mascot	Top Apex RT [min]	Sequence in Protein	Positions in Protein	Peptide Group Modifications in Protein	Quan Usage
	High	[K].QTQVSVLPEGGETPLFK.[Q]			0.00356375	0	1	1	1	P06396	P06396 [374-390]	0	1829.96	0	340032		High	High	0	0.002945	23	34.9	K.QTQVSVLPEGGETPLFK.Q	[374-390]		Used
	High	[K].SEDCFILDHGKDGK.[I]	1xCarbamidomethyl [C4]		0.00684229	0	1	1	1	P06396	P06396 [328-341]	1	1620.73	0	319131		High	High	0	0.005951	33	20.13	K.SEDCFILDHGKDGK.I	[328-341]		Used
	High	[R].VPFDAATLHTSTAMAAQHGMDDDGTGQK.[Q]	1xCarbamidomethyl [N-Term]; 1xOxidation [M20]		0.00765073	0	1	1	1	P06396	P06396 [420-447]	0	2946.3	0	121986		High	High	0	0.00669	15	21.17	R.VPFDAATLHTSTAMAAQHGMDDDGTGQK.Q	[420-447]		Used
	High	[K].AGALNSNDAFVLK.[T]			2.95126e-06	0	1	1	1	P06396	P06396 [585-597]	0	1319.7	0	6307767		High	High	0	1.439e-06	69	28.93	K.AGALNSNDAFVLK.T	[585-597]		Used
	High	[K].AGKEPGLQIWR.[V]			0.00705792	0	1	1	1	P06396	P06396 [62-72]	1	1254.7	0	1850090		High	High	0	0.006129	47	25.83	K.AGKEPGLQIWR.V	[62-72]		Used
	High	[K].DSQEEEKTEALTSAK.[R]			0.000976924	0	1	1	2	P06396	P06396 [714-728]	1	1665.78	0	4.14558e+06		High	High	0	0.0007335	59	16.75	K.DSQEEEKTEALTSAK.R	[714-728]		Used
	High	[R].DPDQTDGLGLSYLSSHIANVER.[V]			0.00173192	0	1	1	1	P06396	P06396 [398-419]	0	2387.15	0	71394.5		High	High	0	0.00136	25	37.96	R.DPDQTDGLGLSYLSSHIANVER.V	[398-419]		Used
	High	[K].TPSAAYLWVGTGASEAEK.[T]			0.000322584	0	1	1	2	P06396	P06396 [598-615]	0	1837.9	0	1.69638e+06		High	High	0	0.0002235	46	32.88	K.TPSAAYLWVGTGASEAEK.T	[598-615]		Used
	High	[K].TGAQELLR.[V]	1xCarbamidomethyl [N-Term]		0.00396101	0	1	1	1	P06396	P06396 [616-623]	0	944.516	0	617679		High	High	0	0.003312	60	20.24	K.TGAQELLR.V	[616-623]		Used
	High	[R].EGGQTAPASTR.[L]			0.0121746	0.000591722	1	1	1	P06396	P06396 [554-564]	0	1074.52	0	8.20221e+06		High	High	0.0005679	0.01097	34	7.97	R.EGGQTAPASTR.L	[554-564]		Used
	High	[K].SEDCFILDHGK.[D]	1xCarbamidomethyl [C4]		0.00986445	0.000591722	1	1	1	P06396	P06396 [328-338]	0	1320.59	0	432600		High	High	0.0005679	0.008773	32	22.68	K.SEDCFILDHGK.D	[328-338]		Used
	High	[K].TEALTSAK.[R]			0.022546	0.00206117	1	1	1	P06396	P06396 [721-728]	0	820.441	0	669611		High	High	0.001968	0.02125	34	10.17	K.TEALTSAK.R	[721-728]		Used
	High	[K].GGVASGFK.[H]			0.0257999	0.00252921	1	1	1	P06396	P06396 [170-177]	0	722.383	0	3547693		High	High	0.002416	0.02443	27	14.16	K.GGVASGFK.H	[170-177]		Used
	High	[R].VHVSEEGTEPEAMLQVLGPKPALPAGTEDTAK.[E]	1xOxidation [M13]		0.0289773	0.00296183	1	1	1	P06396	P06396 [258-289]	0	3317.66	0	81566.3		High	High	0.003764	0.02761	10	29.79	R.VHVSEEGTEPEAMLQVLGPKPALPAGTEDTAK.E	[258-289]		Used
	High	[K].EPAHLMSLFGGKPMIIYK.[G]	2xOxidation [M6; M14]		0.0321422	0.00478376	1	1	1	P06396	P06396 [531-548]	0	2064.07	0	229184		High	High	0.005828	0.03087	7	30.66	K.EPAHLMSLFGGKPMIIYK.G	[531-548]		Used
	High	[K].AGALNSNDAFVLK.[T]	1xCarbamidomethyl [N-Term]		0.0347876	0.00655392	1	1	1	P06396	P06396 [585-597]	0	1376.72	0	201337		Medium	Medium	0.01216	0.03351	24	28.94	K.AGALNSNDAFVLK.T	[585-597]		Used
	Medium	[K].AGKEPGLQIWR.[V]	1xCarbamidomethyl [N-Term]		0.0613044	0.0113412	1	1	1	P06396	P06396 [62-72]	1	1311.72	0	69720.7		Medium	Medium	0.01674	0.06047	18	25.77	K.AGKEPGLQIWR.V	[62-72]		Used
	Medium	[K].TGAQELLR.[V]			0.0694744	0.0118245	1	1	1	P06396	P06396 [616-623]	0	887.495	0	13572755		Medium	Medium	0.01707	0.06876	65	19.77	K.TGAQELLR.V	[616-623]		Used
	Medium	[R].AVEVLPK.[A]			0.07915	0.013885	1	1	1	P06396	P06396 [578-584]	0	755.466	0	10035172		Medium	Medium	0.01908	0.07876	35	19.21	R.AVEVLPK.A	[578-584]		Used
	Medium	[K].EPGLQIWR.[V]			0.083962	0.0139295	1	1	1	P06396	P06396 [65-72]	0	998.542	0	1.23363e+06		Medium	Medium	0.01926	0.0841	29	30.4	K.EPGLQIWR.V	[65-72]		Used
	Medium	[K].TASDFITK.[M]	1xCarbamidomethyl [N-Term]		0.134472	0.0218106	1	1	1	P06396	P06396 [361-368]	0	939.478	0	473299		Medium	Medium	0.02751	0.1381	27	18.92	K.TASDFITK.M	[361-368]		Used
	Medium	[R].VPFDAATLHTSTAMAAQHGMDDDGTGQK.[Q]	1xOxidation [M14]		0.150686	0.0232179	1	1	1	P06396	P06396 [420-447]	0	2889.28	0	144234		Medium	Medium	0.02902	0.1559	2	25.27	R.VPFDAATLHTSTAMAAQHGMDDDGTGQK.Q	[420-447]		Used
	Medium	[R].LFACSNK.[I]	1xCarbamidomethyl [C4]		0.162153	0.0246763	1	1	1	P06396	P06396 [669-675]	0	839.408	0	4.17064e+06		Medium	Medium	0.03183	0.1688	36	14.16	R.LFACSNK.I	[669-675]		Used
	Medium	[R].YIETDPANRDR.[R]			0.194791	0.030037	1	1	1	P06396	P06396 [730-740]	1	1349.64	0	2896572		Medium	Medium	0.03768	0.2061	24	13.47	R.YIETDPANRDR.R	[730-740]		Used
Master Protein	P35527	Keratin, type I cytoskeletal 9 OS=Homo sapiens OX=9606 GN=KRT9 PE=1 SV=3	23	11	14	10	1	623	62	5.24	295	11	1	1.24393e+07	High
	Confidence	Annotated Sequence	Modifications	Modifications in Master Proteins	Qvality PEP	Qvality q-value	# Protein Groups	# Proteins	# PSMs	Master Protein Accessions	Positions in Master Proteins	# Missed Cleavages	Theo. MH+ [Da]	# Razor Quan Results	Abundance: F1: Sample	Quan Info	Found in Sample: [S1] F1: Sample	Confidence (by Search Engine): A2 Mascot	Percolator q-Value (by Search Engine): A2 Mascot	Percolator PEP (by Search Engine): A2 Mascot	Ions Score (by Search Engine): A2 Mascot	Top Apex RT [min]	Sequence in Protein	Positions in Protein	Peptide Group Modifications in Protein	Quan Usage
	High	[R].QVLDNLTMEK.[S]	1xOxidation [M8]		0.00876892	0	1	1	1	P35527	P35527 [262-271]	0	1206.6	0	349668		High	High	0	0.007717	41	22.64	R.QVLDNLTMEK.S	[262-271]		Used
	High	[R].HGVQELEIELQSQLSK.[K]			0.000884319	0	1	1	1	P35527	P35527 [375-390]	0	1837.97	0	65172.3		High	High	0	0.0006593	55	35.39	R.HGVQELEIELQSQLSK.K	[375-390]		Used
	High	[K].STMQELNSR.[L]	1xOxidation [M3]		0.0046557	0	1	1	1	P35527	P35527 [155-163]	0	1081.49	0	646502		High	High	0	0.003924	61	9.8	K.STMQELNSR.L	[155-163]		Used
	High	[K].STMQELNSR.[L]			0.000223422	0	1	1	1	P35527	P35527 [155-163]	0	1065.5	0	797136		High	High	0	0.0001509	55	15.25	K.STMQELNSR.L	[155-163]		Used
	High	[R].SGGGGGGGLGSGGSIR.[S]			0.000155708	0	1	1	1	P35527	P35527 [14-29]	0	1232.6	0	2.11944e+06		High	High	0	0.0001021	40	14.83	R.SGGGGGGGLGSGGSIR.S	[14-29]		Used
	High	[R].FSSSSGYGGGSSR.[V]			2.6906e-05	0	1	1	1	P35527	P35527 [47-59]	0	1235.53	0	2332046		High	High	0	1.544e-05	68	12.68	R.FSSSSGYGGGSSR.V	[47-59]		Used
	High	[K].TLLDIDNTR.[M]			0.0110273	0.000591722	1	1	1	P35527	P35527 [225-233]	0	1060.56	0	2.18763e+06		High	High	0.0005679	0.009884	46	26.38	K.TLLDIDNTR.M	[225-233]		Used
	High	[R].IKFEMEQNLR.[Q]			0.0198178	0.0016405	1	1	1	P35527	P35527 [241-250]	1	1307.68	0	260424		High	High	0.001572	0.01848	52	25.29	R.IKFEMEQNLR.Q	[241-250]		Used
	High	[K].EIETYHNLLEGGQEDFESSGAGK.[I]			0.0376446	0.00658926	1	1	1	P35527	P35527 [450-472]	0	2510.13	0	310393		Medium	Medium	0.01216	0.03636	28	30.92	K.EIETYHNLLEGGQEDFESSGAGK.I	[450-472]		Used
	High	[R].GGSGGSYGGGGSGGGYGGGSGSR.[G]			0.0521515	0.00953562	1	1	1	P35527	P35527 [491-513]	0	1791.73	0	458233		Medium	Medium	0.0154	0.05111	19	12.02	R.GGSGGSYGGGGSGGGYGGGSGSR.G	[491-513]		Used
	Medium	[R].MTLDDFR.[I]	1xCarbamidomethyl [N-Term]		0.135243	0.0218106	1	1	1	P35527	P35527 [234-240]	0	954.435	0	297649		Medium	Medium	0.02751	0.1393	26	16.41	R.MTLDDFR.I	[234-240]		Used
	Medium	[R].LASYLDK.[V]			0.185369	0.0271577	3	8	1	P02533; P13645; P35527	P02533 [126-132]; P13645 [157-163]; P35527 [164-170]	0	809.44	0	2153927	Shared	Medium	Medium	0.03433	0.1953	35	18.58	R.LASYLDK.V	[164-170]		Used
	Medium	[R].FSSSSGYGGGSSR.[V]	1xCarbamidomethyl [N-Term]		0.199109	0.0309163	1	1	1	P35527	P35527 [47-59]	0	1292.55	0	122258		Medium	Medium	0.03897	0.2108	14	13.42	R.FSSSSGYGGGSSR.V	[47-59]		Used
	Medium	[R].MTLDDFR.[I]	1xOxidation [M1]		0.22917	0.039919	1	1	1	P35527	P35527 [234-240]	0	913.408	0	338855		Medium	Medium	0.04999	0.2443	32	21.22	R.MTLDDFR.I	[234-240]		Used
Master Protein	O43491	Band 4.1-like protein 2 OS=Homo sapiens OX=9606 GN=EPB41L2 PE=1 SV=1	23	21	23	19	1	1005	112.5	5.44	293	21	2	1.67642e+07	High	Acetyl [N-Term]
	Confidence	Annotated Sequence	Modifications	Modifications in Master Proteins	Qvality PEP	Qvality q-value	# Protein Groups	# Proteins	# PSMs	Master Protein Accessions	Positions in Master Proteins	# Missed Cleavages	Theo. MH+ [Da]	# Razor Quan Results	Abundance: F1: Sample	Quan Info	Found in Sample: [S1] F1: Sample	Confidence (by Search Engine): A2 Mascot	Percolator q-Value (by Search Engine): A2 Mascot	Percolator PEP (by Search Engine): A2 Mascot	Ions Score (by Search Engine): A2 Mascot	Top Apex RT [min]	Sequence in Protein	Positions in Protein	Peptide Group Modifications in Protein	Quan Usage
	High	[R].GLSPAQADSQFLENAKR.[L]			0.000301233	0	1	1	1	O43491	O43491 [384-400]	1	1831.93	0	706605		High	High	0	0.0002072	38	26.51	R.GLSPAQADSQFLENAKR.L	[384-400]		Used
	High	[R].GLSPAQADSQFLENAK.[R]			4.23085e-07	0	1	1	1	O43491	O43491 [384-399]	0	1675.83	0	503457		High	High	0	1.789e-07	83	29.07	R.GLSPAQADSQFLENAK.R	[384-399]		Used
	High	[R].QASTLIDRPAPHFER.[T]			6.26853e-06	0	1	1	2	O43491	O43491 [527-541]	0	1737.9	0	954499		High	High	0	0.0001991	34	21.61	R.QASTLIDRPAPHFER.T	[527-541]		Used
	High	[K].EVQTNELKAEK.[A]			0.00147319	0	1	1	1	O43491	O43491 [196-206]	1	1288.67	0	948113		High	High	0	0.001142	39	12.76	K.EVQTNELKAEK.A	[196-206]		Used
	High	[K].EPTQAVVEEQVLDKEEPLPEEQR.[Q]			7.65743e-05	0	1	1	1	O43491	O43491 [101-123]	1	2692.33	0	158081		High	High	0	4.778e-05	30	30.34	K.EPTQAVVEEQVLDKEEPLPEEQR.Q	[101-123]		Used
	High	[R].LVSPEQPPK.[A]			0.00216675	0	1	1	1	O43491	O43491 [497-505]	0	994.557	0	2.2147e+06		High	High	0	0.001723	43	16.6	R.LVSPEQPPK.A	[497-505]		Used
	High	[K].APHLQLIEGK.[K]			0.00157757	0	1	1	1	O43491	O43491 [602-611]	0	1105.64	0	1.11179e+06		High	High	0	0.001229	36	22.84	K.APHLQLIEGK.K	[602-611]		Used
	High	[K].VEMQPTELVSK.[E]	1xCarbamidomethyl [N-Term]		0.00714605	0	1	1	1	O43491	O43491 [161-171]	0	1317.67	0	328544		High	High	0	0.006233	37	14.59	K.VEMQPTELVSK.E	[161-171]		Used
	High	[K].VCVEHHTFYR.[L]	1xCarbamidomethyl [C2]		0.000411229	0	1	1	1	O43491	O43491 [487-496]	0	1347.63	0	236639		High	High	0	0.0002901	26	16.3	K.VCVEHHTFYR.L	[487-496]		Used
	High	[K].VKETQEDKLEGGAAK.[R]			0.00182031	0	1	1	1	O43491	O43491 [177-191]	2	1602.83	0	686036		High	High	0	0.001432	34	10.31	K.VKETQEDKLEGGAAK.R	[177-191]		Used
	High	[K].VTLLDGTEYSCDLEK.[H]	1xCarbamidomethyl [C11]		0.000133265	0	1	1	1	O43491	O43491 [222-236]	0	1742.82	0	247139		High	High	0	8.667e-05	39	31.79	K.VTLLDGTEYSCDLEK.H	[222-236]		Used
	High	[M].TTEVGSVSEVKK.[D]	1xAcetyl [N-Term]	O43491 1xAcetyl [N-Term]	0.00216675	0	1	1	1	O43491	O43491 [2-13]	1	1305.69	0	2925533		High	High	0	0.00173	61	19.49	M.TTEVGSVSEVKK.D	[2-13]	1xAcetyl [N-Term]	Used
	High	[K].DGGDKKEPTQAVVEEQVLDKEEPLPEEQR.[Q]			0.0173083	0.0016405	1	1	1	O43491	O43491 [95-123]	3	3292.62	0	189172		High	High	0.001572	0.016	19	27.58	K.DGGDKKEPTQAVVEEQVLDKEEPLPEEQR.Q	[95-123]		Used
	High	[R].EQHPDMSVTR.[V]	1xCarbamidomethyl [N-Term]; 1xOxidation [M6]		0.0229648	0.00206117	1	1	1	O43491	O43491 [981-990]	0	1272.56	0	50540.2		High	High	0.001968	0.02157	27	8.13	R.EQHPDMSVTR.V	[981-990]		Used
	High	[K].VEMQPTELVSK.[E]	1xOxidation [M3]		0.0300579	0.00337921	1	1	1	O43491	O43491 [161-171]	0	1276.65	0	900920		High	High	0.004145	0.02879	20	19.16	K.VEMQPTELVSK.E	[161-171]		Used
	High	[K].SYTLVVAK.[D]			0.0488141	0.00887465	1	1	1	O43491	O43491 [87-94]	0	880.514	0	2000626		Medium	Medium	0.01413	0.04771	37	22.48	K.SYTLVVAK.D	[87-94]		Used
	Medium	[K].VKETQEDKLEGGAAKR.[E]			0.0849573	0.0141828	1	1	1	O43491	O43491 [177-192]	3	1758.93	0	208381		Medium	Medium	0.01926	0.08488	28	9.75	K.VKETQEDKLEGGAAKR.E	[177-192]		Used
	Medium	[K].EVAENQQNQSSDPEEEKGSQPPPAAESQSSLRR.[Q]			0.110539	0.0177388	1	1	1	O43491	O43491 [29-61]	2	3609.66	0	165306		Medium	Medium	0.02252	0.1123	7	16.91	K.EVAENQQNQSSDPEEEKGSQPPPAAESQSSLRR.Q	[29-61]		Used
	Medium	[K].DSEGVDIK.[L]			0.117811	0.0190362	1	1	1	O43491	O43491 [413-420]	0	862.415	0	1487101		Medium	Medium	0.02429	0.1202	28	14.7	K.DSEGVDIK.L	[413-420]		Used
	Medium	[K].GSQPPPAAESQSSLRR.[Q]			0.187428	0.0271577	1	1	1	O43491	O43491 [46-61]	1	1667.85	0	93481.9		Medium	Medium	0.03602	0.1976	17	13.69	K.GSQPPPAAESQSSLRR.Q	[46-61]		Used
	Medium	[KR].GQVLFDK.[V]			0.218367	0.0373133	2	2	1	O43491; Q9Y2J2	O43491 [240-246]; Q9Y2J2 [132-138]	0	806.441	0	551156	Shared	Medium	Medium	0.04746	0.2327	24	20.31	K.GQVLFDK.V	[240-246]		Used
	Medium	[K].NWLDPAK.[E]	1xCarbamidomethyl [N-Term]		0.227949	0.038968	2	2	1	O43491; Q9Y2J2	O43491 [271-277]; Q9Y2J2 [163-169]	0	900.457	0	96355	Shared	Medium	Medium	0.04999	0.244	18	25.43	K.NWLDPAK.E	[271-277]		Used
Master Protein	P02545	Prelamin-A/C OS=Homo sapiens OX=9606 GN=LMNA PE=1 SV=1	27	17	17	16	1	664	74.1	7.02	293	17	1	8.8131e+06	High	Acetyl [N-Term]
	Confidence	Annotated Sequence	Modifications	Modifications in Master Proteins	Qvality PEP	Qvality q-value	# Protein Groups	# Proteins	# PSMs	Master Protein Accessions	Positions in Master Proteins	# Missed Cleavages	Theo. MH+ [Da]	# Razor Quan Results	Abundance: F1: Sample	Quan Info	Found in Sample: [S1] F1: Sample	Confidence (by Search Engine): A2 Mascot	Percolator q-Value (by Search Engine): A2 Mascot	Percolator PEP (by Search Engine): A2 Mascot	Ions Score (by Search Engine): A2 Mascot	Top Apex RT [min]	Sequence in Protein	Positions in Protein	Peptide Group Modifications in Protein	Quan Usage
	High	[R].NSNLVGAAHEELQQSR.[I]			2.0062e-06	0	1	1	1	P02545	P02545 [281-296]	0	1752.86	0	422034		High	High	0	9.497e-07	46	22.44	R.NSNLVGAAHEELQQSR.I	[281-296]		Used
	High	[R].SVGGSGGGSFGDNLVTR.[S]			0.00010519	0	1	1	1	P02545	P02545 [628-644]	0	1566.75	0	144961		High	High	0	6.709e-05	59	25.02	R.SVGGSGGGSFGDNLVTR.S	[628-644]		Used
	High	[R].ITESEEVVSR.[E]			0.00243862	0	1	1	1	P02545	P02545 [63-72]	0	1148.58	0	1.04058e+06		High	High	0	0.001965	70	16.6	R.ITESEEVVSR.E	[63-72]		Used
	High	[R].LADALQELR.[A]			0.000166744	0	1	1	1	P02545	P02545 [241-249]	0	1028.57	0	654516		High	High	0	0.0001101	48	27.41	R.LADALQELR.A	[241-249]		Used
	High	[R].VAVEEVDEEGKFVR.[L]			3.95445e-06	0	1	1	1	P02545	P02545 [440-453]	1	1605.81	0	459279		High	High	0	1.969e-06	46	23.71	R.VAVEEVDEEGKFVR.L	[440-453]		Used
	High	[K].AAYEAELGDAR.[K]			0.00019122	0	1	1	1	P02545	P02545 [79-89]	0	1165.55	0	310061		High	High	0	0.0001272	56	20.43	K.AAYEAELGDAR.K	[79-89]		Used
	High	[K].AAYEAELGDARK.[T]			0.000193616	0	1	1	1	P02545	P02545 [79-90]	1	1293.64	0	276470		High	High	0	0.0001293	31	17.63	K.AAYEAELGDARK.T	[79-90]		Used
	High	[K].EAALSTALSEKR.[T]			0.000240752	0	1	1	1	P02545	P02545 [145-156]	1	1275.69	0	364639		High	High	0	0.0001628	43	19.78	K.EAALSTALSEKR.T	[145-156]		Used
	High	[R].TLEGELHDLR.[G]			0.00635118	0	1	1	1	P02545	P02545 [157-166]	0	1182.61	0	96665.9		High	High	0	0.005483	18	24.91	R.TLEGELHDLR.G	[157-166]		Used
	High	[R].SLETENAGLR.[L]			0.0113738	0.000591722	1	1	1	P02545	P02545 [51-60]	0	1089.55	0	1.03142e+06		High	High	0.0005679	0.01022	58	18.12	R.SLETENAGLR.L	[51-60]		Used
	High	[R].SGAQASSTPLSPTR.[I]			0.0221348	0.00206117	1	1	1	P02545	P02545 [12-25]	0	1359.69	0	772109		High	High	0.001968	0.02083	22	16.51	R.SGAQASSTPLSPTR.I	[12-25]		Used
	High	[R].LQEKEDLQELNDR.[L]			0.039755	0.00658926	1	1	1	P02545	P02545 [29-41]	1	1629.81	0	345464		Medium	Medium	0.01216	0.03842	38	20.13	R.LQEKEDLQELNDR.L	[29-41]		Used
	High	[R].LSPSPTSQR.[S]			0.0404837	0.00658926	1	1	1	P02545	P02545 [389-397]	0	972.511	0	1.04507e+06		Medium	Medium	0.01216	0.03932	38	11.43	R.LSPSPTSQR.S	[389-397]		Used
	Medium	[K].NIYSEELR.[E]			0.115117	0.0190362	1	1	1	P02545	P02545 [209-216]	0	1023.51	0	471627		Medium	Medium	0.02429	0.1168	30	21.88	K.NIYSEELR.E	[209-216]		Used
	Medium	[K].LLEGEEER.[L]			0.136798	0.0218106	2	3	1	P02545; Q03252	P02545 [379-386]; Q03252 [394-401]	0	974.479	0	984021	Shared	Medium	Medium	0.02751	0.1411	35	14.75	K.LLEGEEER.L	[379-386]		Used
	Medium	[R].AQHEDQVEQYKK.[E]			0.190554	0.0286204	1	1	1	P02545	P02545 [250-261]	1	1502.72	0	267591		Medium	Medium	0.03667	0.2008	25	9.43	R.AQHEDQVEQYKK.E	[250-261]		Used
	Medium	[-].METPSQR.[R]	1xAcetyl [N-Term]; 1xOxidation [M1]	P02545 1xAcetyl [N-Term]	0.201298	0.0329871	1	1	1	P02545	P02545 [1-7]	0	906.399	0	126591		Medium	Medium	0.04093	0.2126	16	9.89	-.METPSQR.R	[1-7]	1xAcetyl [N-Term]	Used
Master Protein	P68366	Tubulin alpha-4A chain OS=Homo sapiens OX=9606 GN=TUBA4A PE=1 SV=1	45	17	25	3	1	448	49.9	5.06	293	17	0	2.94173e+06	High
	Confidence	Annotated Sequence	Modifications	Modifications in Master Proteins	Qvality PEP	Qvality q-value	# Protein Groups	# Proteins	# PSMs	Master Protein Accessions	Positions in Master Proteins	# Missed Cleavages	Theo. MH+ [Da]	# Razor Quan Results	Abundance: F1: Sample	Quan Info	Found in Sample: [S1] F1: Sample	Confidence (by Search Engine): A2 Mascot	Percolator q-Value (by Search Engine): A2 Mascot	Percolator PEP (by Search Engine): A2 Mascot	Ions Score (by Search Engine): A2 Mascot	Top Apex RT [min]	Sequence in Protein	Positions in Protein	Peptide Group Modifications in Protein	Quan Usage
	High	[R].RNLDIERPTYTNLNR.[L]			0.000616331	0	2	7	1	P68363; P68366	P68363 [215-229]; P68366 [215-229]	1	1874.98	0	96946.6	Shared	High	High	0	0.0004484	45	22.16	R.RNLDIERPTYTNLNR.L	[215-229]		Not Used
	High	[R].QLFHPEQLITGKEDAANNYAR.[G]			1.16827e-05	0	2	6	1	P68363; P68366	P68363 [85-105]; P68366 [85-105]	1	2415.21	0	969694	Shared	High	High	0	6.322e-06	53	29.24	R.QLFHPEQLITGKEDAANNYAR.G	[85-105]		Not Used
	High	[R].LSVDYGKK.[S]			0.00126879	0	2	5	1	P68363; P68366	P68363 [157-164]; P68366 [157-164]	1	909.504	0	2.38936e+06	Shared	High	High	0	0.0009705	57	14.24	R.LSVDYGKK.S	[157-164]		Not Used
	High	[R].IHFPLATYAPVISAEK.[A]			3.473e-05	0	2	6	2	P68363; P68366	P68363 [265-280]; P68366 [265-280]	0	1756.96	0	778467	Shared	High	High	0	2.036e-05	43	36.46	R.IHFPLATYAPVISAEK.A	[265-280]		Not Used
	High	[R].NLDIERPTYTNLNR.[L]	1xCarbamidomethyl [N-Term]		0.00020224	0	2	7	1	P68363; P68366	P68363 [216-229]; P68366 [216-229]	0	1775.9	0	452101	Shared	High	High	0	0.0001356	29	25.9	R.NLDIERPTYTNLNR.L	[216-229]		Not Used
	High	[R].NLDIERPTYTNLNR.[L]			0.00174273	0	2	7	1	P68363; P68366	P68363 [216-229]; P68366 [216-229]	0	1718.88	0	5829370	Shared	High	High	0	0.00137	38	25.38	R.NLDIERPTYTNLNR.L	[216-229]		Not Used
	High	[R].AVCMLSNTTAIAEAWAR.[L]	1xCarbamidomethyl [C3]; 1xOxidation [M4]		0.00456971	0	2	6	1	P68363; P68366	P68363 [374-390]; P68366 [374-390]	0	1880.9	0	92083.7	Shared	High	High	0	0.003842	43	35.1	R.AVCMLSNTTAIAEAWAR.L	[374-390]		Not Used
	High	[R].AVCMLSNTTAIAEAWAR.[L]	1xCarbamidomethyl [C3]; 1xCarbamidomethyl [N-Term]		0.000867959	0	2	6	1	P68363; P68366	P68363 [374-390]; P68366 [374-390]	0	1921.93	0	125404	Shared	High	High	0	0.0006483	45	29.71	R.AVCMLSNTTAIAEAWAR.L	[374-390]		Not Used
	High	[R].AVFVDLEPTVIDEIR.[N]			0.00760343	0	1	1	2	P68366	P68366 [65-79]	0	1715.92	0	112702		High	High	0	0.006657	20	42.39	R.AVFVDLEPTVIDEIR.N	[65-79]		Used
	High	[K].VGINYQPPTVVPGGDLAK.[V]			2.04026e-08	0	2	7	2	P68363; P68366	P68363 [353-370]; P68366 [353-370]	0	1824.99	0	4.49206e+06	Shared	High	High	0	6.896e-09	40	32.41	K.VGINYQPPTVVPGGDLAK.V	[353-370]		Not Used
	High	[K].YMACCLLYR.[G]	2xCarbamidomethyl [C4; C5]; 1xOxidation [M2]		0.0035197	0	2	5	1	P68363; P68366	P68363 [312-320]; P68366 [312-320]	0	1265.55	0	504005	Shared	High	High	0	0.002916	49	26.6	K.YMACCLLYR.G	[312-320]		Not Used
	High	[K].EIIDPVLDR.[I]			0.0142963	0.000591722	1	1	1	P68366	P68366 [113-121]	0	1069.59	0	1.22673e+06		High	High	0.0005679	0.01303	39	28.71	K.EIIDPVLDR.I	[113-121]		Used
	High	[K].DVNAAIAAIK.[T]			0.0119508	0.000591722	1	1	1	P68366	P68366 [327-336]	0	985.568	0	1.60229e+06		High	High	0.0005679	0.01075	41	27.5	K.DVNAAIAAIK.T	[327-336]		Used
	High	[K].VGINYQPPTVVPGGDLAK.[V]	1xCarbamidomethyl [N-Term]		0.0193363	0.0016405	2	7	1	P68363; P68366	P68363 [353-370]; P68366 [353-370]	0	1882.01	0	48914.5	Shared	High	High	0.001572	0.01801	19	32.55	K.VGINYQPPTVVPGGDLAK.V	[353-370]		Not Used
	Medium	[R].AFVHWYVGEGMEEGEFSEAR.[E]	1xCarbamidomethyl [N-Term]		0.0602156	0.0111705	2	6	1	P68363; P68366	P68363 [403-422]; P68366 [403-422]	0	2387.04	0	60340.6	Shared	Medium	Medium	0.01674	0.05954	28	28.94	R.AFVHWYVGEGMEEGEFSEAR.E	[403-422]		Not Used
	Medium	[R].QIFHPEQLITGK.[E]			0.0674391	0.0115402	2	8	4	P68363; P68366	P68363 [85-96]; P68366 [85-96]	0	1410.77	0	780701	Shared	Medium	Medium	0.01683	0.06665	23	30.18	R.QLFHPEQLITGK.E	[85-96]		Not Used
	Medium	[R].EDMAALEK.[D]			0.0741612	0.0134804	2	4	1	P68363; P68366	P68363 [423-430]; P68366 [423-430]	0	906.424	0	2.41344e+06	Shared	Medium	Medium	0.01908	0.07394	53	17.98	R.EDMAALEK.D	[423-430]		Not Used
	Medium	[K].AYHEQLSVAEITNACFEPANQMVK.[C]	1xCarbamidomethyl [C15]; 1xOxidation [M22]		0.115117	0.0190362	2	5	1	P68363; P68366	P68363 [281-304]; P68366 [281-304]	0	2766.29	0	158254	Shared	Medium	Medium	0.02429	0.1169	8	32.53	K.AYHEQLSVAEITNACFEPANQMVK.C	[281-304]		Not Used
	Medium	[R].EDMAALEK.[D]	1xOxidation [M3]		0.129184	0.0214446	2	4	1	P68363; P68366	P68363 [423-430]; P68366 [423-430]	0	922.419	0	3.46742e+06	Shared	Medium	Medium	0.02641	0.1326	28	10.91	R.EDMAALEK.D	[423-430]		Not Used
	Medium	[R].LDHKFDLMYAK.[R]			0.167703	0.0250052	2	7	1	P68363; P68366	P68363 [391-401]; P68366 [391-401]	1	1380.7	0	473338	Shared	Medium	Medium	0.03206	0.175	14	24.72	R.LDHKFDLMYAK.R	[391-401]		Not Used
	Medium	[R].LSVDYGK.[K]			0.177326	0.0264537	2	5	1	P68363; P68366	P68363 [157-163]; P68366 [157-163]	0	781.409	0	3501658	Shared	Medium	Medium	0.03308	0.186	48	17.7	R.LSVDYGK.K	[157-163]		Not Used
Master Protein	P08133	Annexin A6 OS=Homo sapiens OX=9606 GN=ANXA6 PE=1 SV=3	40	25	27	25	1	673	75.8	5.6	285	25	0	1.82854e+07	High
	Confidence	Annotated Sequence	Modifications	Modifications in Master Proteins	Qvality PEP	Qvality q-value	# Protein Groups	# Proteins	# PSMs	Master Protein Accessions	Positions in Master Proteins	# Missed Cleavages	Theo. MH+ [Da]	# Razor Quan Results	Abundance: F1: Sample	Quan Info	Found in Sample: [S1] F1: Sample	Confidence (by Search Engine): A2 Mascot	Percolator q-Value (by Search Engine): A2 Mascot	Percolator PEP (by Search Engine): A2 Mascot	Ions Score (by Search Engine): A2 Mascot	Top Apex RT [min]	Sequence in Protein	Positions in Protein	Peptide Group Modifications in Protein	Quan Usage
	High	[K].GTVRPANDFNPDADAK.[A]			1.1244e-06	0	1	1	1	P08133	P08133 [355-370]	0	1687.8	0	1.6162e+06		High	High	0	5.092e-07	42	18.32	K.GTVRPANDFNPDADAK.A	[355-370]		Used
	High	[K].GAGTDEKTLTR.[I]			0.00113432	0	1	1	1	P08133	P08133 [614-624]	1	1148.59	0	151033		High	High	0	0.0008605	30	9.9	K.GAGTDEKTLTR.I	[614-624]		Used
	High	[R].ILISLATGHR.[E]			0.00765073	0	1	1	1	P08133	P08133 [500-509]	0	1080.65	0	213219		High	High	0	0.006674	38	25.61	R.ILISLATGHR.E	[500-509]		Used
	High	[R].ILISLATGHREEGGENLDQAR.[E]			0.000183066	0	1	1	2	P08133	P08133 [500-520]	1	2279.17	0	446854		High	High	0	0.001276	27	25.68	R.ILISLATGHREEGGENLDQAR.E	[500-520]		Used
	High	[K].MTNYDVEHTIK.[K]	1xOxidation [M1]		0.000208634	0	1	1	1	P08133	P08133 [569-579]	0	1366.63	0	220897		High	High	0	0.0001395	48	18.09	K.MTNYDVEHTIK.K	[569-579]		Used
	High	[K].CLIEILASR.[T]	1xCarbamidomethyl [C1]		0.00332815	0	1	1	1	P08133	P08133 [114-122]	0	1074.6	0	266998		High	High	0	0.002736	30	35.18	K.CLIEILASR.T	[114-122]		Used
	High	[R].EEGGENLDQAR.[E]			0.000226221	0	1	1	1	P08133	P08133 [510-520]	0	1217.54	0	571271		High	High	0	0.0001521	59	12.92	R.EEGGENLDQAR.E	[510-520]		Used
	High	[K].TTGKPIEASIR.[G]			4.59594e-05	0	1	1	1	P08133	P08133 [221-231]	0	1172.66	0	2822038		High	High	0	2.751e-05	31	15.27	K.TTGKPIEASIR.G	[221-231]		Used
	High	[R].TNEQMHQLVAAYK.[D]	1xOxidation [M5]		0.00188956	0	1	1	1	P08133	P08133 [123-135]	0	1548.75	0	509363		High	High	0	0.001488	54	17.44	R.TNEQMHQLVAAYK.D	[123-135]		Used
	High	[K].EIKDAISGIGTDEK.[C]			0.000857221	0	1	1	1	P08133	P08133 [100-113]	1	1475.76	0	369929		High	High	0	0.000638	47	22.33	K.EIKDAISGIGTDEK.C	[100-113]		Used
	High	[R].AINEAYKEDYHK.[S]			0.0124795	0.000591722	1	1	1	P08133	P08133 [472-483]	1	1480.71	0	766148		High	High	0.0005679	0.01127	32	13.79	R.AINEAYKEDYHK.S	[472-483]		Used
	High	[R].GELSGDFEK.[L]			0.0239718	0.00206117	1	1	1	P08133	P08133 [232-240]	0	981.452	0	1.69725e+06		High	High	0.001968	0.02254	44	19.41	R.GELSGDFEK.L	[232-240]		Used
	High	[R].SEIDLLNIR.[R]			0.0259583	0.00252921	1	1	1	P08133	P08133 [630-638]	0	1072.6	0	327913		High	High	0.002416	0.02454	28	34.46	R.SEIDLLNIR.R	[630-638]		Used
	High	[R].STPEYFAER.[L]			0.0281058	0.00296183	1	1	1	P08133	P08133 [251-259]	0	1099.51	0	1.78342e+06		High	High	0.003764	0.02675	40	21.32	R.STPEYFAER.L	[251-259]		Used
	High	[K].SLEDALSSDTSGHFR.[R]			0.0298751	0.00337921	1	1	2	P08133	P08133 [484-498]	0	1621.75	0	789308		High	High	0.004145	0.02846	19	27.43	K.SLEDALSSDTSGHFR.R	[484-498]		Used
	High	[R].GSIHDFPGFDPNQDAEALYTAMK.[G]	1xOxidation [M22]		0.0335413	0.00517242	1	1	1	P08133	P08133 [12-34]	0	2540.14	0	84544.3		High	High	0.005828	0.03221	8	35.19	R.GSIHDFPGFDPNQDAEALYTAMK.G	[12-34]		Used
	High	[R].SELDMLDIR.[E]	1xOxidation [M5]		0.0445945	0.00696106	1	1	1	P08133	P08133 [282-290]	0	1107.54	0	447108		Medium	Medium	0.01247	0.04341	31	28.03	R.SELDMLDIR.E	[282-290]		Used
	High	[R].DLEADIIGDTSGHFQK.[M]			0.0445945	0.00696106	1	1	1	P08133	P08133 [141-156]	0	1745.83	0	422824		Medium	Medium	0.01247	0.04354	25	34	R.DLEADIIGDTSGHFQK.M	[141-156]		Used
	High	[K].MLVVLLQGTR.[E]	1xOxidation [M1]		0.0462381	0.00730098	1	1	1	P08133	P08133 [157-166]	0	1145.67	0	134407		Medium	Medium	0.01271	0.04518	33	30.52	K.MLVVLLQGTR.E	[157-166]		Used
	Medium	[R].LILGLMMPPAHYDAK.[Q]	2xOxidation [M6; M7]		0.0711448	0.0125046	1	1	1	P08133	P08133 [428-442]	0	1701.87	0	346139		Medium	Medium	0.0177	0.07054	16	29	R.LILGLMMPPAHYDAK.Q	[428-442]		Used
	Medium	[K].NKPLFFADK.[L]			0.093882	0.0154296	1	1	1	P08133	P08133 [599-607]	0	1079.59	0	360705		Medium	Medium	0.0206	0.0942	16	23.43	K.NKPLFFADK.L	[599-607]		Used
	Medium	[R].SEIDLLNIRR.[E]			0.115785	0.0190362	1	1	1	P08133	P08133 [630-639]	1	1228.7	0	926991		Medium	Medium	0.02429	0.1178	26	29.32	R.SEIDLLNIRR.E	[630-639]		Used
	Medium	[R].VFQEFIK.[M]			0.155008	0.023461	1	1	1	P08133	P08133 [562-568]	0	910.503	0	1.5817e+06		Medium	Medium	0.02916	0.1605	28	27.64	R.VFQEFIK.M	[562-568]		Used
	Medium	[R].QRQEVCQSYK.[S]	1xCarbamidomethyl [C6]		0.184346	0.0270341	1	1	1	P08133	P08133 [54-63]	1	1325.63	0	299846		Medium	Medium	0.03433	0.1936	22	9.57	R.QRQEVCQSYK.S	[54-63]		Used
	Medium	[K].ALIEILATR.[T]			0.185369	0.0271577	1	1	1	P08133	P08133 [457-465]	0	999.62	0	1.12926e+06		Medium	Medium	0.03433	0.1948	19	34.67	K.ALIEILATR.T	[457-465]		Used
Master Protein	P68363	Tubulin alpha-1B chain OS=Homo sapiens OX=9606 GN=TUBA1B PE=1 SV=1	49	18	26	4	1	451	50.1	5.06	283	18	18	3.01809e+07	High
	Confidence	Annotated Sequence	Modifications	Modifications in Master Proteins	Qvality PEP	Qvality q-value	# Protein Groups	# Proteins	# PSMs	Master Protein Accessions	Positions in Master Proteins	# Missed Cleavages	Theo. MH+ [Da]	# Razor Quan Results	Abundance: F1: Sample	Quan Info	Found in Sample: [S1] F1: Sample	Confidence (by Search Engine): A2 Mascot	Percolator q-Value (by Search Engine): A2 Mascot	Percolator PEP (by Search Engine): A2 Mascot	Ions Score (by Search Engine): A2 Mascot	Top Apex RT [min]	Sequence in Protein	Positions in Protein	Peptide Group Modifications in Protein	Quan Usage
	High	[R].RNLDIERPTYTNLNR.[L]			0.000616331	0	2	7	1	P68363; P68366	P68363 [215-229]; P68366 [215-229]	1	1874.98	0	96946.6	Shared	High	High	0	0.0004484	45	22.16	R.RNLDIERPTYTNLNR.L	[215-229]		Used
	High	[R].QLFHPEQLITGKEDAANNYAR.[G]			1.16827e-05	0	2	6	1	P68363; P68366	P68363 [85-105]; P68366 [85-105]	1	2415.21	0	969694	Shared	High	High	0	6.322e-06	53	29.24	R.QLFHPEQLITGKEDAANNYAR.G	[85-105]		Used
	High	[R].LSVDYGKK.[S]			0.00126879	0	2	5	1	P68363; P68366	P68363 [157-164]; P68366 [157-164]	1	909.504	0	2.38936e+06	Shared	High	High	0	0.0009705	57	14.24	R.LSVDYGKK.S	[157-164]		Used
	High	[R].IHFPLATYAPVISAEK.[A]			3.473e-05	0	2	6	2	P68363; P68366	P68363 [265-280]; P68366 [265-280]	0	1756.96	0	778467	Shared	High	High	0	2.036e-05	43	36.46	R.IHFPLATYAPVISAEK.A	[265-280]		Used
	High	[R].NLDIERPTYTNLNR.[L]	1xCarbamidomethyl [N-Term]		0.00020224	0	2	7	1	P68363; P68366	P68363 [216-229]; P68366 [216-229]	0	1775.9	0	452101	Shared	High	High	0	0.0001356	29	25.9	R.NLDIERPTYTNLNR.L	[216-229]		Used
	High	[R].NLDIERPTYTNLNR.[L]			0.00174273	0	2	7	1	P68363; P68366	P68363 [216-229]; P68366 [216-229]	0	1718.88	0	5829370	Shared	High	High	0	0.00137	38	25.38	R.NLDIERPTYTNLNR.L	[216-229]		Used
	High	[R].AVCMLSNTTAIAEAWAR.[L]	1xCarbamidomethyl [C3]; 1xOxidation [M4]		0.00456971	0	2	6	1	P68363; P68366	P68363 [374-390]; P68366 [374-390]	0	1880.9	0	92083.7	Shared	High	High	0	0.003842	43	35.1	R.AVCMLSNTTAIAEAWAR.L	[374-390]		Used
	High	[R].AVCMLSNTTAIAEAWAR.[L]	1xCarbamidomethyl [C3]; 1xCarbamidomethyl [N-Term]		0.000867959	0	2	6	1	P68363; P68366	P68363 [374-390]; P68366 [374-390]	0	1921.93	0	125404	Shared	High	High	0	0.0006483	45	29.71	R.AVCMLSNTTAIAEAWAR.L	[374-390]		Used
	High	[K].VGINYQPPTVVPGGDLAK.[V]			2.04026e-08	0	2	7	2	P68363; P68366	P68363 [353-370]; P68366 [353-370]	0	1824.99	0	4.49206e+06	Shared	High	High	0	6.896e-09	40	32.41	K.VGINYQPPTVVPGGDLAK.V	[353-370]		Used
	High	[K].YMACCLLYR.[G]	2xCarbamidomethyl [C4; C5]; 1xOxidation [M2]		0.0035197	0	2	5	1	P68363; P68366	P68363 [312-320]; P68366 [312-320]	0	1265.55	0	504005	Shared	High	High	0	0.002916	49	26.6	K.YMACCLLYR.G	[312-320]		Used
	High	[K].DVNAAIATIK.[T]	1xCarbamidomethyl [N-Term]		0.00697087	0	1	5	1	P68363	P68363 [327-336]	0	1072.6	0	432421		High	High	0	0.00606	24	26.71	K.DVNAAIATIK.T	[327-336]		Used
	High	[K].VGINYQPPTVVPGGDLAK.[V]	1xCarbamidomethyl [N-Term]		0.0193363	0.0016405	2	7	1	P68363; P68366	P68363 [353-370]; P68366 [353-370]	0	1882.01	0	48914.5	Shared	High	High	0.001572	0.01801	19	32.55	K.VGINYQPPTVVPGGDLAK.V	[353-370]		Used
	High	[R].AVFVDLEPTVIDEVR.[T]			0.0193363	0.0016405	1	3	1	P68363	P68363 [65-79]	0	1701.91	0	264212		High	High	0.001572	0.01799	21	40.27	R.AVFVDLEPTVIDEVR.T	[65-79]		Used
	High	[K].TIGGGDDSFNTFFSETGAGK.[H]			0.0251759	0.00252921	1	5	2	P68363	P68363 [41-60]	0	2007.89	0	792919		High	High	0.002416	0.02384	25	36.52	K.TIGGGDDSFNTFFSETGAGK.H	[41-60]		Used
	High	[K].EIIDLVLDR.[I]			0.0261176	0.00252921	1	3	1	P68363	P68363 [113-121]	0	1085.62	0	2.05782e+06		High	High	0.002416	0.02482	39	37.49	K.EIIDLVLDR.I	[113-121]		Used
	Medium	[R].AFVHWYVGEGMEEGEFSEAR.[E]	1xCarbamidomethyl [N-Term]		0.0602156	0.0111705	2	6	1	P68363; P68366	P68363 [403-422]; P68366 [403-422]	0	2387.04	0	60340.6	Shared	Medium	Medium	0.01674	0.05954	28	28.94	R.AFVHWYVGEGMEEGEFSEAR.E	[403-422]		Used
	Medium	[R].QIFHPEQLITGK.[E]			0.0674391	0.0115402	2	8	4	P68363; P68366	P68363 [85-96]; P68366 [85-96]	0	1410.77	0	780701	Shared	Medium	Medium	0.01683	0.06665	23	30.18	R.QLFHPEQLITGK.E	[85-96]		Used
	Medium	[R].EDMAALEK.[D]			0.0741612	0.0134804	2	4	1	P68363; P68366	P68363 [423-430]; P68366 [423-430]	0	906.424	0	2.41344e+06	Shared	Medium	Medium	0.01908	0.07394	53	17.98	R.EDMAALEK.D	[423-430]		Used
	Medium	[K].AYHEQLSVAEITNACFEPANQMVK.[C]	1xCarbamidomethyl [C15]; 1xOxidation [M22]		0.115117	0.0190362	2	5	1	P68363; P68366	P68363 [281-304]; P68366 [281-304]	0	2766.29	0	158254	Shared	Medium	Medium	0.02429	0.1169	8	32.53	K.AYHEQLSVAEITNACFEPANQMVK.C	[281-304]		Used
	Medium	[R].EDMAALEK.[D]	1xOxidation [M3]		0.129184	0.0214446	2	4	1	P68363; P68366	P68363 [423-430]; P68366 [423-430]	0	922.419	0	3.46742e+06	Shared	Medium	Medium	0.02641	0.1326	28	10.91	R.EDMAALEK.D	[423-430]		Used
	Medium	[R].LDHKFDLMYAK.[R]			0.167703	0.0250052	2	7	1	P68363; P68366	P68363 [391-401]; P68366 [391-401]	1	1380.7	0	473338	Shared	Medium	Medium	0.03206	0.175	14	24.72	R.LDHKFDLMYAK.R	[391-401]		Used
	Medium	[R].LSVDYGK.[K]			0.177326	0.0264537	2	5	1	P68363; P68366	P68363 [157-163]; P68366 [157-163]	0	781.409	0	3501658	Shared	Medium	Medium	0.03308	0.186	48	17.7	R.LSVDYGK.K	[157-163]		Used
Master Protein	P60201	Myelin proteolipid protein OS=Homo sapiens OX=9606 GN=PLP1 PE=1 SV=2	27	7	14	7	1	277	30.1	8.35	276	7	0	2.13237e+08	High
	Confidence	Annotated Sequence	Modifications	Modifications in Master Proteins	Qvality PEP	Qvality q-value	# Protein Groups	# Proteins	# PSMs	Master Protein Accessions	Positions in Master Proteins	# Missed Cleavages	Theo. MH+ [Da]	# Razor Quan Results	Abundance: F1: Sample	Quan Info	Found in Sample: [S1] F1: Sample	Confidence (by Search Engine): A2 Mascot	Percolator q-Value (by Search Engine): A2 Mascot	Percolator PEP (by Search Engine): A2 Mascot	Ions Score (by Search Engine): A2 Mascot	Top Apex RT [min]	Sequence in Protein	Positions in Protein	Peptide Group Modifications in Protein	Quan Usage
	High	[K].GLSATVTGGQK.[G]	1xCarbamidomethyl [N-Term]		0.000820672	0	1	1	1	P60201	P60201 [112-122]	0	1075.57	0	3731218		High	High	0	0.0006099	37	15.56	K.GLSATVTGGQK.G	[112-122]		Used
	High	[K].GLSATVTGGQK.[G]			8.40697e-05	0	1	1	3	P60201	P60201 [112-122]	0	1018.55	0	7.96442e+07		High	High	0	5.282e-05	66	15.44	K.GLSATVTGGQK.G	[112-122]		Used
	High	[K].VCGSNLLSICK.[T]	2xCarbamidomethyl [C2; C10]; 1xCarbamidomethyl [N-Term]		0.000208634	0	1	1	1	P60201	P60201 [219-229]	0	1307.64	0	308006		High	High	0	0.0001402	43	27.64	K.VCGSNLLSICK.T	[219-229]		Used
	High	[K].TSASIGSLCADAR.[M]	1xCarbamidomethyl [C9]		2.60575e-06	0	1	1	1	P60201	P60201 [193-205]	0	1308.62	0	24279200		High	High	0	1.262e-06	68	22.28	K.TSASIGSLCADAR.M	[193-205]		Used
	High	[K].TSASIGSLCADAR.[M]	1xCarbamidomethyl [C9]; 1xCarbamidomethyl [N-Term]		1.6423e-07	0	1	1	1	P60201	P60201 [193-205]	0	1365.64	0	837285		High	High	0	6.469e-08	81	22.66	K.TSASIGSLCADAR.M	[193-205]		Used
	High	[K].LIETYFSK.[N]			0.0162739	0.00117686	1	1	2	P60201	P60201 [46-53]	0	1000.53	0	95008584		High	High	0.001131	0.01501	44	26.98	K.LIETYFSK.N	[46-53]		Used
	High	[R].GQHQAHSLER.[V]			0.0247175	0.00206117	1	1	1	P60201	P60201 [128-137]	0	1162.57	0	332295		High	High	0.001968	0.0233	27	7.54	R.GQHQAHSLER.V	[128-137]		Used
	High	[K].VCGSNLLSICK.[T]	2xCarbamidomethyl [C2; C10]		0.0256425	0.00252921	1	1	1	P60201	P60201 [219-229]	0	1250.62	0	5555332		High	High	0.002416	0.02428	20	27.36	K.VCGSNLLSICK.T	[219-229]		Used
	High	[M].GLLECCAR.[C]	2xCarbamidomethyl [C5; C6]		0.0440593	0.00658926	1	1	1	P60201	P60201 [2-9]	0	978.45	0	243840		Medium	Medium	0.01216	0.04285	25	19.25	M.GLLECCAR.C	[2-9]		Used
	Medium	[R].MYGVLPWNAFPGK.[V]	1xCarbamidomethyl [N-Term]		0.0772999	0.013885	1	1	1	P60201	P60201 [206-218]	0	1536.77	0	330250		Medium	Medium	0.01908	0.07694	15	34.5	R.MYGVLPWNAFPGK.V	[206-218]		Used
	Medium	[K].LIETYFSK.[N]	1xCarbamidomethyl [N-Term]		0.139161	0.0218106	1	1	1	P60201	P60201 [46-53]	0	1057.56	0	2.96696e+06		Medium	Medium	0.02751	0.1431	33	27.96	K.LIETYFSK.N	[46-53]		Used
Master Protein	Q16352	Alpha-internexin OS=Homo sapiens OX=9606 GN=INA PE=1 SV=2	41	19	21	15	1	499	55.4	5.4	273	19	0	1.37705e+07	High
	Confidence	Annotated Sequence	Modifications	Modifications in Master Proteins	Qvality PEP	Qvality q-value	# Protein Groups	# Proteins	# PSMs	Master Protein Accessions	Positions in Master Proteins	# Missed Cleavages	Theo. MH+ [Da]	# Razor Quan Results	Abundance: F1: Sample	Quan Info	Found in Sample: [S1] F1: Sample	Confidence (by Search Engine): A2 Mascot	Percolator q-Value (by Search Engine): A2 Mascot	Percolator PEP (by Search Engine): A2 Mascot	Ions Score (by Search Engine): A2 Mascot	Top Apex RT [min]	Sequence in Protein	Positions in Protein	Peptide Group Modifications in Protein	Quan Usage
	High	[R].RPPASDGLDLSQAAAR.[T]			0.00212668	0	1	1	2	Q16352	Q16352 [68-83]	0	1624.84	0	379212		High	High	0.0005679	0.01148	26	21.76	R.RPPASDGLDLSQAAAR.T	[68-83]		Used
	High	[K].FANLNEQAAR.[S]			0.000800491	0	1	1	1	Q16352	Q16352 [291-300]	0	1133.57	0	1.37854e+06		High	High	0	0.0005934	39	18.77	K.FANLNEQAAR.S	[291-300]		Used
	High	[R].ILSATTSK.[V]			0.00316663	0	1	1	1	Q16352	Q16352 [431-438]	0	820.477	0	1.73604e+06		High	High	0	0.002593	55	11.84	R.ILSATTSK.V	[431-438]		Used
	High	[R].HSAEVAGYQDSIGQLENDLR.[N]			6.11995e-05	0	1	1	1	Q16352	Q16352 [347-366]	0	2202.04	0	127668		High	High	0	3.756e-05	64	34.12	R.HSAEVAGYQDSIGQLENDLR.N	[347-366]		Used
	High	[K].KVESLLDELAFVR.[Q]			0.00962305	0	1	1	1	Q16352	Q16352 [216-228]	1	1518.85	0	53170.9		High	High	0	0.008547	32	41.02	K.KVESLLDELAFVR.Q	[216-228]		Used
	High	[R].DGLAEEVQR.[L]			0.00154839	0	1	1	1	Q16352	Q16352 [169-177]	0	1016.5	0	1.71792e+06		High	High	0	0.001204	38	18.8	R.DGLAEEVQR.L	[169-177]		Used
	High	[R].VGELFQR.[E]			0.00882344	0	1	1	1	Q16352	Q16352 [139-145]	0	848.462	0	2054998		High	High	0	0.007803	42	22.26	R.VGELFQR.E	[139-145]		Used
	High	[R].ALEAELAALR.[Q]			0.00105926	0	1	1	1	Q16352	Q16352 [121-130]	0	1056.6	0	826478		High	High	0	0.0008008	67	31.84	R.ALEAELAALR.Q	[121-130]		Used
	High	[K].VSSTGLSLKKEEEEEEASK.[V]			0.00058275	0	1	1	2	Q16352	Q16352 [439-457]	2	2080.03	0	271251		High	High	0	0.000422	23	18.59	K.VSSTGLSLKKEEEEEEASK.V	[439-457]		Used
	High	[R].TNEKEQLQGLNDR.[F]			0.000643781	0	1	1	1	Q16352	Q16352 [92-104]	1	1544.77	0	656103		High	High	0	0.0004696	50	16.73	R.TNEKEQLQGLNDR.F	[92-104]		Used
	High	[R].DVDGATLAR.[L]			0.0212036	0.00206117	1	1	1	Q16352	Q16352 [202-210]	0	917.469	0	2.18448e+06		High	High	0.001968	0.01984	37	16.98	R.DVDGATLAR.L	[202-210]		Used
	High	[K].MALDIEIAAYR.[K]	1xCarbamidomethyl [N-Term]		0.0239718	0.00206117	4	4	1	P07196; P12036; P07197; Q16352	P07196 [380-390]; P12036 [393-403]; P07197 [392-402]; Q16352 [387-397]	0	1322.68	0	19362.9	Shared	High	High	0.001968	0.02259	17	28.08	K.MALDIEIAAYR.K	[387-397]		Not Used
	High	[R].GANESLER.[Q]			0.0226848	0.00206117	1	1	1	Q16352	Q16352 [331-338]	0	875.422	0	1381088		High	High	0.001968	0.02139	42	10.11	R.GANESLER.Q	[331-338]		Used
	High	[K].MALDIEIAAYRK.[L]	1xOxidation [M1]		0.0412253	0.00658926	4	4	1	P07196; P12036; P07197; Q16352	P07196 [380-391]; P12036 [393-404]; P07197 [392-403]; Q16352 [387-398]	1	1409.75	0	552078	Shared	Medium	Medium	0.01216	0.04003	20	28.04	K.MALDIEIAAYRK.L	[387-398]		Not Used
	High	[K].LLEGEETR.[LF]			0.0412253	0.00658926	3	3	1	P07196; P07197; Q16352	P07196 [392-399]; P07197 [404-411]; Q16352 [399-406]	0	946.484	0	13574989	Shared	Medium	Medium	0.01216	0.03994	67	14.68	K.LLEGEETR.F	[399-406]		Not Used
	High	[R].FAVFIEK.[V]			0.0414755	0.00658926	1	1	1	Q16352	Q16352 [105-111]	0	853.482	0	681411		Medium	Medium	0.01216	0.04028	32	29.39	R.FAVFIEK.V	[105-111]		Used
	High	[R].KLLEGEETR.[LF]			0.0518392	0.00953562	3	3	1	P07196; P07197; Q16352	P07196 [391-399]; P07197 [403-411]; Q16352 [398-406]	1	1074.58	0	784073	Shared	Medium	Medium	0.0154	0.05071	43	12.82	R.KLLEGEETR.F	[398-406]		Not Used
	Medium	[K].SNIEETTISSQK.[I]			0.0627857	0.0113412	1	1	1	Q16352	Q16352 [487-498]	0	1336.66	0	279965		Medium	Medium	0.01674	0.06222	25	17.53	K.SNIEETTISSQK.I	[487-498]		Used
	Medium	[R].SNVASSAACSSASSLGLGLAYR.[R]	1xCarbamidomethyl [C9]		0.0796191	0.0139295	1	1	1	Q16352	Q16352 [46-67]	0	2129.03	0	42172.6		Medium	Medium	0.01908	0.07949	12	32.35	R.SNVASSAACSSASSLGLGLAYR.R	[46-67]		Used
Master Protein	Q9NQW6	Anillin OS=Homo sapiens OX=9606 GN=ANLN PE=1 SV=2	16	18	22	18	1	1124	124.1	8.07	265	18	0	1.35307e+07	High
	Confidence	Annotated Sequence	Modifications	Modifications in Master Proteins	Qvality PEP	Qvality q-value	# Protein Groups	# Proteins	# PSMs	Master Protein Accessions	Positions in Master Proteins	# Missed Cleavages	Theo. MH+ [Da]	# Razor Quan Results	Abundance: F1: Sample	Quan Info	Found in Sample: [S1] F1: Sample	Confidence (by Search Engine): A2 Mascot	Percolator q-Value (by Search Engine): A2 Mascot	Percolator PEP (by Search Engine): A2 Mascot	Ions Score (by Search Engine): A2 Mascot	Top Apex RT [min]	Sequence in Protein	Positions in Protein	Peptide Group Modifications in Protein	Quan Usage
	High	[K].NWLSADTKEER.[D]			7.28539e-05	0	1	1	1	Q9NQW6	Q9NQW6 [1085-1095]	1	1348.65	0	302802		High	High	0	4.507e-05	50	20.6	K.NWLSADTKEER.D	[1085-1095]		Used
	High	[K].SNIHSSVMASPGGLSAVR.[T]	1xOxidation [M8]		7.41596e-06	0	1	1	1	Q9NQW6	Q9NQW6 [918-935]	0	1785.89	0	664929		High	High	0	3.87e-06	65	20.72	K.SNIHSSVMASPGGLSAVR.T	[918-935]		Used
	High	[K].SNIHSSVMASPGGLSAVR.[T]			0.00381599	0	1	1	1	Q9NQW6	Q9NQW6 [918-935]	0	1769.9	0	133106		High	High	0	0.003169	33	23.77	K.SNIHSSVMASPGGLSAVR.T	[918-935]		Used
	High	[R].LLLIATGK.[R]			0.00974301	0	1	1	1	Q9NQW6	Q9NQW6 [762-769]	0	828.555	0	2.11099e+06		High	High	0	0.008659	61	28.09	R.LLLIATGK.R	[762-769]		Used
	High	[K].VTSDPKVEQK.[I]			0.00741708	0	1	1	1	Q9NQW6	Q9NQW6 [534-543]	1	1130.61	0	378567		High	High	0	0.00647	32	8.2	K.VTSDPKVEQK.I	[534-543]		Used
	High	[R].EIEMSVDDDDINSSK.[V]	1xCarbamidomethyl [N-Term]		0.000116933	0	1	1	1	Q9NQW6	Q9NQW6 [549-563]	0	1753.74	0	257734		High	High	0	7.483e-05	63	15.38	R.EIEMSVDDDDINSSK.V	[549-563]		Used
	High	[K].RLLTSITTK.[S]			0.0126347	0.000591722	1	1	1	Q9NQW6	Q9NQW6 [909-917]	1	1032.64	0	1.57767e+06		High	High	0.0005679	0.01144	28	19.24	K.RLLTSITTK.S	[909-917]		Used
	High	[K].GSLEEAEAER.[L]			0.0153006	0.000591722	1	1	1	Q9NQW6	Q9NQW6 [752-761]	0	1090.5	0	795687		High	High	0.0005679	0.01406	43	16.16	K.GSLEEAEAER.L	[752-761]		Used
	High	[R].QIEPANR.[E]			0.0160745	0.000591722	1	1	1	Q9NQW6	Q9NQW6 [1041-1047]	0	827.437	0	1.25809e+06		High	High	0.0005679	0.01483	45	9.43	R.QIEPANR.E	[1041-1047]		Used
	High	[R].INLANCTSR.[Q]	1xCarbamidomethyl [C6]		0.0174153	0.0016405	1	1	1	Q9NQW6	Q9NQW6 [1032-1040]	0	1048.52	0	1.0833e+06		High	High	0.001572	0.01609	40	17.26	R.INLANCTSR.Q	[1032-1040]		Used
	High	[K].IKCQVNSSVEER.[G]	1xCarbamidomethyl [C3]		0.0212036	0.00206117	1	1	1	Q9NQW6	Q9NQW6 [976-987]	1	1448.72	0	59937		High	High	0.001968	0.01985	30	12.91	K.IKCQVNSSVEER.G	[976-987]		Used
	High	[R].RNTFELITVRPQR.[E]			0.0291547	0.00296183	1	1	2	Q9NQW6	Q9NQW6 [1053-1065]	1	1629.92	0	213789		High	High	0.003764	0.02782	21	25.51	R.RNTFELITVRPQR.E	[1053-1065]		Used
	High	[R].EDDRETLVSQCR.[D]	1xCarbamidomethyl [C11]		0.0443261	0.00696106	1	1	1	Q9NQW6	Q9NQW6 [1066-1077]	1	1507.68	0	409484		Medium	Medium	0.01247	0.04308	18	16.08	R.EDDRETLVSQCR.D	[1066-1077]		Used
	High	[R].AESGDSLGSEDR.[D]			0.0476525	0.0080833	1	1	1	Q9NQW6	Q9NQW6 [656-667]	0	1222.52	0	91316.8		Medium	Medium	0.01337	0.04653	13	11.73	R.AESGDSLGSEDR.D	[656-667]		Used
	High	[R].LLTSITTK.[S]			0.0521515	0.00953562	1	1	1	Q9NQW6	Q9NQW6 [910-917]	0	876.54	0	1.1859e+06		Medium	Medium	0.0154	0.05114	25	21.26	R.LLTSITTK.S	[910-917]		Used
	High	[K].GSVTLSEIR.[L]			0.0497032	0.00953562	1	1	1	Q9NQW6	Q9NQW6 [802-810]	0	961.531	0	1.47234e+06		Medium	Medium	0.0154	0.04875	32	22.64	K.GSVTLSEIR.L	[802-810]		Used
	Medium	[R].NTFELITVRPQR.[E]			0.0574024	0.0111705	1	1	1	Q9NQW6	Q9NQW6 [1054-1065]	0	1473.82	0	533825		Medium	Medium	0.01674	0.05643	5	28.69	R.NTFELITVRPQR.E	[1054-1065]		Used
	Medium	[R].EIEMSVDDDDINSSK.[V]	1xOxidation [M4]		0.106133	0.016649	1	1	1	Q9NQW6	Q9NQW6 [549-563]	0	1712.72	0	189036		Medium	Medium	0.02153	0.1073	16	19.03	R.EIEMSVDDDDINSSK.V	[549-563]		Used
	Medium	[R].DLLYSIDAYR.[S]			0.175364	0.0259947	1	1	1	Q9NQW6	Q9NQW6 [668-677]	0	1228.62	0	64508.7		Medium	Medium	0.03257	0.1831	20	35.38	R.DLLYSIDAYR.S	[668-677]		Used
	Medium	[R].EIEMSVDDDDINSSK.[V]			0.181309	0.0265818	1	1	1	Q9NQW6	Q9NQW6 [549-563]	0	1696.72	0	63611		Medium	Medium	0.03331	0.19	5	24.59	R.EIEMSVDDDDINSSK.V	[549-563]		Used
	Medium	[R].FKETERPSIK.[Q]			0.182316	0.0270341	1	1	1	Q9NQW6	Q9NQW6 [681-690]	1	1234.68	0	684073		Medium	Medium	0.03344	0.1908	15	13.39	R.FKETERPSIK.Q	[681-690]		Used
Master Protein	P11021	Endoplasmic reticulum chaperone BiP OS=Homo sapiens OX=9606 GN=HSPA5 PE=1 SV=2	29	16	20	14	1	654	72.3	5.16	254	16	0	7.79389e+06	High
	Confidence	Annotated Sequence	Modifications	Modifications in Master Proteins	Qvality PEP	Qvality q-value	# Protein Groups	# Proteins	# PSMs	Master Protein Accessions	Positions in Master Proteins	# Missed Cleavages	Theo. MH+ [Da]	# Razor Quan Results	Abundance: F1: Sample	Quan Info	Found in Sample: [S1] F1: Sample	Confidence (by Search Engine): A2 Mascot	Percolator q-Value (by Search Engine): A2 Mascot	Percolator PEP (by Search Engine): A2 Mascot	Ions Score (by Search Engine): A2 Mascot	Top Apex RT [min]	Sequence in Protein	Positions in Protein	Peptide Group Modifications in Protein	Quan Usage
	High	[K].ITITNDQNR.[L]			0.00148239	0	1	1	1	P11021	P11021 [524-532]	0	1074.55	0	1.56099e+06		High	High	0	0.001146	59	14.54	K.ITITNDQNR.L	[524-532]		Used
	High	[R].IINEPTAAAIAYGLDK.[KRG]			2.36086e-05	0	3	4	2	P54652; P11142; P11021	P54652 [173-188]; P11142 [172-187]; P11021 [198-213]	0	1659.9	0	1.66937e+06	Shared	High	High	0	0.007362	41	34.6	R.IINEPTAAAIAYGLDK.R	[198-213]		Not Used
	High	[K].KKELEEIVQPIISK.[L]			0.00219388	0	1	1	1	P11021	P11021 [620-633]	2	1653.98	0	303313		High	High	0	0.001751	49	27.4	K.KKELEEIVQPIISK.L	[620-633]		Used
	High	[K].NQLTSNPENTVFDAK.[R]			0.00379234	0	1	1	1	P11021	P11021 [82-96]	0	1677.81	0	284826		High	High	0	0.003149	38	26.36	K.NQLTSNPENTVFDAK.R	[82-96]		Used
	High	[K].DAGTIAGLNVMR.[I]			0.0047433	0	1	1	1	P11021	P11021 [186-197]	0	1217.63	0	105173		High	High	0	0.004001	29	30.66	K.DAGTIAGLNVMR.I	[186-197]		Used
	High	[RK].VEIIANDQGNR.[TI]	1xCarbamidomethyl [N-Term]		3.93351e-05	0	4	7	4	P54652; P11142; P11021; P0DMV8	P54652 [27-37]; P11142 [26-36]; P11021 [50-60]; P0DMV8 [26-36]	0	1285.65	0	1.38878e+06	Shared	High	High	0	2.327e-05	63	18.11	R.VEIIANDQGNR.I	[50-60]		Not Used
	High	[RK].VEIIANDQGNR.[TI]			0.00468472	0	4	7	2	P54652; P11142; P11021; P0DMV8	P54652 [27-37]; P11142 [26-36]; P11021 [50-60]; P0DMV8 [26-36]	0	1228.63	0	22315722	Shared	High	High	0	0.003958	36	18.22	R.VEIIANDQGNR.I	[50-60]		Not Used
	High	[K].VTHAVVTVPAYFNDAQR.[Q]			0.000935273	0	1	1	1	P11021	P11021 [165-181]	0	1887.97	0	352970		High	High	0	0.0007017	43	29.02	K.VTHAVVTVPAYFNDAQR.Q	[165-181]		Used
	High	[K].TKPYIQVDIGGGQTK.[T]			0.00501609	0	1	1	1	P11021	P11021 [124-138]	0	1604.86	0	415271		High	High	0	0.004242	27	24.02	K.TKPYIQVDIGGGQTK.T	[124-138]		Used
	High	[K].SDIDEIVLVGGSTR.[I]			0.013112	0.000591722	1	1	2	P11021	P11021 [354-367]	0	1460.76	0	228454		High	High	0.0005679	0.01192	33	32.92	K.SDIDEIVLVGGSTR.I	[354-367]		Used
	High	[R].NELESYAYSLK.[N]			0.0289773	0.00296183	1	1	1	P11021	P11021 [563-573]	0	1316.64	0	273407		High	High	0.003764	0.02767	29	29.8	R.NELESYAYSLK.N	[563-573]		Used
	High	[K].KSDIDEIVLVGGSTR.[I]			0.0275953	0.00296183	1	1	1	P11021	P11021 [353-367]	1	1588.85	0	135610		High	High	0.003764	0.02619	32	28.93	K.KSDIDEIVLVGGSTR.I	[353-367]		Used
	High	[R].TWNDPSVQQDIK.[F]			0.0365197	0.00658926	1	1	1	P11021	P11021 [102-113]	0	1430.69	0	472750		Medium	Medium	0.01216	0.03527	24	23.83	R.TWNDPSVQQDIK.F	[102-113]		Used
	Medium	[K].VYEGERPLTK.[D]			0.0715684	0.0125046	1	1	1	P11021	P11021 [465-474]	0	1191.64	0	1.36428e+06		Medium	Medium	0.01795	0.07122	3	14.17	K.VYEGERPLTK.D	[465-474]		Used
	Medium	[R].ITPSYVAFTPEGER.[L]			0.11918	0.0194539	1	1	1	P11021	P11021 [61-74]	0	1566.78	0	533251		Medium	Medium	0.02462	0.1216	22	29.79	R.ITPSYVAFTPEGER.L	[61-74]		Used
	Medium	[R].AKFEELNMDLFR.[S]	1xOxidation [M8]		0.147308	0.0227079	1	1	1	P11021	P11021 [325-336]	1	1528.75	0	158683		Medium	Medium	0.02824	0.1525	17	30.73	R.AKFEELNMDLFR.S	[325-336]		Used
	Medium	[R].LTPEEIER.[MA]			0.220731	0.0377294	1	2	2	P11021	P11021 [533-540]	0	986.515	0	1.60491e+06		Medium	Medium	0.04758	0.2349	25	19.76	R.LTPEEIER.M	[533-540]		Used
Master Protein	P16403	Histone H1.2 OS=Homo sapiens OX=9606 GN=H1-2 PE=1 SV=2	25	8	12	8	1	213	21.4	10.93	250	8	0	2.46634e+07	High	Acetyl [N-Term]
	Confidence	Annotated Sequence	Modifications	Modifications in Master Proteins	Qvality PEP	Qvality q-value	# Protein Groups	# Proteins	# PSMs	Master Protein Accessions	Positions in Master Proteins	# Missed Cleavages	Theo. MH+ [Da]	# Razor Quan Results	Abundance: F1: Sample	Quan Info	Found in Sample: [S1] F1: Sample	Confidence (by Search Engine): A2 Mascot	Percolator q-Value (by Search Engine): A2 Mascot	Percolator PEP (by Search Engine): A2 Mascot	Ions Score (by Search Engine): A2 Mascot	Top Apex RT [min]	Sequence in Protein	Positions in Protein	Peptide Group Modifications in Protein	Quan Usage
	High	[M].SETAPAAPAAAPPAEK.[A]			0.00746324	0	1	1	1	P16403	P16403 [2-17]	0	1478.75	1	121797		High	High	0	0.006499	28	17.64	M.SETAPAAPAAAPPAEK.A	[2-17]		Used
	High	[M].SETAPAAPAAAPPAEK.[A]	1xAcetyl [N-Term]	P16403 1xAcetyl [N-Term]	0.00950455	0	1	1	1	P16403	P16403 [2-17]	0	1520.76	0	278612		High	High	0	0.008465	21	20.47	M.SETAPAAPAAAPPAEK.A	[2-17]	1xAcetyl [N-Term]	Used
	High	[R].KASGPPVSELITK.[A]			4.08322e-05	0	1	3	1	P16403	P16403 [34-46]	1	1326.76	0	2.03976e+06		High	High	0	2.426e-05	57	23.11	R.KASGPPVSELITK.A	[34-46]		Used
	High	[K].ALAAAGYDVEK.[N]			4.4829e-05	0	1	5	1	P16403	P16403 [65-75]	0	1107.57	0	8532416		High	High	0	2.683e-05	61	20.59	K.ALAAAGYDVEK.N	[65-75]		Used
	High	[K].ALAAAGYDVEKNNSR.[I]			1.31255e-07	0	1	5	2	P16403	P16403 [65-79]	1	1578.79	0	2.36563e+06		High	High	0	1.003e-05	84	18.05	K.ALAAAGYDVEKNNSR.I	[65-79]		Used
	High	[R].SGVSLAALKK.[A]			0.0154905	0.000591722	1	3	1	P16403	P16403 [55-64]	1	973.604	0	4.29897e+06		High	High	0.0005679	0.01426	42	20.5	R.SGVSLAALKK.A	[55-64]		Used
	High	[R].SGVSLAALK.[K]			0.0402393	0.00658926	1	3	1	P16403	P16403 [55-63]	0	845.509	0	1.8816e+06		Medium	Medium	0.01216	0.03905	26	25.16	R.SGVSLAALK.K	[55-63]		Used
	Medium	[K].KALAAAGYDVEK.[N]			0.0543891	0.0101916	1	5	1	P16403	P16403 [64-75]	1	1235.66	0	344490		Medium	Medium	0.01594	0.05336	46	17.49	K.KALAAAGYDVEK.N	[64-75]		Used
	Medium	[M].SETAPAAPAAAPPAEK.[A]	1xAcetyl [N-Term]; 1xPhospho [S/T]	P16403 1xAcetyl [N-Term]	0.0949886	0.0154296	1	1	2	P16403	P16403 [2-17]	0	1600.73	1	33683.8		Medium	Medium	0.0206	0.09573	17	21.38	M.SETAPAAPAAAPPAEK.A	[2-17]	1xAcetyl [N-Term]	Used
	Medium	[K].ASGPPVSELITK.[A]			0.204619	0.0335693	1	3	1	P16403	P16403 [35-46]	0	1198.67	0	4766420		Medium	Medium	0.04316	0.2171	0	27.08	K.ASGPPVSELITK.A	[35-46]		Used
Master Protein	P29966	Myristoylated alanine-rich C-kinase substrate OS=Homo sapiens OX=9606 GN=MARCKS PE=1 SV=4	32	8	9	8	1	332	31.5	4.45	245	8	0	2.53882e+07	High
	Confidence	Annotated Sequence	Modifications	Modifications in Master Proteins	Qvality PEP	Qvality q-value	# Protein Groups	# Proteins	# PSMs	Master Protein Accessions	Positions in Master Proteins	# Missed Cleavages	Theo. MH+ [Da]	# Razor Quan Results	Abundance: F1: Sample	Quan Info	Found in Sample: [S1] F1: Sample	Confidence (by Search Engine): A2 Mascot	Percolator q-Value (by Search Engine): A2 Mascot	Percolator PEP (by Search Engine): A2 Mascot	Ions Score (by Search Engine): A2 Mascot	Top Apex RT [min]	Sequence in Protein	Positions in Protein	Peptide Group Modifications in Protein	Quan Usage
	High	[K].GEAAAERPGEAAVASSPSK.[A]			0.000128379	0	1	1	1	P29966	P29966 [12-30]	0	1784.88	0	4509439		High	High	0	8.278e-05	31	14.37	K.GEAAAERPGEAAVASSPSK.A	[12-30]		Used
	High	[K].GEPAAAAAPEAGASPVEK.[E]			1.72776e-06	0	1	1	1	P29966	P29966 [88-105]	0	1622.8	0	2047451		High	High	0	8.092e-07	67	18.78	K.GEPAAAAAPEAGASPVEK.E	[88-105]		Used
	High	[K].AEDGATPSPSNETPK.[K]			4.26119e-06	0	1	1	1	P29966	P29966 [138-152]	0	1500.68	0	3391428		High	High	0	2.142e-06	51	13.47	K.AEDGATPSPSNETPK.K	[138-152]		Used
	High	[K].AAEEPSKVEEK.[K]			0.00824182	0	1	1	1	P29966	P29966 [257-267]	1	1216.61	0	9233809		High	High	0	0.007265	33	8.61	K.AAEEPSKVEEK.K	[257-267]		Used
	High	[K].AAEEPSKVEEKK.[A]			0.00974301	0	1	1	1	P29966	P29966 [257-268]	2	1344.7	0	143464		High	High	0	0.008681	33	7.72	K.AAEEPSKVEEKK.A	[257-268]		Used
	High	[K].EAPAEGEAAEPGSPTAAEGEAASAASSTSSPK.[A]	1xCarbamidomethyl [N-Term]		0.00184311	0	1	1	1	P29966	P29966 [106-137]	0	2972.32	0	102398		High	High	0	0.001454	24	23.57	K.EAPAEGEAAEPGSPTAAEGEAASAASSTSSPK.A	[106-137]		Used
	High	[K].EAPAEGEAAEPGSPTAAEGEAASAASSTSSPK.[A]			1.42956e-11	0	1	1	1	P29966	P29966 [106-137]	0	2915.3	0	1.62134e+06		High	High	0	2.80645e-12	108	23.6	K.EAPAEGEAAEPGSPTAAEGEAASAASSTSSPK.A	[106-137]		Used
	High	[K].TAAKGEAAAERPGEAAVASSPSK.[A]			0.00898903	0	1	1	1	P29966	P29966 [8-30]	1	2156.09	0	178223		High	High	0	0.007929	29	13.58	K.TAAKGEAAAERPGEAAVASSPSK.A	[8-30]		Used
	Medium	[K].LSGFSFK.[K]			0.0955464	0.0154296	1	1	1	P29966	P29966 [166-172]	0	785.419	0	4160671		Medium	Medium	0.0206	0.09634	40	26.95	K.LSGFSFK.K	[166-172]		Used
Master Protein	P61266	Syntaxin-1B OS=Homo sapiens OX=9606 GN=STX1B PE=1 SV=1	43	12	16	11	1	288	33.2	5.38	241	12	1	1.24153e+07	High	Phospho [S14(99.4)]
	Confidence	Annotated Sequence	Modifications	Modifications in Master Proteins	Qvality PEP	Qvality q-value	# Protein Groups	# Proteins	# PSMs	Master Protein Accessions	Positions in Master Proteins	# Missed Cleavages	Theo. MH+ [Da]	# Razor Quan Results	Abundance: F1: Sample	Quan Info	Found in Sample: [S1] F1: Sample	Confidence (by Search Engine): A2 Mascot	Percolator q-Value (by Search Engine): A2 Mascot	Percolator PEP (by Search Engine): A2 Mascot	Ions Score (by Search Engine): A2 Mascot	Top Apex RT [min]	Sequence in Protein	Positions in Protein	Peptide Group Modifications in Protein	Quan Usage
	High	[R].SAKDSDDEEEVVHVDR.[D]	1xPhospho [S5(99.4)]	P61266 1xPhospho [S14(99.4)]	0.0050788	0	1	1	2	P61266	P61266 [10-25]	1	1909.78	0	161354		High	High	0	0.004304	48	18.04	R.SAKDSDDEEEVVHVDR.D	[10-25]	1xPhospho [S14(99.4)]	Used
	High	[K].QHSAILAAPNPDEK.[T]			0.000137479	0	1	1	1	P61266	P61266 [56-69]	0	1490.76	0	1.63369e+06		High	High	0	8.928e-05	38	19.02	K.QHSAILAAPNPDEK.T	[56-69]		Used
	High	[K].QALNEIETR.[H]			0.000262677	0	1	1	1	P61266	P61266 [189-197]	0	1073.56	0	731992		High	High	0	0.0001787	53	18.8	K.QALNEIETR.H	[189-197]		Used
	High	[K].LSEDVEQVKK.[Q]			0.00271063	0	1	1	1	P61266	P61266 [46-55]	1	1174.63	0	3.74584e+06		High	High	0	0.002192	30	14.03	K.LSEDVEQVKK.Q	[46-55]		Used
	High	[R].KFVEVMTEYNATQSK.[Y]	1xCarbamidomethyl [N-Term]		0.00623399	0	1	1	1	P61266	P61266 [125-139]	1	1831.89	0	212567		High	High	0	0.005363	28	17.64	R.KFVEVMTEYNATQSK.Y	[125-139]		Used
	High	[R].KFVEVMTEYNATQSK.[Y]	1xOxidation [M6]		7.89233e-06	0	1	1	1	P61266	P61266 [125-139]	1	1790.86	0	652625		High	High	0	4.139e-06	72	20.63	R.KFVEVMTEYNATQSK.Y	[125-139]		Used
	High	[K].LAIFTDDIK.[M]			0.000246823	0	1	1	1	P61266	P61266 [173-181]	0	1035.57	0	1.30977e+06		High	High	0	0.0001677	60	32.13	K.LAIFTDDIK.M	[173-181]		Used
	High	[R].TTTNEELEDMLESGK.[L]	1xOxidation [M10]		0.00222135	0	1	1	1	P61266	P61266 [158-172]	0	1712.75	0	359336		High	High	0	0.001778	32	25.3	R.TTTNEELEDMLESGK.L	[158-172]		Used
	High	[K].TKQELEDLTADIKK.[T]			0.000279549	0	1	1	2	P61266	P61266 [70-83]	2	1631.89	0	2.39802e+06		High	High	0	0.0001911	48	24.15	K.TKQELEDLTADIKK.T	[70-83]		Used
	High	[K].AIEQSIEQEEGLNR.[S]			0.0139476	0.000591722	1	1	1	P61266	P61266 [94-107]	0	1615.79	0	507084		High	High	0.0005679	0.01269	30	24.81	K.AIEQSIEQEEGLNR.S	[94-107]		Used
	High	[K].LKAIEQSIEQEEGLNR.[S]			0.0404837	0.00658926	1	1	1	P61266	P61266 [92-107]	1	1856.97	0	71016.4		Medium	Medium	0.01216	0.03932	24	25.82	K.LKAIEQSIEQEEGLNR.S	[92-107]		Used
	Medium	[R].KFVEVMTEYNATQSK.[Y]			0.0728538	0.0127995	1	1	1	P61266	P61266 [125-139]	1	1774.87	0	280521		Medium	Medium	0.01825	0.07251	32	24.62	R.KFVEVMTEYNATQSK.Y	[125-139]		Used
	Medium	[K].KQHSAILAAPNPDEK.[T]			0.130675	0.0214446	1	1	1	P61266	P61266 [55-69]	1	1618.85	0	50776.9		Medium	Medium	0.02641	0.1343	10	16.63	K.KQHSAILAAPNPDEK.T	[55-69]		Used
	Medium	[R].QLEITGR.[T]	1xCarbamidomethyl [N-Term]		0.227949	0.038968	2	3	1	P61266; Q16623	P61266 [151-157]; Q16623 [152-158]	0	873.479	0	300676	Shared	Medium	Medium	0.04999	0.2438	25	17.95	R.QLEITGR.T	[151-157]		Used
Master Protein	P02787	Serotransferrin OS=Homo sapiens OX=9606 GN=TF PE=1 SV=3	29	17	21	17	1	698	77	7.12	239	17	0	9.61097e+06	High
	Confidence	Annotated Sequence	Modifications	Modifications in Master Proteins	Qvality PEP	Qvality q-value	# Protein Groups	# Proteins	# PSMs	Master Protein Accessions	Positions in Master Proteins	# Missed Cleavages	Theo. MH+ [Da]	# Razor Quan Results	Abundance: F1: Sample	Quan Info	Found in Sample: [S1] F1: Sample	Confidence (by Search Engine): A2 Mascot	Percolator q-Value (by Search Engine): A2 Mascot	Percolator PEP (by Search Engine): A2 Mascot	Ions Score (by Search Engine): A2 Mascot	Top Apex RT [min]	Sequence in Protein	Positions in Protein	Peptide Group Modifications in Protein	Quan Usage
	High	[R].FDEFFSEGCAPGSK.[K]	1xCarbamidomethyl [C9]		0.000983023	0	1	1	1	P02787	P02787 [495-508]	0	1577.66	0	152363		High	High	0	0.0007409	31	29.71	R.FDEFFSEGCAPGSK.K	[495-508]		Used
	High	[K].SASDLTWDNLK.[G]			4.98337e-05	0	1	1	1	P02787	P02787 [454-464]	0	1249.61	0	1.0644e+06		High	High	0	2.994e-05	67	28.96	K.SASDLTWDNLK.G	[454-464]		Used
	High	[K].HQTVPQNTGGK.[N]			4.21232e-05	0	1	1	1	P02787	P02787 [554-564]	0	1166.59	0	774082		High	High	0	2.503e-05	75	7.73	K.HQTVPQNTGGK.N	[554-564]		Used
	High	[K].HSTIFENLANK.[A]			0.00140164	0	1	1	1	P02787	P02787 [226-236]	0	1273.65	0	366322		High	High	0	0.001084	39	24.24	K.HSTIFENLANK.A	[226-236]		Used
	High	[K].NLNEKDYELLCLDGTR.[K]	1xCarbamidomethyl [C11]		0.00356375	0	1	1	1	P02787	P02787 [572-587]	1	1952.94	0	95874.1		High	High	0	0.002958	47	31.21	K.NLNEKDYELLCLDGTR.K	[572-587]		Used
	High	[K].DGAGDVAFVK.[H]			0.00932953	0	1	1	1	P02787	P02787 [216-225]	0	978.489	0	2.4335e+06		High	High	0	0.008278	30	22.61	K.DGAGDVAFVK.H	[216-225]		Used
	High	[R].WCAVSEHEATK.[C]	1xCarbamidomethyl [C2]		0.000906613	0	1	1	1	P02787	P02787 [27-37]	0	1317.59	0	628211		High	High	0	0.0006794	24	15.31	R.WCAVSEHEATK.C	[27-37]		Used
	High	[K].DLLFRDDTVCLAK.[L]	1xCarbamidomethyl [C10]		0.00714605	0	1	1	1	P02787	P02787 [647-659]	1	1565.8	0	308679		High	High	0	0.006231	23	32.84	K.DLLFRDDTVCLAK.L	[647-659]		Used
	High	[K].MYLGYEYVTAIR.[N]	1xOxidation [M1]		0.0160745	0.000591722	1	1	1	P02787	P02787 [332-343]	0	1494.73	0	412620		High	High	0.0005679	0.01478	36	33.6	K.MYLGYEYVTAIR.N	[332-343]		Used
	High	[K].MYLGYEYVTAIR.[N]	1xCarbamidomethyl [N-Term]		0.015113	0.000591722	1	1	1	P02787	P02787 [332-343]	0	1535.76	0	30848.1		High	High	0.0005679	0.01384	25	28.82	K.MYLGYEYVTAIR.N	[332-343]		Used
	High	[R].KPVDEYKDCHLAQVPSHTVVAR.[S]	1xCarbamidomethyl [C9]		0.0121746	0.000591722	1	1	1	P02787	P02787 [252-273]	1	2549.29	0	153090		High	High	0.0005679	0.01102	8	20.51	R.KPVDEYKDCHLAQVPSHTVVAR.S	[252-273]		Used
	High	[R].LKCDEWSVNSVGK.[I]	1xCarbamidomethyl [C3]		0.0333378	0.00517242	1	1	1	P02787	P02787 [372-384]	1	1521.74	0	304754		High	High	0.005828	0.03208	28	22.25	R.LKCDEWSVNSVGK.I	[372-384]		Used
	Medium	[K].HQTVPQNTGGK.[N]	1xCarbamidomethyl [N-Term]		0.0658523	0.0115402	1	1	1	P02787	P02787 [554-564]	0	1223.61	0	70519.8		Medium	Medium	0.01683	0.06534	19	8.35	K.HQTVPQNTGGK.N	[554-564]		Used
	Medium	[K].YLGEEYVK.[A]			0.100122	0.0161956	1	1	1	P02787	P02787 [669-676]	0	1000.5	0	1.50298e+06		Medium	Medium	0.02118	0.101	33	23.86	K.YLGEEYVK.A	[669-676]		Used
	Medium	[K].MYLGYEYVTAIR.[N]			0.125526	0.0202579	1	1	1	P02787	P02787 [332-343]	0	1478.73	0	52506.9		Medium	Medium	0.0254	0.1282	14	36.34	K.MYLGYEYVTAIR.N	[332-343]		Used
	Medium	[K].CSTSSLLEACTFR.[R]	2xCarbamidomethyl [C1; C10]		0.137581	0.0218106	1	1	1	P02787	P02787 [684-696]	0	1531.69	0	120376		Medium	Medium	0.02751	0.1415	3	29.99	K.CSTSSLLEACTFR.R	[684-696]		Used
	Medium	[K].EFQLFSSPHGK.[D]			0.153266	0.0232753	1	1	2	P02787	P02787 [300-310]	0	1276.63	0	550619		Medium	Medium	0.02916	0.1593	11	26.97	K.EFQLFSSPHGK.D	[300-310]		Used
	Medium	[K].ADRDQYELLCLDNTR.[K]	1xCarbamidomethyl [C10]		0.163984	0.0248869	1	1	1	P02787	P02787 [237-251]	1	1881.88	0	144647		Medium	Medium	0.03183	0.1704	25	29.28	K.ADRDQYELLCLDNTR.K	[237-251]		Used
	Medium	[K].SKEFQLFSSPHGK.[D]			0.171496	0.0255662	1	1	1	P02787	P02787 [298-310]	1	1491.76	0	250570		Medium	Medium	0.03227	0.1794	21	22.57	K.SKEFQLFSSPHGK.D	[298-310]		Used
	Medium	[K].DSGFQMNQLR.[G]			0.193725	0.0297896	1	1	1	P02787	P02787 [123-132]	0	1195.55	0	194009		Medium	Medium	0.03743	0.2044	10	25.56	K.DSGFQMNQLR.G	[123-132]		Used
Master Protein	P35908	Keratin, type II cytoskeletal 2 epidermal OS=Homo sapiens OX=9606 GN=KRT2 PE=1 SV=2	25	12	13	9	1	639	65.4	8	235	12	2	6.42247e+06	High
	Confidence	Annotated Sequence	Modifications	Modifications in Master Proteins	Qvality PEP	Qvality q-value	# Protein Groups	# Proteins	# PSMs	Master Protein Accessions	Positions in Master Proteins	# Missed Cleavages	Theo. MH+ [Da]	# Razor Quan Results	Abundance: F1: Sample	Quan Info	Found in Sample: [S1] F1: Sample	Confidence (by Search Engine): A2 Mascot	Percolator q-Value (by Search Engine): A2 Mascot	Percolator PEP (by Search Engine): A2 Mascot	Ions Score (by Search Engine): A2 Mascot	Top Apex RT [min]	Sequence in Protein	Positions in Protein	Peptide Group Modifications in Protein	Quan Usage
	High	[R].GGSGGGGSISGGGYGSGGGSGGR.[Y]			0.0044299	0	1	1	1	P35908	P35908 [550-572]	0	1741.75	0	223631		High	High	0	0.003719	24	13.22	R.GGSGGGGSISGGGYGSGGGSGGR.Y	[550-572]		Used
	High	[R].HGGGGGGFGGGGFGSR.[S]			0.00104615	0	1	1	1	P35908	P35908 [46-61]	0	1320.58	0	341726		High	High	0	0.0007918	31	17.19	R.HGGGGGGFGGGGFGSR.S	[46-61]		Used
	High	[R].FLEQQNQVLQTK.[W]			0.000213895	0	2	3	1	P35908; P04264	P35908 [198-209]; P04264 [200-211]	0	1475.79	0	2.4603e+06	Shared	High	High	0	0.000144	78	23.67	R.FLEQQNQVLQTK.W	[198-209]		Not Used
	High	[R].GFSSGSAVVSGGSR.[R]			6.47264e-05	0	1	1	1	P35908	P35908 [21-34]	0	1254.61	0	867986		High	High	0	3.967e-05	79	18.15	R.GFSSGSAVVSGGSR.R	[21-34]		Used
	High	[R].TAAENDFVTLKK.[D]			0.000720111	0	1	1	1	P35908	P35908 [276-287]	1	1336.71	0	574689		High	High	0	0.0005286	51	21.06	R.TAAENDFVTLKK.D	[276-287]		Used
	High	[K].KYEDEINKR.[T]	1xGG [K1]		0.0113738	0.000591722	1	3	1	P35908	P35908 [267-275]	2	1308.65	0		No Quan Values	High	High	0.0005679	0.0102	46	13.25	K.KYEDEINKR.T	[267-275]		Not Used
	High	[R].GSSSGGGYSSGSSSYGSGGR.[Q]			0.0118772	0.000591722	1	1	1	P35908	P35908 [525-544]	0	1740.71	0	173956		High	High	0.0005679	0.0107	21	12.34	R.GSSSGGGYSSGSSSYGSGGR.Q	[525-544]		Used
	High	[K].FASFIDK.[V]			0.01994	0.0016405	2	18	1	P35908; P13647	P35908 [189-195]; P13647 [179-185]	0	827.43	0	310757	Shared	High	High	0.001572	0.0186	37	25.16	K.FASFIDK.V	[189-195]		Used
	High	[R].NLDLDSIIAEVK.[A]			0.0371907	0.00658926	2	7	1	P35908; P13647	P35908 [342-353]; P13647 [332-343]	0	1329.73	0	114802	Shared	Medium	Medium	0.01216	0.03592	23	42.54	R.NLDLDSIIAEVK.A	[342-353]		Used
	Medium	[K].GGSISGGGYGSGGGK.[H]			0.0543891	0.0101916	1	1	1	P35908	P35908 [581-595]	0	1197.55	0	655156		Medium	Medium	0.01594	0.05337	15	11.75	K.GGSISGGGYGSGGGK.H	[581-595]		Used
	Medium	[K].VDPEIQNVK.[A]			0.0540638	0.0101916	1	1	1	P35908	P35908 [167-175]	0	1041.56	0	1.35001e+06		Medium	Medium	0.01594	0.05321	40	18.03	K.VDPEIQNVK.A	[167-175]		Used
	Medium	[R].SLVGLGGTK.[S]			0.055709	0.0101916	1	1	1	P35908	P35908 [62-70]	0	831.493	0	1.44418e+06		Medium	Medium	0.01594	0.05462	34	21	R.SLVGLGGTK.S	[62-70]		Used
	Medium	[K].KYEDEINKR.[T]			0.134472	0.0218106	1	3	1	P35908	P35908 [267-275]	2	1194.61	0	365578		Medium	Medium	0.02751	0.1385	30	10.5	K.KYEDEINKR.T	[267-275]		Used
Master Protein	Q969P0	Immunoglobulin superfamily member 8 OS=Homo sapiens OX=9606 GN=IGSF8 PE=1 SV=1	19	10	12	10	1	613	65	8	233	10	0	1.04543e+07	High
	Confidence	Annotated Sequence	Modifications	Modifications in Master Proteins	Qvality PEP	Qvality q-value	# Protein Groups	# Proteins	# PSMs	Master Protein Accessions	Positions in Master Proteins	# Missed Cleavages	Theo. MH+ [Da]	# Razor Quan Results	Abundance: F1: Sample	Quan Info	Found in Sample: [S1] F1: Sample	Confidence (by Search Engine): A2 Mascot	Percolator q-Value (by Search Engine): A2 Mascot	Percolator PEP (by Search Engine): A2 Mascot	Ions Score (by Search Engine): A2 Mascot	Top Apex RT [min]	Sequence in Protein	Positions in Protein	Peptide Group Modifications in Protein	Quan Usage
	High	[R].STLQEVVGIR.[S]			0.00197368	0	1	1	1	Q969P0	Q969P0 [214-223]	0	1101.63	0	1012570		High	High	0	0.001562	60	28.94	R.STLQEVVGIR.S	[214-223]		Used
	High	[R].SDLAVEAGAPYAER.[L]			0.00040362	0	1	1	1	Q969P0	Q969P0 [224-237]	0	1448.7	0	678182		High	High	0	0.0002844	55	24.58	R.SDLAVEAGAPYAER.L	[224-237]		Used
	High	[K].HTHLAVSFGR.[S]			0.00631188	0	1	1	1	Q969P0	Q969P0 [195-204]	0	1124.6	0	677543		High	High	0	0.005435	40	18.84	K.HTHLAVSFGR.S	[195-204]		Used
	High	[R].VLPDVLQVSAAPPGPR.[G]			7.23356e-06	0	1	1	2	Q969P0	Q969P0 [148-163]	0	1615.92	0	416230		High	High	0	3.764e-06	61	33.96	R.VLPDVLQVSAAPPGPR.G	[148-163]		Used
	High	[R].VVAGEVQVQR.[L]			0.00550593	0	1	1	1	Q969P0	Q969P0 [95-104]	0	1084.61	0	2.19989e+06		High	High	0	0.004717	50	17.09	R.VVAGEVQVQR.L	[95-104]		Used
	High	[R].LEAARPGDAGTYR.[C]			0.012025	0.000591722	1	1	1	Q969P0	Q969P0 [393-405]	0	1376.69	0	521386		High	High	0.0005679	0.01087	9	15.38	R.LEAARPGDAGTYR.C	[393-405]		Used
	Medium	[R].STLQEVVGIR.[S]	1xCarbamidomethyl [N-Term]		0.0750453	0.0137012	1	1	1	Q969P0	Q969P0 [214-223]	0	1158.65	0	51476.8		Medium	Medium	0.01908	0.07459	18	29.62	R.STLQEVVGIR.S	[214-223]		Used
	Medium	[R].SVPEAPVGR.[S]			0.0759395	0.0137012	1	1	1	Q969P0	Q969P0 [205-213]	0	911.495	0	1.63953e+06		Medium	Medium	0.01908	0.07563	26	16.76	R.SVPEAPVGR.S	[205-213]		Used
	Medium	[R].YLGSYSGK.[V]			0.0777585	0.013885	1	1	1	Q969P0	Q969P0 [136-143]	0	874.431	0	1.05929e+06		Medium	Medium	0.01908	0.07769	36	15.51	R.YLGSYSGK.V	[136-143]		Used
	Medium	[R].LQAQDAGIYECHTPSTDTR.[Y]	1xCarbamidomethyl [C11]		0.185369	0.0271577	1	1	1	Q969P0	Q969P0 [117-135]	0	2162.98	0	219019		Medium	Medium	0.03433	0.1948	10	20.92	R.LQAQDAGIYECHTPSTDTR.Y	[117-135]		Used
	Medium	[R].LQGDAVVLK.[I]			0.2114	0.0357255	1	1	1	Q969P0	Q969P0 [105-113]	0	942.562	0	1.97918e+06		Medium	Medium	0.0447	0.2249	26	21	R.LQGDAVVLK.I	[105-113]		Used
Master Protein	P38606	V-type proton ATPase catalytic subunit A OS=Homo sapiens OX=9606 GN=ATP6V1A PE=1 SV=2	36	17	21	17	1	617	68.3	5.52	220	17	0	1.89404e+07	High
	Confidence	Annotated Sequence	Modifications	Modifications in Master Proteins	Qvality PEP	Qvality q-value	# Protein Groups	# Proteins	# PSMs	Master Protein Accessions	Positions in Master Proteins	# Missed Cleavages	Theo. MH+ [Da]	# Razor Quan Results	Abundance: F1: Sample	Quan Info	Found in Sample: [S1] F1: Sample	Confidence (by Search Engine): A2 Mascot	Percolator q-Value (by Search Engine): A2 Mascot	Percolator PEP (by Search Engine): A2 Mascot	Ions Score (by Search Engine): A2 Mascot	Top Apex RT [min]	Sequence in Protein	Positions in Protein	Peptide Group Modifications in Protein	Quan Usage
	High	[R].QVRPVTEKLPANHPLLTGQR.[V]			0.00408605	0	1	1	1	P38606	P38606 [213-232]	1	2254.28	0	160820		High	High	0	0.00342	26	21.25	R.QVRPVTEKLPANHPLLTGQR.V	[213-232]		Used
	High	[K].FKDPLKDGEAK.[I]			0.00504735	0	1	1	1	P38606	P38606 [586-596]	2	1247.66	0	576418		High	High	0	0.004282	47	16.82	K.FKDPLKDGEAK.I	[586-596]		Used
	High	[K].LPANHPLLTGQR.[V]			0.00305065	0	1	1	1	P38606	P38606 [221-232]	0	1316.74	0	1.86739e+06		High	High	0	0.002502	29	19.01	K.LPANHPLLTGQR.V	[221-232]		Used
	High	[R].AVETTAQSDNKITWSIIR.[E]			0.00248456	0	1	1	1	P38606	P38606 [554-571]	1	2033.07	0	117138		High	High	0	0.001999	19	30.7	R.AVETTAQSDNKITWSIIR.E	[554-571]		Used
	High	[R].VGHSELVGEIIR.[L]			0.00550593	0	1	1	2	P38606	P38606 [45-56]	0	1308.73	0	1.81077e+06		High	High	0	0.004709	25	26.29	R.VGHSELVGEIIR.L	[45-56]		Used
	High	[R].TALVANTSNMPVAAR.[E]	1xOxidation [M10]		2.15983e-07	0	1	1	1	P38606	P38606 [309-323]	0	1531.79	0	1.52384e+06		High	High	0	8.699e-08	95	19.5	R.TALVANTSNMPVAAR.E	[309-323]		Used
	High	[R].VGSHITGGDIYGIVSENSLIK.[H]			0.0118772	0.000591722	1	1	1	P38606	P38606 [143-163]	0	2159.13	0	297667		High	High	0.0005679	0.01074	35	36.16	R.VGSHITGGDIYGIVSENSLIK.H	[143-163]		Used
	High	[R].LAEMPADSGYPAYLGAR.[L]	1xCarbamidomethyl [N-Term]		0.0167832	0.0016405	1	1	1	P38606	P38606 [365-381]	0	1838.87	0	248927		High	High	0.001572	0.01551	24	23.96	R.LAEMPADSGYPAYLGAR.L	[365-381]		Used
	High	[R].GNEMSEVLR.[D]	1xOxidation [M4]		0.0275953	0.00296183	1	1	1	P38606	P38606 [281-289]	0	1050.49	0	603679		High	High	0.003764	0.02629	57	14.73	R.GNEMSEVLR.D	[281-289]		Used
	High	[K].LIKDDFLQQNGYTPYDR.[F]			0.0311779	0.00337921	1	1	1	P38606	P38606 [514-530]	1	2086.02	0	266165		High	High	0.004574	0.02994	41	30.18	K.LIKDDFLQQNGYTPYDR.F	[514-530]		Used
	High	[R].LAEMPADSGYPAYLGAR.[L]			0.0430075	0.00658926	1	1	1	P38606	P38606 [365-381]	0	1781.85	0	95996.6		Medium	Medium	0.01216	0.0418	31	31.38	R.LAEMPADSGYPAYLGAR.L	[365-381]		Used
	High	[K].ASLAETDKITLEVAK.[L]			0.0456838	0.00730098	1	1	1	P38606	P38606 [499-513]	1	1588.88	0	606066		Medium	Medium	0.01271	0.04443	17	27.38	K.ASLAETDKITLEVAK.L	[499-513]		Used
	High	[K].TVISQSLSK.[Y]			0.0494051	0.00953562	1	1	1	P38606	P38606 [257-265]	0	962.552	0	5421868		Medium	Medium	0.0154	0.04831	31	18.59	K.TVISQSLSK.Y	[257-265]		Used
	Medium	[K].YSNSDVIIYVGCGER.[G]	1xCarbamidomethyl [C12]		0.0703048	0.0118245	1	1	1	P38606	P38606 [266-280]	0	1731.8	0	133887		Medium	Medium	0.0177	0.06998	22	30.23	K.YSNSDVIIYVGCGER.G	[266-280]		Used
	Medium	[R].LAEMPADSGYPAYLGAR.[L]	1xOxidation [M4]		0.0763904	0.0137012	1	1	1	P38606	P38606 [365-381]	0	1797.85	0	321276		Medium	Medium	0.01908	0.07618	17	27.84	R.LAEMPADSGYPAYLGAR.L	[365-381]		Used
	Medium	[R].GVNVSALSR.[D]			0.0820047	0.0139295	1	1	1	P38606	P38606 [121-129]	0	902.505	0	4248361		Medium	Medium	0.01908	0.08196	36	20.35	R.GVNVSALSR.D	[121-129]		Used
	Medium	[K].TVGMLSNMIAFYDMAR.[R]	1xCarbamidomethyl [N-Term]; 2xOxidation [M14; M]		0.100709	0.0161956	1	1	2	P38606	P38606 [537-552]	0	1908.87	0	27641.9		Medium	Medium	0.02118	0.1019	20	29.36	K.TVGMLSNMIAFYDMAR.R	[537-552]		Used
	Medium	[K].CLGNPER.[E]	1xCarbamidomethyl [C1]		0.114452	0.0190362	1	1	1	P38606	P38606 [394-400]	0	845.393	0	429177		Medium	Medium	0.02429	0.1161	33	10.97	K.CLGNPER.E	[394-400]		Used
	Medium	[R].DIKWDFTPCK.[N]	1xCarbamidomethyl [C9]		0.116457	0.0190362	1	1	1	P38606	P38606 [130-139]	1	1309.62	0	183333		Medium	Medium	0.02429	0.1183	20	30.25	R.DIKWDFTPCK.N	[130-139]		Used
Master Protein	P13645	Keratin, type I cytoskeletal 10 OS=Homo sapiens OX=9606 GN=KRT10 PE=1 SV=6	17	10	11	6	1	584	58.8	5.21	219	10	3	7.22185e+06	High
	Confidence	Annotated Sequence	Modifications	Modifications in Master Proteins	Qvality PEP	Qvality q-value	# Protein Groups	# Proteins	# PSMs	Master Protein Accessions	Positions in Master Proteins	# Missed Cleavages	Theo. MH+ [Da]	# Razor Quan Results	Abundance: F1: Sample	Quan Info	Found in Sample: [S1] F1: Sample	Confidence (by Search Engine): A2 Mascot	Percolator q-Value (by Search Engine): A2 Mascot	Percolator PEP (by Search Engine): A2 Mascot	Ions Score (by Search Engine): A2 Mascot	Top Apex RT [min]	Sequence in Protein	Positions in Protein	Peptide Group Modifications in Protein	Quan Usage
	High	[K].GSLGGGFSSGGFSGGSFSR.[G]			0.00667453	0	1	1	1	P13645	P13645 [41-59]	0	1707.77	0	374528		High	High	0	0.005768	22	30.15	K.GSLGGGFSSGGFSGGSFSR.G	[41-59]		Used
	High	[R].SLLEGEGSSGGGGR.[G]			0.00501609	0	1	1	1	P13645	P13645 [451-464]	0	1262.6	0	804473		High	High	0	0.004244	37	17.55	R.SLLEGEGSSGGGGR.G	[451-464]		Used
	High	[R].LASYLDKVR.[A]			0.000365355	0	2	7	2	P02533; P13645	P02533 [126-134]; P13645 [157-165]	1	1064.61	0	960757	Shared	High	High	0	0.0002557	48	21.08	R.LASYLDKVR.A	[157-165]		Used
	High	[KR].DAEAWFNEK.[S]			0.00172117	0	1	4	1	P13645	P13645 [335-343]	0	1109.49	0	1.09312e+06		High	High	0	0.001346	53	27.95	K.DAEAWFNEK.S	[335-343]		Used
	High	[R].ALEESNYELEGK.[I]			7.33089e-05	0	1	1	1	P13645	P13645 [166-177]	0	1381.65	0	1.49859e+06		High	High	0	4.531e-05	74	21.51	R.ALEESNYELEGK.I	[166-177]		Used
	High	[K].VTMQNLNDR.[L]	1xOxidation [M3]		0.00719053	0	2	7	1	P02533; P13645	P02533 [117-125]; P13645 [148-156]	0	1106.53	0	577908	Shared	High	High	0	0.006262	48	11.01	K.VTMQNLNDR.L	[148-156]		Used
	High	[K].QSLEASLAETEGR.[Y]			0.0204363	0.0016405	1	1	1	P13645	P13645 [387-399]	0	1390.68	0	108875		High	High	0.001572	0.01905	29	25.71	K.QSLEASLAETEGR.Y	[387-399]		Used
	Medium	[KR].LAADDFR.[AITLV]			0.0686533	0.0118245	2	17	1	P02533; P13645	P02533 [195-201]; P13645 [229-235]	0	807.4	0	1.64423e+06	Shared	Medium	Medium	0.01707	0.06789	55	19.59	R.LAADDFR.L	[229-235]		Used
	Medium	[R].LENEIQTYR.[S]			0.160339	0.0241953	1	1	1	P13645	P13645 [442-450]	0	1165.58	0	159365		Medium	Medium	0.03145	0.1666	23	19.98	R.LENEIQTYR.S	[442-450]		Used
	Medium	[R].LASYLDK.[V]			0.185369	0.0271577	3	8	1	P02533; P13645; P35527	P02533 [126-132]; P13645 [157-163]; P35527 [164-170]	0	809.44	0	2153927	Shared	Medium	Medium	0.03433	0.1953	35	18.58	R.LASYLDK.V	[157-163]		Not Used
Master Protein	P61764	Syntaxin-binding protein 1 OS=Homo sapiens OX=9606 GN=STXBP1 PE=1 SV=1	22	11	13	11	1	594	67.5	6.96	205	11	0	8.8135e+06	High
	Confidence	Annotated Sequence	Modifications	Modifications in Master Proteins	Qvality PEP	Qvality q-value	# Protein Groups	# Proteins	# PSMs	Master Protein Accessions	Positions in Master Proteins	# Missed Cleavages	Theo. MH+ [Da]	# Razor Quan Results	Abundance: F1: Sample	Quan Info	Found in Sample: [S1] F1: Sample	Confidence (by Search Engine): A2 Mascot	Percolator q-Value (by Search Engine): A2 Mascot	Percolator PEP (by Search Engine): A2 Mascot	Ions Score (by Search Engine): A2 Mascot	Top Apex RT [min]	Sequence in Protein	Positions in Protein	Peptide Group Modifications in Protein	Quan Usage
	High	[R].REPLPSLEAVYLITPSEK.[S]			0.000424231	0	1	1	1	P61764	P61764 [65-82]	1	2042.12	0	172553		High	High	0	0.0002989	59	38.16	R.REPLPSLEAVYLITPSEK.S	[65-82]		Used
	High	[K].HIAEVSQEVTR.[S]			0.000257816	0	1	1	1	P61764	P61764 [295-305]	0	1268.66	0	579994		High	High	0	0.0001758	56	15.78	K.HIAEVSQEVTR.S	[295-305]		Used
	High	[R].SSASFSTTAVSAR.[Y]	1xCarbamidomethyl [N-Term]		0.00237869	0	1	1	1	P61764	P61764 [506-518]	0	1328.64	0	124507		High	High	0	0.00191	38	19.82	R.SSASFSTTAVSAR.Y	[506-518]		Used
	High	[R].SLKDFSSSKR.[M]			0.000160631	0	1	1	1	P61764	P61764 [306-315]	2	1154.62	0	440057		High	High	0	0.0001059	36	11.85	R.SLKDFSSSKR.M	[306-315]		Used
	High	[K].NGITEENLNK.[L]			0.0044853	0	1	1	1	P61764	P61764 [416-425]	0	1131.56	0	1.35771e+06		High	High	0	0.003777	38	16.52	K.NGITEENLNK.L	[416-425]		Used
	High	[K].VLVVDQLSMR.[M]	1xOxidation [M9]		0.00824182	0	1	1	1	P61764	P61764 [30-39]	0	1175.65	0	1.69625e+06		High	High	0	0.007267	43	27.38	K.VLVVDQLSMR.M	[30-39]		Used
	High	[R].VEQDLAMGTDAEGEK.[I]	1xOxidation [M7]		8.35479e-05	0	1	1	1	P61764	P61764 [368-382]	0	1608.71	0	473834		High	High	0	5.215e-05	39	16.45	R.VEQDLAMGTDAEGEK.I	[368-382]		Used
	High	[K].VLVVDQLSMR.[M]			0.0417271	0.00658926	1	1	1	P61764	P61764 [30-39]	0	1159.65	0	224846		Medium	Medium	0.01216	0.0406	34	31.19	K.VLVVDQLSMR.M	[30-39]		Used
	Medium	[R].SQLLILDR.[G]			0.0587928	0.0111705	1	1	1	P61764	P61764 [228-235]	0	957.573	0	3.01455e+06		Medium	Medium	0.01674	0.05785	39	29.87	R.SQLLILDR.G	[228-235]		Used
	Medium	[K].DIMEDTIEDKLDTK.[H]	1xOxidation [M3]		0.074602	0.0137012	1	1	1	P61764	P61764 [484-497]	1	1681.78	0		No Quan Values	Medium	Medium	0.01908	0.07423	19		K.DIMEDTIEDKLDTK.H	[484-497]		Not Used
	Medium	[R].LAEQIATLCATLK.[E]	1xCarbamidomethyl [C9]		0.0890519	0.015103	1	1	1	P61764	P61764 [172-184]	0	1431.79	0	161112		Medium	Medium	0.0204	0.08925	23	33.32	R.LAEQIATLCATLK.E	[172-184]		Used
	Medium	[R].DLSQMLK.[K]			0.177326	0.0264537	1	1	1	P61764	P61764 [326-332]	0	834.439	0	179002		Medium	Medium	0.03302	0.1853	28	28.19	R.DLSQMLK.K	[326-332]		Used
	Medium	[R].VEQDLAMGTDAEGEK.[I]	1xCarbamidomethyl [N-Term]		0.191606	0.0293695	1	1	1	P61764	P61764 [368-382]	0	1649.73	0	389076		Medium	Medium	0.03688	0.2014	6	12.92	R.VEQDLAMGTDAEGEK.I	[368-382]		Used
Master Protein	Q01813	ATP-dependent 6-phosphofructokinase, platelet type OS=Homo sapiens OX=9606 GN=PFKP PE=1 SV=2	24	15	21	12	1	784	85.5	7.55	202	15	5	1.12489e+07	High
	Confidence	Annotated Sequence	Modifications	Modifications in Master Proteins	Qvality PEP	Qvality q-value	# Protein Groups	# Proteins	# PSMs	Master Protein Accessions	Positions in Master Proteins	# Missed Cleavages	Theo. MH+ [Da]	# Razor Quan Results	Abundance: F1: Sample	Quan Info	Found in Sample: [S1] F1: Sample	Confidence (by Search Engine): A2 Mascot	Percolator q-Value (by Search Engine): A2 Mascot	Percolator PEP (by Search Engine): A2 Mascot	Ions Score (by Search Engine): A2 Mascot	Top Apex RT [min]	Sequence in Protein	Positions in Protein	Peptide Group Modifications in Protein	Quan Usage
	High	[R].SFAGNLNTYKR.[L]			0.00495415	0	1	1	1	Q01813	Q01813 [386-396]	1	1270.65	0	650259		High	High	0	0.004185	40	19.75	R.SFAGNLNTYKR.L	[386-396]		Used
	High	[K].IKELVVTQLGYDTR.[V]			0.00102043	0	1	1	1	Q01813	Q01813 [288-301]	1	1634.91	0	447397		High	High	0	0.0007686	48	28.74	K.IKELVVTQLGYDTR.V	[288-301]		Used
	High	[R].IIEVVDAIMTTAQSHQR.[T]	1xOxidation [M9]		0.000308828	0	1	1	1	Q01813	Q01813 [194-210]	0	1927.99	0	133431		High	High	0	0.0002125	45	31.11	R.IIEVVDAIMTTAQSHQR.T	[194-210]		Used
	High	[R].NGQIDKEAVQK.[Y]			0.00211349	0	1	1	1	Q01813	Q01813 [151-161]	1	1229.65	0	1.00769e+06		High	High	0	0.00168	30	9.9	R.NGQIDKEAVQK.Y	[151-161]		Used
	High	[K].YLEEIATQMR.[T]			0.00091797	0	1	1	1	Q01813	Q01813 [487-496]	0	1253.62	0	154495		High	High	0	0.0006864	42	27.81	K.YLEEIATQMR.T	[487-496]		Used
	High	[K].AIGVLTSGGDAQGMNAAVR.[A]			0.00416296	0	2	2	2	Q01813; P17858	Q01813 [26-44]; P17858 [17-35]	0	1787.91	0	176921	Shared	High	High	0	0.003476	26	27.9	K.AIGVLTSGGDAQGMNAAVR.A	[26-44]		Used
	High	[K].AIGVLTSGGDAQGMNAAVR.[A]	1xOxidation [M14]		0.000186517	0	2	2	2	Q01813; P17858	Q01813 [26-44]; P17858 [17-35]	0	1803.9	0	787351	Shared	High	High	0	0.0001239	28	23.86	K.AIGVLTSGGDAQGMNAAVR.A	[26-44]		Used
	High	[R].DLQSNVEHLTEK.[M]			0.0135234	0.000591722	1	1	1	Q01813	Q01813 [614-625]	0	1412.7	0	379761		High	High	0.0005679	0.01228	32	25.78	R.DLQSNVEHLTEK.M	[614-625]		Used
	High	[R].NVIFQPVAELKK.[Q]			0.017202	0.0016405	1	1	1	Q01813	Q01813 [726-737]	1	1385.82	0	658748		High	High	0.001572	0.0159	22	28.84	R.NVIFQPVAELKK.Q	[726-737]		Used
	High	[K].FLEHLSGAGK.[A]			0.0187505	0.0016405	1	1	1	Q01813	Q01813 [16-25]	0	1058.56	0	685774		High	High	0.001572	0.0174	38	19.31	K.FLEHLSGAGK.A	[16-25]		Used
	High	[R].MLAIYDGFDGFAK.[G]	1xOxidation [M1]		0.0229648	0.00206117	1	1	1	Q01813	Q01813 [443-455]	0	1463.69	0	140258		High	High	0.001968	0.02166	26	37.2	R.MLAIYDGFDGFAK.G	[443-455]		Used
	High	[K].NVLGHMQQGGAPSPFDR.[N]	1xOxidation [M6]		0.0339518	0.00517242	1	1	1	Q01813	Q01813 [667-683]	0	1826.86	0	495493		High	High	0.005828	0.03274	12	22.31	K.NVLGHMQQGGAPSPFDR.N	[667-683]		Used
	High	[K].YLEEIATQMR.[T]	1xOxidation [M9]		0.0443261	0.00696106	1	1	1	Q01813	Q01813 [487-496]	0	1269.61	0	511364		Medium	Medium	0.01247	0.04319	29	22.3	K.YLEEIATQMR.T	[487-496]		Used
	High	[K].TNCNVAVINVGAPAAGMNAAVR.[S]	1xCarbamidomethyl [C3]; 1xOxidation [M17]		0.0445945	0.00696106	1	1	1	Q01813	Q01813 [409-430]	0	2186.08	0	78347.9		Medium	Medium	0.01247	0.04354	6	27.66	K.TNCNVAVINVGAPAAGMNAAVR.S	[409-430]		Used
	High	[R].GGTPSAFDR.[I]			0.0473663	0.00769917	3	3	1	Q01813; P17858; P08237	Q01813 [311-319]; P17858 [302-310]; P08237 [302-310]	0	907.427	0	4.01507e+06	Shared	Medium	Medium	0.01337	0.04616	31	15.71	R.GGTPSAFDR.I	[311-319]		Used
	Medium	[R].KFLEHLSGAGK.[A]			0.0543891	0.0101916	1	1	1	Q01813	Q01813 [15-25]	1	1186.66	0	226449		Medium	Medium	0.01594	0.05341	22	17.2	R.KFLEHLSGAGK.A	[15-25]		Used
	Medium	[R].TFVLEVMGR.[H]	1xOxidation [M7]		0.0631614	0.0113412	3	3	1	Q01813; P17858; P08237	Q01813 [211-219]; P17858 [202-210]; P08237 [202-210]	0	1067.56	0	488495	Shared	Medium	Medium	0.01674	0.06248	26	28.04	R.TFVLEVMGR.H	[211-219]		Used
	Medium	[R].GGTPSAFDR.[I]	1xCarbamidomethyl [N-Term]		0.0662456	0.0115402	3	3	1	Q01813; P17858; P08237	Q01813 [311-319]; P17858 [302-310]; P08237 [302-310]	0	964.448	0	158056	Shared	Medium	Medium	0.01683	0.0654	20	15.78	R.GGTPSAFDR.I	[311-319]		Used
	Medium	[R].IIEVVDAIMTTAQSHQR.[T]			0.100122	0.0161956	1	1	1	Q01813	Q01813 [194-210]	0	1912	0	53512.8		Medium	Medium	0.02118	0.1008	17	38.18	R.IIEVVDAIMTTAQSHQR.T	[194-210]		Used
Master Protein	P38646	Stress-70 protein, mitochondrial OS=Homo sapiens OX=9606 GN=HSPA9 PE=1 SV=2	24	13	14	13	1	679	73.6	6.16	201	13	0	8.68961e+06	High
	Confidence	Annotated Sequence	Modifications	Modifications in Master Proteins	Qvality PEP	Qvality q-value	# Protein Groups	# Proteins	# PSMs	Master Protein Accessions	Positions in Master Proteins	# Missed Cleavages	Theo. MH+ [Da]	# Razor Quan Results	Abundance: F1: Sample	Quan Info	Found in Sample: [S1] F1: Sample	Confidence (by Search Engine): A2 Mascot	Percolator q-Value (by Search Engine): A2 Mascot	Percolator PEP (by Search Engine): A2 Mascot	Ions Score (by Search Engine): A2 Mascot	Top Apex RT [min]	Sequence in Protein	Positions in Protein	Peptide Group Modifications in Protein	Quan Usage
	High	[R].QAASSLQQASLK.[L]			1.33853e-06	0	1	1	1	P38646	P38646 [635-646]	0	1231.66	0	1.32777e+06		High	High	0	6.181e-07	81	17.97	R.QAASSLQQASLK.L	[635-646]		Used
	High	[R].ETGVDLTKDNMALQR.[V]	1xOxidation [M11]		0.00163758	0	1	1	1	P38646	P38646 [293-307]	1	1706.84	0	227927		High	High	0	0.001278	35	20.87	R.ETGVDLTKDNMALQR.V	[293-307]		Used
	High	[K].NAVITVPAYFNDSQR.[Q]			0.00635118	0	1	1	1	P38646	P38646 [188-202]	0	1694.85	0	294730		High	High	0	0.005495	27	33.3	K.NAVITVPAYFNDSQR.Q	[188-202]		Used
	High	[R].ASNGDAWVEAHGK.[L]			0.00324638	0	1	1	1	P38646	P38646 [147-159]	0	1341.62	0	532509		High	High	0	0.002662	65	16.37	R.ASNGDAWVEAHGK.L	[147-159]		Used
	High	[K].VLENAEGAR.[T]			0.00530452	0	1	1	1	P38646	P38646 [77-85]	0	958.495	0	2.27503e+06		High	High	0	0.004505	66	11.9	K.VLENAEGAR.T	[77-85]		Used
	High	[K].VQQTVQDLFGR.[A]			0.00202342	0	1	1	1	P38646	P38646 [395-405]	0	1290.68	0	852511		High	High	0	0.001609	51	29.46	K.VQQTVQDLFGR.A	[395-405]		Used
	Medium	[R].TTPSVVAFTADGER.[L]			0.0754911	0.0137012	1	1	1	P38646	P38646 [86-99]	0	1450.72	0	778036		Medium	Medium	0.01908	0.0751	21	27.48	R.TTPSVVAFTADGER.L	[86-99]		Used
	Medium	[R].VINEPTAAALAYGLDK.[S]			0.0834686	0.0139295	1	1	1	P38646	P38646 [219-234]	0	1645.88	0	146717		Medium	Medium	0.01908	0.0833	13	33.98	R.VINEPTAAALAYGLDK.S	[219-234]		Used
	Medium	[R].QAVTNPNNTFYATK.[R]			0.0824899	0.0139295	1	1	1	P38646	P38646 [108-121]	0	1568.77	0	408315		Medium	Medium	0.01908	0.08243	16	21.15	R.QAVTNPNNTFYATK.R	[108-121]		Used
	Medium	[K].DAGQISGLNVLR.[V]			0.0995392	0.0161956	1	1	1	P38646	P38646 [207-218]	0	1242.68	0	923262		Medium	Medium	0.02118	0.1003	21	30.9	K.DAGQISGLNVLR.V	[207-218]		Used
	Medium	[K].SQVFSTAADGQTQVEIK.[V]			0.110539	0.0177388	1	1	1	P38646	P38646 [469-485]	0	1808.9	0	164436		Medium	Medium	0.02252	0.1122	24	26.11	K.SQVFSTAADGQTQVEIK.V	[469-485]		Used
	Medium	[R].EQQIVIQSSGGLSK.[D]			0.113134	0.0189449	1	1	1	P38646	P38646 [542-555]	0	1473.79	0	71522.9		Medium	Medium	0.02429	0.1152	11	22.53	R.EQQIVIQSSGGLSK.D	[542-555]		Used
	Medium	[R].ETGVDLTKDNMALQR.[V]			0.191606	0.0293695	1	1	1	P38646	P38646 [293-307]	1	1690.84	0	52268.1		Medium	Medium	0.03688	0.2016	14	24.37	R.ETGVDLTKDNMALQR.V	[293-307]		Used
	Medium	[R].ETGVDLTK.[D]			0.223116	0.0380335	1	1	1	P38646	P38646 [293-300]	0	862.452	0	634575		Medium	Medium	0.0483	0.2378	33	15.48	R.ETGVDLTK.D	[293-300]		Used
Master Protein	P08670	Vimentin OS=Homo sapiens OX=9606 GN=VIM PE=1 SV=4	25	11	11	10	1	466	53.6	5.12	198	11	0	3.03105e+06	High
	Confidence	Annotated Sequence	Modifications	Modifications in Master Proteins	Qvality PEP	Qvality q-value	# Protein Groups	# Proteins	# PSMs	Master Protein Accessions	Positions in Master Proteins	# Missed Cleavages	Theo. MH+ [Da]	# Razor Quan Results	Abundance: F1: Sample	Quan Info	Found in Sample: [S1] F1: Sample	Confidence (by Search Engine): A2 Mascot	Percolator q-Value (by Search Engine): A2 Mascot	Percolator PEP (by Search Engine): A2 Mascot	Ions Score (by Search Engine): A2 Mascot	Top Apex RT [min]	Sequence in Protein	Positions in Protein	Peptide Group Modifications in Protein	Quan Usage
	High	[R].QVDQLTNDKAR.[V]			0.000958851	0	1	1	1	P08670	P08670 [160-170]	1	1287.67	0	284182		High	High	0	0.0007203	47	11.68	R.QVDQLTNDKAR.V	[160-170]		Used
	High	[R].QDVDNASLAR.[L]			3.95445e-06	0	1	1	1	P08670	P08670 [208-217]	0	1088.53	0	424333		High	High	0	1.975e-06	90	14.71	R.QDVDNASLAR.L	[208-217]		Used
	High	[K].FADLSEAANR.[N]			0.000100704	0	1	1	1	P08670	P08670 [295-304]	0	1093.53	0	744935		High	High	0	6.388e-05	65	21.04	K.FADLSEAANR.N	[295-304]		Used
	High	[R].QQYESVAAK.[N]			0.0187505	0.0016405	1	1	1	P08670	P08670 [274-282]	0	1023.51	0	605905		High	High	0.001572	0.01747	32	12.31	R.QQYESVAAK.N	[274-282]		Used
	High	[RK].GTNESLER.[Q]			0.031947	0.00478376	2	2	1	P14136; P08670	P14136 [301-308]; P08670 [335-342]	0	905.432	0	3.78081e+06	Shared	High	High	0.005466	0.03068	65	9.94	K.GTNESLER.Q	[335-342]		Not Used
	High	[K].ILLAELEQLKGQGK.[S]			0.0395149	0.00658926	1	1	1	P08670	P08670 [130-143]	1	1539.91	0	100731		Medium	Medium	0.01216	0.03839	19	32.66	K.ILLAELEQLKGQGK.S	[130-143]		Used
	Medium	[R].TYSLGSALRPSTSR.[S]			0.0540638	0.0101916	1	1	1	P08670	P08670 [37-50]	0	1495.79	0	252927		Medium	Medium	0.01594	0.05297	13	23.39	R.TYSLGSALRPSTSR.S	[37-50]		Used
	Medium	[R].MFGGPGTASRPSSSR.[S]	1xOxidation [M1]		0.0646858	0.0113412	1	1	1	P08670	P08670 [14-28]	0	1510.71	0	52018.7		Medium	Medium	0.01674	0.06385	5	13.45	R.MFGGPGTASRPSSSR.S	[14-28]		Used
	Medium	[K].VELQELNDR.[F]			0.0820047	0.0139295	1	2	1	P08670	P08670 [105-113]	0	1115.57	0	63717.1		Medium	Medium	0.01908	0.08193	20	22.09	K.VELQELNDR.F	[105-113]		Used
	Medium	[R].SVSSSSYR.[R]			0.180306	0.0265818	1	1	1	P08670	P08670 [5-12]	0	872.411	0	382786		Medium	Medium	0.03308	0.1895	25	9.5	R.SVSSSSYR.R	[5-12]		Used
	Medium	[R].FANYIDKVR.[F]			0.185369	0.0271577	1	1	1	P08670	P08670 [114-122]	1	1125.61	0	119518		Medium	Medium	0.03433	0.1947	35	21.97	R.FANYIDKVR.F	[114-122]		Used
Master Protein	P13591	Neural cell adhesion molecule 1 OS=Homo sapiens OX=9606 GN=NCAM1 PE=1 SV=3	22	16	18	16	1	858	94.5	4.87	196	16	0	9.46042e+06	High
	Confidence	Annotated Sequence	Modifications	Modifications in Master Proteins	Qvality PEP	Qvality q-value	# Protein Groups	# Proteins	# PSMs	Master Protein Accessions	Positions in Master Proteins	# Missed Cleavages	Theo. MH+ [Da]	# Razor Quan Results	Abundance: F1: Sample	Quan Info	Found in Sample: [S1] F1: Sample	Confidence (by Search Engine): A2 Mascot	Percolator q-Value (by Search Engine): A2 Mascot	Percolator PEP (by Search Engine): A2 Mascot	Ions Score (by Search Engine): A2 Mascot	Top Apex RT [min]	Sequence in Protein	Positions in Protein	Peptide Group Modifications in Protein	Quan Usage
	High	[K].GLGEISAASEFK.[T]			5.85897e-05	0	1	1	1	P13591	P13591 [593-604]	0	1208.62	0	1.60534e+06		High	High	0	3.565e-05	68	28.38	K.GLGEISAASEFK.T	[593-604]		Used
	High	[K].LEGQMGEDGNSIK.[V]			0.00398571	0	1	1	1	P13591	P13591 [617-629]	0	1377.63	0	358099		High	High	0	0.003335	42	17.65	K.LEGQMGEDGNSIK.V	[617-629]		Used
	High	[R].LPSGSDHVMLK.[S]	1xOxidation [M9]		0.000265968	0	1	1	1	P13591	P13591 [662-672]	0	1199.61	0	1.02571e+06		High	High	0	0.0001821	29	17.45	R.LPSGSDHVMLK.S	[662-672]		Used
	High	[K].CVVTGEDGSESEATVNVK.[I]	1xCarbamidomethyl [C1]		3.60518e-05	0	1	1	1	P13591	P13591 [96-113]	0	1880.85	0	189208		High	High	0	2.113e-05	42	20.64	K.CVVTGEDGSESEATVNVK.I	[96-113]		Used
	High	[R].AVGEEVWHSK.[W]			0.00477286	0	1	1	1	P13591	P13591 [549-558]	0	1141.56	0	391115		High	High	0	0.00403	45	18.05	R.AVGEEVWHSK.W	[549-558]		Used
	High	[K].AAFSKDESKEPIVEVR.[T]			0.00468472	0	1	1	1	P13591	P13591 [777-792]	2	1804.94	0	173705		High	High	0	0.003966	41	20.69	K.AAFSKDESKEPIVEVR.T	[777-792]		Used
	High	[K].AGEQDATIHLK.[V]			0.00091797	0	1	1	1	P13591	P13591 [293-303]	0	1182.61	0	271981		High	High	0	0.000687	48	16.92	K.AGEQDATIHLK.V	[293-303]		Used
	High	[K].TQPVQGEPSAPK.[L]			0.0451359	0.00730098	1	1	1	P13591	P13591 [605-616]	0	1238.64	0	708172		Medium	Medium	0.01271	0.04393	34	14.06	K.TQPVQGEPSAPK.L	[605-616]		Used
	High	[K].AAFSKDESKEPIVEVR.[T]	1xPhospho [S]		0.0479404	0.0080833	1	1	2	P13591	P13591 [777-792]	2	1884.91	0		No Quan Values	Medium	Medium	0.01337	0.04674	27		K.AAFSKDESKEPIVEVR.T	[777-792]		Not Used
	Medium	[K].EASMEGIVTIVGLKPETTYAVR.[L]	1xOxidation [M4]		0.0737229	0.0134804	1	1	1	P13591	P13591 [564-585]	0	2380.24	0	132902		Medium	Medium	0.01893	0.07333	6	34.85	K.EASMEGIVTIVGLKPETTYAVR.L	[564-585]		Used
	Medium	[K].KVDKNDEAEYICIAENK.[A]	1xCarbamidomethyl [C12]		0.0750453	0.0137012	1	1	1	P13591	P13591 [276-292]	2	2038.97	0	81641.4		Medium	Medium	0.01908	0.07477	30	23.34	K.KVDKNDEAEYICIAENK.A	[276-292]		Used
	Medium	[R].FIVLSNNYLQIR.[G]			0.0917054	0.0153185	1	1	1	P13591	P13591 [166-177]	0	1479.83	0	107094		Medium	Medium	0.02054	0.09223	14	38.29	R.FIVLSNNYLQIR.G	[166-177]		Used
	Medium	[K].DKDISWFSPNGEK.[L]			0.101298	0.0161956	1	1	1	P13591	P13591 [49-61]	1	1522.72	0	198663		Medium	Medium	0.02118	0.1022	21	27.58	K.DKDISWFSPNGEK.L	[49-61]		Used
	Medium	[K].DESKEPIVEVR.[T]			0.114452	0.0190362	1	1	1	P13591	P13591 [782-792]	1	1300.67	0	310879		Medium	Medium	0.02429	0.1166	35	19.35	K.DESKEPIVEVR.T	[782-792]		Used
	Medium	[K].AAHFVFR.[T]			0.11918	0.0194539	1	1	1	P13591	P13591 [695-701]	0	847.457	0	339525		Medium	Medium	0.02462	0.1217	32	20.35	K.AAHFVFR.T	[695-701]		Used
	Medium	[R].ALSSEWKPEIR.[L]			0.141561	0.0218106	1	1	1	P13591	P13591 [651-661]	0	1315.7	0	884511		Medium	Medium	0.02764	0.1456	16	24.53	R.ALSSEWKPEIR.L	[651-661]		Used
	Medium	[R].VSSLTLK.[S]			0.176342	0.0262305	1	1	1	P13591	P13591 [377-383]	0	747.461	0	2.68187e+06		Medium	Medium	0.03302	0.185	25	18.48	R.VSSLTLK.S	[377-383]		Used
Master Protein	P06744	Glucose-6-phosphate isomerase OS=Homo sapiens OX=9606 GN=GPI PE=1 SV=4	13	7	8	7	1	558	63.1	8.32	192	7	0	4.1101e+06	High
	Confidence	Annotated Sequence	Modifications	Modifications in Master Proteins	Qvality PEP	Qvality q-value	# Protein Groups	# Proteins	# PSMs	Master Protein Accessions	Positions in Master Proteins	# Missed Cleavages	Theo. MH+ [Da]	# Razor Quan Results	Abundance: F1: Sample	Quan Info	Found in Sample: [S1] F1: Sample	Confidence (by Search Engine): A2 Mascot	Percolator q-Value (by Search Engine): A2 Mascot	Percolator PEP (by Search Engine): A2 Mascot	Ions Score (by Search Engine): A2 Mascot	Top Apex RT [min]	Sequence in Protein	Positions in Protein	Peptide Group Modifications in Protein	Quan Usage
	High	[K].HFVALSTNTTK.[V]			3.95081e-07	0	1	1	2	P06744	P06744 [242-252]	0	1218.65	0	683086		High	High	0	1.663e-07	91	17.93	K.HFVALSTNTTK.V	[242-252]		Used
	High	[K].VFEGNRPTNSIVFTK.[L]			0.000800491	0	1	1	1	P06744	P06744 [467-481]	0	1708.9	0	424005		High	High	0	0.0005924	16	24.77	K.VFEGNRPTNSIVFTK.L	[467-481]		Used
	High	[R].MLVDLAK.[S]	1xOxidation [M1]		0.0142963	0.000591722	1	1	1	P06744	P06744 [67-73]	0	805.449	0	448250		High	High	0.0005679	0.01308	42	21.61	R.MLVDLAK.S	[67-73]		Used
	High	[K].NLVTEDVMR.[M]	1xOxidation [M8]		0.0130313	0.000591722	1	1	1	P06744	P06744 [58-66]	0	1092.54	0	382080		High	High	0.0005679	0.01184	44	19.99	K.NLVTEDVMR.M	[58-66]		Used
	High	[R].VWYVSNIDGTHIAK.[T]			0.0184075	0.0016405	1	1	1	P06744	P06744 [181-194]	0	1602.83	0	192397		High	High	0.001572	0.01706	17	28.85	R.VWYVSNIDGTHIAK.T	[181-194]		Used
	High	[K].INYTEGR.[A]			0.0264391	0.00252921	1	1	1	P06744	P06744 [90-96]	0	852.421	0	885467		High	High	0.003764	0.02515	41	13.22	K.INYTEGR.A	[90-96]		Used
	High	[RK].SPEDLER.[GL]			0.0494051	0.00953562	1	2	1	P06744	P06744 [455-461]	0	845.4	0	1.09482e+06		Medium	Medium	0.0154	0.04832	44	12.68	K.SPEDLER.L	[455-461]		Used
Master Protein	P02768	Albumin OS=Homo sapiens OX=9606 GN=ALB PE=1 SV=2	18	12	13	12	1	609	69.3	6.28	191	12	0	1.3475e+07	High
	Confidence	Annotated Sequence	Modifications	Modifications in Master Proteins	Qvality PEP	Qvality q-value	# Protein Groups	# Proteins	# PSMs	Master Protein Accessions	Positions in Master Proteins	# Missed Cleavages	Theo. MH+ [Da]	# Razor Quan Results	Abundance: F1: Sample	Quan Info	Found in Sample: [S1] F1: Sample	Confidence (by Search Engine): A2 Mascot	Percolator q-Value (by Search Engine): A2 Mascot	Percolator PEP (by Search Engine): A2 Mascot	Ions Score (by Search Engine): A2 Mascot	Top Apex RT [min]	Sequence in Protein	Positions in Protein	Peptide Group Modifications in Protein	Quan Usage
	High	[K].LVNEVTEFAK.[T]			2.60814e-05	0	1	1	1	P02768	P02768 [66-75]	0	1149.62	0	1.31811e+06		High	High	0	1.498e-05	77	26.33	K.LVNEVTEFAK.T	[66-75]		Used
	High	[K].YICENQDSISSK.[L]	1xCarbamidomethyl [C3]		0.00429436	0	1	1	1	P02768	P02768 [287-298]	0	1443.64	0	615851		High	High	0	0.003598	35	17.05	K.YICENQDSISSK.L	[287-298]		Used
	High	[K].KVPQVSTPTLVEVSR.[N]			0.00986445	0.000591722	1	1	1	P02768	P02768 [438-452]	1	1639.94	0	1.05514e+06		High	High	0.0005679	0.008808	35	26.66	K.KVPQVSTPTLVEVSR.N	[438-452]		Used
	High	[K].TYETTLEK.[C]			0.0104298	0.000591722	1	1	1	P02768	P02768 [376-383]	0	984.488	0	1.05123e+06		High	High	0.0005679	0.009336	47	16.52	K.TYETTLEK.C	[376-383]		Used
	High	[K].AEFAEVSK.[L]			0.0174153	0.0016405	1	1	1	P02768	P02768 [250-257]	0	880.441	0	2402454		High	High	0.001572	0.01616	48	16.7	K.AEFAEVSK.L	[250-257]		Used
	High	[K].AVMDDFAAFVEK.[C]	1xCarbamidomethyl [N-Term]		0.0165776	0.0016405	1	1	1	P02768	P02768 [570-581]	0	1399.66	0	74207		High	High	0.001572	0.01529	20	27.99	K.AVMDDFAAFVEK.C	[570-581]		Used
	High	[K].LDELRDEGK.[A]			0.0390391	0.00658926	1	1	2	P02768	P02768 [206-214]	1	1074.54	0	1.83028e+06		Medium	Medium	0.01674	0.06321	25	12.69	K.LDELRDEGK.A	[206-214]		Used
	Medium	[K].QTALVELVK.[H]			0.0584422	0.0111705	1	1	1	P02768	P02768 [550-558]	0	1000.6	0	886781		Medium	Medium	0.01674	0.05756	37	28.54	K.QTALVELVK.H	[550-558]		Used
	Medium	[K].DDNPNLPR.[L]			0.0911688	0.0153185	1	1	1	P02768	P02768 [131-138]	0	940.448	0	364674		Medium	Medium	0.02054	0.09151	34	15.62	K.DDNPNLPR.L	[131-138]		Used
	Medium	[R].FKDLGEENFK.[A]			0.0966715	0.0154296	1	1	1	P02768	P02768 [35-44]	1	1226.61	0	604744		Medium	Medium	0.02084	0.09766	21	21.24	R.FKDLGEENFK.A	[35-44]		Used
	Medium	[K].LVTDLTK.[V]			0.12625	0.020452	1	1	1	P02768	P02768 [258-264]	0	789.472	0	3.15852e+06		Medium	Medium	0.02552	0.1296	41	18.93	K.LVTDLTK.V	[258-264]		Used
	Medium	[K].VPQVSTPTLVEVSR.[N]			0.142369	0.0220189	1	1	1	P02768	P02768 [439-452]	0	1511.84	0	112976		Medium	Medium	0.02764	0.1467	14	29.48	K.VPQVSTPTLVEVSR.N	[439-452]		Used
Master Protein	P20916	Myelin-associated glycoprotein OS=Homo sapiens OX=9606 GN=MAG PE=1 SV=1	14	10	14	10	1	626	69	5.03	191	10	0	2.13991e+07	High
	Confidence	Annotated Sequence	Modifications	Modifications in Master Proteins	Qvality PEP	Qvality q-value	# Protein Groups	# Proteins	# PSMs	Master Protein Accessions	Positions in Master Proteins	# Missed Cleavages	Theo. MH+ [Da]	# Razor Quan Results	Abundance: F1: Sample	Quan Info	Found in Sample: [S1] F1: Sample	Confidence (by Search Engine): A2 Mascot	Percolator q-Value (by Search Engine): A2 Mascot	Percolator PEP (by Search Engine): A2 Mascot	Ions Score (by Search Engine): A2 Mascot	Top Apex RT [min]	Sequence in Protein	Positions in Protein	Peptide Group Modifications in Protein	Quan Usage
	High	[R].GEPPELDLSYSHSDLGK.[R]			2.95397e-05	0	1	1	2	P20916	P20916 [588-604]	0	1843.87	0	718459		High	High	0	1.716e-05	38	27.6	R.GEPPELDLSYSHSDLGK.R	[588-604]		Used
	High	[K].SLELPFQGAHR.[L]	1xCarbamidomethyl [N-Term]		0.00112029	0	1	1	1	P20916	P20916 [498-508]	0	1311.68	0	110196		High	High	0	0.0008482	39	28.87	K.SLELPFQGAHR.L	[498-508]		Used
	High	[K].SLELPFQGAHR.[L]			0.000878832	0	1	1	2	P20916	P20916 [498-508]	0	1254.66	0	3.53537e+06		High	High	0	0.0006535	31	28.39	K.SLELPFQGAHR.L	[498-508]		Used
	High	[R].ISGAPEKYESER.[R]			0.000288388	0	1	1	1	P20916	P20916 [564-575]	1	1365.66	0	1.29817e+06		High	High	0	0.0001977	39	14.53	R.ISGAPEKYESER.R	[564-575]		Used
	High	[R].TQVVHESFQGR.[S]			0.00334891	0	1	1	1	P20916	P20916 [78-88]	0	1287.64	0	10144330		High	High	0	0.002764	42	15.46	R.TQVVHESFQGR.S	[78-88]		Used
	High	[R].GQAQAPPR.[V]			0.0157798	0.000591722	1	1	1	P20916	P20916 [478-485]	0	824.437	0	111067		High	High	0.0005679	0.01452	42	7.95	R.GQAQAPPR.V	[478-485]		Used
	High	[R].LLGDLGLR.[N]			0.0193363	0.0016405	1	1	1	P20916	P20916 [91-98]	0	856.525	0	1.46131e+06		High	High	0.001572	0.01801	50	30.55	R.LLGDLGLR.N	[91-98]		Used
	High	[R].DTVQCLCVVK.[S]	2xCarbamidomethyl [C5; C7]		0.0371907	0.00658926	1	1	1	P20916	P20916 [426-435]	0	1221.6	0	1.25489e+06		Medium	Medium	0.01216	0.03586	16	24	R.DTVQCLCVVK.S	[426-435]		Used
	Medium	[R].ISGAPEKYESERR.[L]			0.0933333	0.0154296	1	1	1	P20916	P20916 [564-576]	2	1521.77	0	402694		Medium	Medium	0.0206	0.09389	15	12.54	R.ISGAPEKYESERR.L	[564-576]		Used
	Medium	[K].NYPPVVFK.[S]			0.171496	0.0255662	1	1	2	P20916	P20916 [68-75]	0	963.53	0	2274842		Medium	Medium	0.03227	0.1791	31	26.79	K.NYPPVVFK.S	[68-75]		Used
	Medium	[K].SRTQVVHESFQGR.[S]			0.209119	0.0356692	1	1	1	P20916	P20916 [76-88]	1	1530.78	0	87799.4		Medium	Medium	0.04457	0.2219	13	13.6	K.SRTQVVHESFQGR.S	[76-88]		Used
Master Protein	Q9Y2J8	Protein-arginine deiminase type-2 OS=Homo sapiens OX=9606 GN=PADI2 PE=1 SV=2	19	12	13	12	1	665	75.5	5.59	190	12	0	8.8294e+06	High
	Confidence	Annotated Sequence	Modifications	Modifications in Master Proteins	Qvality PEP	Qvality q-value	# Protein Groups	# Proteins	# PSMs	Master Protein Accessions	Positions in Master Proteins	# Missed Cleavages	Theo. MH+ [Da]	# Razor Quan Results	Abundance: F1: Sample	Quan Info	Found in Sample: [S1] F1: Sample	Confidence (by Search Engine): A2 Mascot	Percolator q-Value (by Search Engine): A2 Mascot	Percolator PEP (by Search Engine): A2 Mascot	Ions Score (by Search Engine): A2 Mascot	Top Apex RT [min]	Sequence in Protein	Positions in Protein	Peptide Group Modifications in Protein	Quan Usage
	High	[K].FLGEVHCGTNVR.[R]	1xCarbamidomethyl [C7]		0.00037926	0	1	1	2	Q9Y2J8	Q9Y2J8 [641-652]	0	1388.67	0	776761		High	High	0	0.0002654	27	19.57	K.FLGEVHCGTNVR.R	[641-652]		Used
	High	[R].ILIGSSFPLSGGR.[R]			4.39592e-06	0	1	1	1	Q9Y2J8	Q9Y2J8 [429-441]	0	1303.74	0	1.51331e+06		High	High	0	2.21e-06	83	34.69	R.ILIGSSFPLSGGR.R	[429-441]		Used
	High	[K].HSEHVWVEVVR.[D]			0.000166744	0	1	1	1	Q9Y2J8	Q9Y2J8 [44-54]	0	1376.71	0	545465		High	High	0	0.0001099	35	22.26	K.HSEHVWVEVVR.D	[44-54]		Used
	High	[R].DGEAEEVATNGK.[Q]			0.000398626	0	1	1	1	Q9Y2J8	Q9Y2J8 [55-66]	0	1219.54	0	804663		High	High	0	0.0002804	63	12.78	R.DGEAEEVATNGK.Q	[55-66]		Used
	High	[K].ELLGPDFGYVTR.[E]			0.000906613	0	1	1	1	Q9Y2J8	Q9Y2J8 [384-395]	0	1366.7	0	509834		High	High	0	0.0006787	48	34.7	K.ELLGPDFGYVTR.E	[384-395]		Used
	High	[K].DGHGEAIMFK.[G]	1xOxidation [M8]		0.0101119	0.000591722	1	1	1	Q9Y2J8	Q9Y2J8 [507-516]	0	1120.51	0	561607		High	High	0.0005679	0.009022	26	18.15	K.DGHGEAIMFK.G	[507-516]		Used
	High	[R].VTMSQASTEASSDK.[V]			0.016887	0.0016405	1	1	1	Q9Y2J8	Q9Y2J8 [79-92]	0	1441.65	0	139518		High	High	0.001572	0.01559	22	15.06	R.VTMSQASTEASSDK.V	[79-92]		Used
	Medium	[R].WLLSPSTTLR.[V]			0.074602	0.0137012	1	1	1	Q9Y2J8	Q9Y2J8 [69-78]	0	1173.66	0	1.1206e+06		Medium	Medium	0.01908	0.07433	25	34.54	R.WLLSPSTTLR.V	[69-78]		Used
	Medium	[K].EDLKDMSQMILR.[T]	2xOxidation [M6; M9]		0.0906351	0.0153185	1	1	1	Q9Y2J8	Q9Y2J8 [176-187]	1	1510.72	0	266054		Medium	Medium	0.02054	0.09088	22	22.47	K.EDLKDMSQMILR.T	[176-187]		Used
	Medium	[R].KPFTFK.[W]			0.19694	0.0306582	1	1	1	Q9Y2J8	Q9Y2J8 [654-659]	0	767.445	0	732441		Medium	Medium	0.03827	0.2076	29	17.06	R.KPFTFK.W	[654-659]		Used
	Medium	[R].LQYGSR.[V]			0.220731	0.0377294	1	1	1	Q9Y2J8	Q9Y2J8 [9-14]	0	723.378	0	1.68654e+06		Medium	Medium	0.04758	0.235	37	10.99	R.LQYGSR.V	[9-14]		Used
	Medium	[K].GLGGMSSK.[R]			0.224316	0.0383655	1	1	1	Q9Y2J8	Q9Y2J8 [517-524]	0	736.366	0	172613		Medium	Medium	0.04835	0.2393	14	11.53	K.GLGGMSSK.R	[517-524]		Used
Master Protein	P17858	ATP-dependent 6-phosphofructokinase, liver type OS=Homo sapiens OX=9606 GN=PFKL PE=1 SV=6	17	13	18	9	1	780	85	7.5	184	13	1	3.63176e+06	High	Acetyl [N-Term]
	Confidence	Annotated Sequence	Modifications	Modifications in Master Proteins	Qvality PEP	Qvality q-value	# Protein Groups	# Proteins	# PSMs	Master Protein Accessions	Positions in Master Proteins	# Missed Cleavages	Theo. MH+ [Da]	# Razor Quan Results	Abundance: F1: Sample	Quan Info	Found in Sample: [S1] F1: Sample	Confidence (by Search Engine): A2 Mascot	Percolator q-Value (by Search Engine): A2 Mascot	Percolator PEP (by Search Engine): A2 Mascot	Ions Score (by Search Engine): A2 Mascot	Top Apex RT [min]	Sequence in Protein	Positions in Protein	Peptide Group Modifications in Protein	Quan Usage
	High	[R].FDEATQLR.[G]			0.00272754	0	1	1	1	P17858	P17858 [367-374]	0	979.484	0	718964		High	High	0	0.002208	66	19	R.FDEATQLR.G	[367-374]		Used
	High	[K].KAVAFSPVTELKK.[D]			0.000249915	0	1	1	1	P17858	P17858 [715-727]	2	1417.84	0	170456		High	High	0	0.0001701	53	22.04	K.KAVAFSPVTELKK.D	[715-727]		Used
	High	[K].AVAFSPVTELKK.[D]			0.00288458	0	1	1	1	P17858	P17858 [716-727]	1	1289.75	0	626556		High	High	0	0.002352	26	25.76	K.AVAFSPVTELKK.D	[716-727]		Used
	High	[K].AIGVLTSGGDAQGMNAAVR.[A]			0.00416296	0	2	2	2	Q01813; P17858	Q01813 [26-44]; P17858 [17-35]	0	1787.91	0	176921	Shared	High	High	0	0.003476	26	27.9	K.AIGVLTSGGDAQGMNAAVR.A	[17-35]		Not Used
	High	[K].AIGVLTSGGDAQGMNAAVR.[A]	1xOxidation [M14]		0.000186517	0	2	2	2	Q01813; P17858	Q01813 [26-44]; P17858 [17-35]	0	1803.9	0	787351	Shared	High	High	0	0.0001239	28	23.86	K.AIGVLTSGGDAQGMNAAVR.A	[17-35]		Not Used
	High	[M].AAVDLEK.[L]	1xAcetyl [N-Term]	P17858 1xAcetyl [N-Term]	0.0128712	0.000591722	1	1	1	P17858	P17858 [2-8]	0	787.42	0	456263		High	High	0.0005679	0.01165	39	22.74	M.AAVDLEK.L	[2-8]	1xAcetyl [N-Term]	Used
	High	[R].IMEVIDAITTTAQSHQR.[T]			0.0146537	0.000591722	1	1	1	P17858	P17858 [185-201]	0	1913.97	0		No Quan Values	High	High	0.0005679	0.01341	30	34.12	R.IMEVIDAITTTAQSHQR.T	[185-201]		Not Used
	High	[R].IMEVIDAITTTAQSHQR.[T]	1xOxidation [M2]		0.0186355	0.0016405	1	1	1	P17858	P17858 [185-201]	0	1929.97	0		No Quan Values	High	High	0.001572	0.01728	19	28.71	R.IMEVIDAITTTAQSHQR.T	[185-201]		Not Used
	High	[K].AMLWLSEK.[L]			0.0218647	0.00206117	1	1	1	P17858	P17858 [682-689]	0	977.512	0	70790.1		High	High	0.001968	0.02056	33	31.82	K.AMLWLSEK.L	[682-689]		Used
	High	[K].GQLESIVENIR.[I]			0.0313685	0.00384149	1	1	1	P17858	P17858 [475-485]	0	1257.68	0	290262		High	High	0.004574	0.03006	18	32.97	K.GQLESIVENIR.I	[475-485]		Used
	High	[K].DTDFEHR.[M]			0.0465177	0.00730098	1	1	1	P17858	P17858 [728-734]	0	919.39	0	599724		Medium	Medium	0.01271	0.04544	34	10.59	K.DTDFEHR.M	[728-734]		Used
	High	[R].GGTPSAFDR.[I]			0.0473663	0.00769917	3	3	1	Q01813; P17858; P08237	Q01813 [311-319]; P17858 [302-310]; P08237 [302-310]	0	907.427	0	4.01507e+06	Shared	Medium	Medium	0.01337	0.04616	31	15.71	R.GGTPSAFDR.I	[302-310]		Not Used
	Medium	[R].TFVLEVMGR.[H]	1xOxidation [M7]		0.0631614	0.0113412	3	3	1	Q01813; P17858; P08237	Q01813 [211-219]; P17858 [202-210]; P08237 [202-210]	0	1067.56	0	488495	Shared	Medium	Medium	0.01674	0.06248	26	28.04	R.TFVLEVMGR.H	[202-210]		Not Used
	Medium	[R].GGTPSAFDR.[I]	1xCarbamidomethyl [N-Term]		0.0662456	0.0115402	3	3	1	Q01813; P17858; P08237	Q01813 [311-319]; P17858 [302-310]; P08237 [302-310]	0	964.448	0	158056	Shared	Medium	Medium	0.01683	0.0654	20	15.78	R.GGTPSAFDR.I	[302-310]		Not Used
	Medium	[R].VTVLGHVQR.[G]			0.0906351	0.0153185	2	2	1	P17858; P08237	P17858 [293-301]; P08237 [293-301]	0	1008.59	0	302612	Shared	Medium	Medium	0.02054	0.0911	22	16.96	R.VTVLGHVQR.G	[293-301]		Used
	Medium	[R].TNVLGHLQQGGAPTPFDR.[N]			0.127709	0.0207153	1	1	1	P17858	P17858 [655-672]	0	1907.97	0	396132		Medium	Medium	0.026	0.1306	15	29.01	R.TNVLGHLQQGGAPTPFDR.N	[655-672]		Used
Master Protein	P60709	Actin, cytoplasmic 1 OS=Homo sapiens OX=9606 GN=ACTB PE=1 SV=1	34	10	14	10	1	375	41.7	5.48	178	10	0	2.46447e+07	High
	Confidence	Annotated Sequence	Modifications	Modifications in Master Proteins	Qvality PEP	Qvality q-value	# Protein Groups	# Proteins	# PSMs	Master Protein Accessions	Positions in Master Proteins	# Missed Cleavages	Theo. MH+ [Da]	# Razor Quan Results	Abundance: F1: Sample	Quan Info	Found in Sample: [S1] F1: Sample	Confidence (by Search Engine): A2 Mascot	Percolator q-Value (by Search Engine): A2 Mascot	Percolator PEP (by Search Engine): A2 Mascot	Ions Score (by Search Engine): A2 Mascot	Top Apex RT [min]	Sequence in Protein	Positions in Protein	Peptide Group Modifications in Protein	Quan Usage
	High	[K].QEYDESGPSIVHR.[K]			1.6556e-05	0	1	7	1	P60709	P60709 [360-372]	0	1516.7	0	1.22905e+06		High	High	0	9.191e-06	59	18.76	K.QEYDESGPSIVHR.K	[360-372]		Used
	High	[R].HQGVMVGMGQK.[D]	1xOxidation [M5]		0.000408677	0	1	7	1	P60709	P60709 [40-50]	0	1187.57	0	136506		High	High	0	0.0002881	40	12.69	R.HQGVMVGMGQK.D	[40-50]		Used
	High	[R].AVFPSIVGRPR.[QH]			0.00356375	0	1	9	1	P60709	P60709 [29-39]	0	1198.71	0	1.88071e+06		High	High	0	0.002954	30	26.37	R.AVFPSIVGRPR.H	[29-39]		Used
	High	[R].VAPEEHPVLLTEAPLNPK.[A]			0.00120716	0	1	2	1	P60709	P60709 [96-113]	0	1954.06	0	3.23257e+06		High	High	0	0.0009238	19	29.54	R.VAPEEHPVLLTEAPLNPK.A	[96-113]		Used
	High	[K].EITALAPSTMK.[I]			0.00882344	0	1	6	1	P60709	P60709 [316-326]	0	1161.62	0	492505		High	High	0	0.007795	36	24.78	K.EITALAPSTMK.I	[316-326]		Used
	High	[KR].SYELPDGQVITIGNER.[F]			0.0145636	0.000591722	1	10	2	P60709	P60709 [239-254]	0	1790.89	0	493356		High	High	0.0005679	0.01329	31	34.92	K.SYELPDGQVITIGNER.F	[239-254]		Used
	High	[R].GYSFTTTAER.[E]			0.0118039	0.000591722	1	2	1	P60709	P60709 [197-206]	0	1132.53	0	4.66484e+06		High	High	0.0005679	0.01064	44	20.96	R.GYSFTTTAER.E	[197-206]		Used
	High	[R].HQGVMVGMGQK.[D]	2xOxidation [M5; M8]		0.022271	0.00206117	1	7	1	P60709	P60709 [40-50]	0	1203.56	0	638537		High	High	0.001968	0.02096	35	8.61	R.HQGVMVGMGQK.D	[40-50]		Used
	High	[K].DLYANTVLSGGTTMYPGIADR.[M]	1xOxidation [M14]		0.023535	0.00206117	1	2	1	P60709	P60709 [292-312]	0	2231.06	0	136225		High	High	0.001968	0.02215	16	34.81	K.DLYANTVLSGGTTMYPGIADR.M	[292-312]		Used
	High	[K].AGFAGDDAPR.[A]			0.0256425	0.00252921	1	10	2	P60709	P60709 [19-28]	0	976.448	0	5369312		High	High	0.002416	0.02423	25	15.9	K.AGFAGDDAPR.A	[19-28]		Used
	High	[R].VAPEEHPVLLTEAPLNPK.[A]	1xCarbamidomethyl [N-Term]		0.0424908	0.00658926	1	2	1	P60709	P60709 [96-113]	0	2011.09	1	417049		Medium	Medium	0.01216	0.04125	14	29.18	R.VAPEEHPVLLTEAPLNPK.A	[96-113]		Used
	High	[K].IIAPPER.[K]			0.043794	0.00658926	1	7	1	P60709	P60709 [329-335]	0	795.472	0	5954031		Medium	Medium	0.01216	0.04262	38	17.28	K.IIAPPER.K	[329-335]		Used
Master Protein	Q99572	P2X purinoceptor 7 OS=Homo sapiens OX=9606 GN=P2RX7 PE=1 SV=4	22	13	17	13	1	595	68.5	8.19	170	13	0	8.55486e+06	High
	Confidence	Annotated Sequence	Modifications	Modifications in Master Proteins	Qvality PEP	Qvality q-value	# Protein Groups	# Proteins	# PSMs	Master Protein Accessions	Positions in Master Proteins	# Missed Cleavages	Theo. MH+ [Da]	# Razor Quan Results	Abundance: F1: Sample	Quan Info	Found in Sample: [S1] F1: Sample	Confidence (by Search Engine): A2 Mascot	Percolator q-Value (by Search Engine): A2 Mascot	Percolator PEP (by Search Engine): A2 Mascot	Ions Score (by Search Engine): A2 Mascot	Top Apex RT [min]	Sequence in Protein	Positions in Protein	Peptide Group Modifications in Protein	Quan Usage
	High	[K].EPVISSVHTK.[V]			0.00257904	0	1	1	1	Q99572	Q99572 [55-64]	0	1096.6	0	303597		High	High	0	0.002086	28	15.25	K.EPVISSVHTK.V	[55-64]		Used
	High	[K].KPGACITTSELFR.[K]	1xCarbamidomethyl [C5]		0.00950455	0	1	1	1	Q99572	Q99572 [502-514]	0	1479.76	0	115463		High	High	0	0.008461	30	26.52	K.KPGACITTSELFR.K	[502-514]		Used
	High	[R].MVNQQLLGR.[S]	1xOxidation [M1]		0.00829308	0	1	1	1	Q99572	Q99572 [411-419]	0	1074.57	0	828814		High	High	0	0.007302	60	19.39	R.MVNQQLLGR.S	[411-419]		Used
	High	[R].MVNQQLLGR.[S]			0.00808992	0	1	1	1	Q99572	Q99572 [411-419]	0	1058.58	0	286122		High	High	0	0.007086	52	21.76	R.MVNQQLLGR.S	[411-419]		Used
	High	[K].YVSFVDESHIR.[M]			0.0011557	0	1	1	2	Q99572	Q99572 [400-410]	0	1351.66	0	1.02603e+06		High	High	0	0.0008811	42	25.19	K.YVSFVDESHIR.M	[400-410]		Used
	High	[K].YYKENNVEKR.[T]			0.0142963	0.000591722	1	1	1	Q99572	Q99572 [298-307]	2	1342.67	0	133539		High	High	0.0005679	0.01303	35	8.22	K.YYKENNVEKR.T	[298-307]		Used
	High	[K].GIAEVKEEIVENGVK.[K]			0.023106	0.00206117	1	1	1	Q99572	Q99572 [67-81]	1	1613.87	0	82244.8		High	High	0.001968	0.02175	12	27.05	K.GIAEVKEEIVENGVK.K	[67-81]		Used
	High	[R].KEPVISSVHTK.[V]			0.0226848	0.00206117	1	1	1	Q99572	Q99572 [54-64]	1	1224.69	0	1197827		High	High	0.001968	0.02129	20	12.16	R.KEPVISSVHTK.V	[54-64]		Used
	High	[R].CLEELCCR.[K]	3xCarbamidomethyl [C1; C6; C7]		0.0302418	0.00337921	1	1	1	Q99572	Q99572 [493-500]	0	1139.46	0	123528		High	High	0.004145	0.02892	34	20.41	R.CLEELCCR.K	[493-500]		Used
	High	[R].LGDIFR.[E]			0.0473663	0.00769917	1	1	1	Q99572	Q99572 [231-236]	0	720.404	0	1.18602e+06		Medium	Medium	0.01337	0.04623	40	25.49	R.LGDIFR.E	[231-236]		Used
	High	[K].GQEVPRPAMDFTDLSR.[L]	1xCarbamidomethyl [N-Term]		0.0500031	0.00953562	1	1	1	Q99572	Q99572 [426-441]	0	1875.9	0	74151.3		Medium	Medium	0.0154	0.04898	24	22.01	K.GQEVPRPAMDFTDLSR.L	[426-441]		Used
	Medium	[K].GQEVPRPAMDFTDLSR.[L]	1xOxidation [M9]		0.0627857	0.0113412	1	1	1	Q99572	Q99572 [426-441]	0	1834.88	0	432105		Medium	Medium	0.01674	0.06193	10	25.92	K.GQEVPRPAMDFTDLSR.L	[426-441]		Used
	Medium	[R].LCPEYPTR.[R]	1xCarbamidomethyl [C2]		0.111183	0.0183673	1	1	1	Q99572	Q99572 [118-125]	0	1035.49	0	387726		Medium	Medium	0.02398	0.1129	22	18.44	R.LCPEYPTR.R	[118-125]		Used
	Medium	[K].GQEVPRPAMDFTDLSR.[L]			0.115785	0.0190362	1	1	1	Q99572	Q99572 [426-441]	0	1818.88	1	115518		Medium	Medium	0.02429	0.1176	9	30.07	K.GQEVPRPAMDFTDLSR.L	[426-441]		Used
	Medium	[K].SEGQYSGFK.[S]			0.129928	0.0214446	1	1	1	Q99572	Q99572 [584-592]	0	1002.45	0	2068653		Medium	Medium	0.02641	0.1328	17	16.2	K.SEGQYSGFK.S	[584-592]		Used
	Medium	[K].CESIVEPKPTLK.[Y]	1xCarbamidomethyl [C1]		0.151542	0.0232753	1	1	1	Q99572	Q99572 [388-399]	0	1400.75	0	193526		Medium	Medium	0.02902	0.1565	19	20.34	K.CESIVEPKPTLK.Y	[388-399]		Used
Master Protein	P80723	Brain acid soluble protein 1 OS=Homo sapiens OX=9606 GN=BASP1 PE=1 SV=2	73	12	14	12	1	227	22.7	4.63	164	12	0	8.81158e+06	High
	Confidence	Annotated Sequence	Modifications	Modifications in Master Proteins	Qvality PEP	Qvality q-value	# Protein Groups	# Proteins	# PSMs	Master Protein Accessions	Positions in Master Proteins	# Missed Cleavages	Theo. MH+ [Da]	# Razor Quan Results	Abundance: F1: Sample	Quan Info	Found in Sample: [S1] F1: Sample	Confidence (by Search Engine): A2 Mascot	Percolator q-Value (by Search Engine): A2 Mascot	Percolator PEP (by Search Engine): A2 Mascot	Ions Score (by Search Engine): A2 Mascot	Top Apex RT [min]	Sequence in Protein	Positions in Protein	Peptide Group Modifications in Protein	Quan Usage
	High	[K].KTEAPAAPAAQETK.[S]			0.00938751	0	1	1	1	P80723	P80723 [150-163]	1	1412.74	0	1.83575e+06		High	High	0	0.008312	41	11	K.KTEAPAAPAAQETK.S	[150-163]		Used
	High	[K].AQGPAASAEEPKPVEAPAANSDQTVTVKE.[-]			1.68371e-07	0	1	1	1	P80723	P80723 [199-227]	1	2892.42	0	639098		High	High	0	6.648e-08	39	22.08	K.AQGPAASAEEPKPVEAPAANSDQTVTVKE.-	[199-227]		Used
	High	[K].AEGAATEEEGTPK.[E]			8.34717e-06	0	1	1	1	P80723	P80723 [26-38]	0	1289.59	0	1.20534e+06		High	High	0	4.399e-06	73	10.36	K.AEGAATEEEGTPK.E	[26-38]		Used
	High	[K].AAEAAAAPAESAAPAAGEEPSKEEGEPK.[K]			6.50711e-06	0	1	1	1	P80723	P80723 [122-149]	1	2636.23	0	1.15712e+06		High	High	0	3.37e-06	26	18.14	K.AAEAAAAPAESAAPAAGEEPSKEEGEPK.K	[122-149]		Used
	High	[K].AEPEKTEGAAEAK.[A]			7.99122e-06	0	1	1	1	P80723	P80723 [85-97]	1	1330.65	0	1.34703e+06		High	High	0	4.199e-06	50	7.92	K.AEPEKTEGAAEAK.A	[85-97]		Used
	High	[K].EGEKDAAAAKEEAPK.[A]			0.00269382	0	1	1	2	P80723	P80723 [70-84]	2	1543.76	0	738113		High	High	0	0.002179	31	9.69	K.EGEKDAAAAKEEAPK.A	[70-84]		Used
	High	[K].ESEPQAAAEPAEAK.[E]			0.0154905	0.000591722	1	1	2	P80723	P80723 [39-52]	0	1427.66	0	1.2852e+06		High	High	0.004145	0.02876	25	14.11	K.ESEPQAAAEPAEAK.E	[39-52]		Used
	High	[K].EKPDQDAEGKAEEK.[E]			0.0245666	0.00206117	1	1	1	P80723	P80723 [56-69]	1	1573.73	0	396487		High	High	0.001968	0.02316	23	7.78	K.EKPDQDAEGKAEEK.E	[56-69]		Used
	Medium	[K].TEAPAAPAAQETK.[S]			0.0966715	0.0154296	1	1	1	P80723	P80723 [151-163]	0	1284.64	0	67946.5		Medium	Medium	0.02084	0.09742	12	13.18	K.TEAPAAPAAQETK.S	[151-163]		Used
	Medium	[K].SDGAPASDSKPGSSEAAPSSK.[E]			0.139161	0.0218106	1	1	1	P80723	P80723 [164-184]	0	1932.88	0		No Quan Values	Medium	Medium	0.02751	0.1437	7		K.SDGAPASDSKPGSSEAAPSSK.E	[164-184]		Not Used
	Medium	[K].DAAAAKEEAPK.[A]			0.166766	0.0250052	1	1	1	P80723	P80723 [74-84]	1	1100.56	0	61299.8		Medium	Medium	0.03184	0.1744	15	8.34	K.DAAAAKEEAPK.A	[74-84]		Used
	Medium	[K].EKDKKAEGAATEEEGTPK.[E]			0.210257	0.0356692	1	1	1	P80723	P80723 [21-38]	3	1917.94	0	78201.7		Medium	Medium	0.04457	0.2236	25	7.81	K.EKDKKAEGAATEEEGTPK.E	[21-38]		Used
Master Protein	P0DOX5	Immunoglobulin gamma-1 heavy chain OS=Homo sapiens OX=9606 PE=1 SV=2	18	7	9	5	1	449	49.3	8.72	161	7	2	1.17648e+07	High
	Confidence	Annotated Sequence	Modifications	Modifications in Master Proteins	Qvality PEP	Qvality q-value	# Protein Groups	# Proteins	# PSMs	Master Protein Accessions	Positions in Master Proteins	# Missed Cleavages	Theo. MH+ [Da]	# Razor Quan Results	Abundance: F1: Sample	Quan Info	Found in Sample: [S1] F1: Sample	Confidence (by Search Engine): A2 Mascot	Percolator q-Value (by Search Engine): A2 Mascot	Percolator PEP (by Search Engine): A2 Mascot	Ions Score (by Search Engine): A2 Mascot	Top Apex RT [min]	Sequence in Protein	Positions in Protein	Peptide Group Modifications in Protein	Quan Usage
	High	[K].GPSVFPLAPSSK.[S]			6.75477e-06	0	1	2	1	P0DOX5	P0DOX5 [124-135]	0	1186.65	0	3.02611e+06		High	High	0	3.498e-06	62	29.43	K.GPSVFPLAPSSK.S	[124-135]		Used
	High	[K].NQVSLTCLVK.[G]	1xCarbamidomethyl [C7]		0.00543796	0	2	5	1	P01859; P0DOX5	P01859 [240-249]; P0DOX5 [363-372]	0	1161.63	0	1.71567e+06	Shared	High	High	0	0.004652	40	28.7	K.NQVSLTCLVK.G	[363-372]		Used
	High	[KR].STSGGTAALGCLVK.[D]	1xCarbamidomethyl [C11]		2.6739e-05	0	1	3	1	P0DOX5	P0DOX5 [136-149]	0	1321.68	0	946373		High	High	0	1.537e-05	69	26.26	K.STSGGTAALGCLVK.D	[136-149]		Used
	High	[K].FNWYVDGVEVHNAK.[T]			0.0107577	0.000591722	1	2	1	P0DOX5	P0DOX5 [277-290]	0	1677.8	0	753881		High	High	0.0005679	0.009666	41	30.4	K.FNWYVDGVEVHNAK.T	[277-290]		Used
	Medium	[R].EPQVYTLPPSRDELTK.[N]			0.0605765	0.0111705	1	2	2	P0DOX5	P0DOX5 [347-362]	1	1872.97	0	152463		Medium	Medium	0.01674	0.05991	15	25.94	R.EPQVYTLPPSRDELTK.N	[347-362]		Used
	Medium	[K].ALPAPIEK.[T]			0.0890519	0.015103	1	3	1	P0DOX5	P0DOX5 [329-336]	0	838.503	0	4.43664e+06		Medium	Medium	0.0204	0.08931	19	20.3	K.ALPAPIEK.T	[329-336]		Used
	Medium	[K].GPSVFPLAPSSK.[S]	1xCarbamidomethyl [N-Term]		0.106133	0.016649	1	2	1	P0DOX5	P0DOX5 [124-135]	0	1243.67	0	133890		Medium	Medium	0.02153	0.1076	20	29.4	K.GPSVFPLAPSSK.S	[124-135]		Used
	Medium	[K].DTLMISR.[T]			0.128445	0.0209876	2	5	1	P01859; P0DOX5	P01859 [128-134]; P0DOX5 [251-257]	0	835.434	0	599806	Shared	Medium	Medium	0.026	0.1312	30	21.28	K.DTLMISR.T	[251-257]		Used
Master Protein	Q05193	Dynamin-1 OS=Homo sapiens OX=9606 GN=DNM1 PE=1 SV=2	12	10	10	10	1	864	97.3	7.17	159	10	0	1.78883e+06	High
	Confidence	Annotated Sequence	Modifications	Modifications in Master Proteins	Qvality PEP	Qvality q-value	# Protein Groups	# Proteins	# PSMs	Master Protein Accessions	Positions in Master Proteins	# Missed Cleavages	Theo. MH+ [Da]	# Razor Quan Results	Abundance: F1: Sample	Quan Info	Found in Sample: [S1] F1: Sample	Confidence (by Search Engine): A2 Mascot	Percolator q-Value (by Search Engine): A2 Mascot	Percolator PEP (by Search Engine): A2 Mascot	Ions Score (by Search Engine): A2 Mascot	Top Apex RT [min]	Sequence in Protein	Positions in Protein	Peptide Group Modifications in Protein	Quan Usage
	High	[K].RIEGSGDQIDTYELSGGAR.[I]			0.00248456	0	1	1	1	Q05193	Q05193 [343-361]	1	2023.97	0	121976		High	High	0	0.002008	36	23.82	K.RIEGSGDQIDTYELSGGAR.I	[343-361]		Used
	High	[R].RSPTSSPTPQR.[R]			0.00232022	0	1	1	1	Q05193	Q05193 [773-783]	1	1213.63	0	111514		High	High	0	0.001863	29	8.13	R.RSPTSSPTPQR.R	[773-783]		Used
	High	[K].TSGNQDEILVIR.[K]			6.11995e-05	0	1	1	1	Q05193	Q05193 [511-522]	0	1344.71	0	283754		High	High	0	3.741e-05	101	27.91	K.TSGNQDEILVIR.K	[511-522]		Used
	High	[K].DITAALAAER.[K]			0.00635118	0	1	1	1	Q05193	Q05193 [247-256]	0	1030.55	0	317106		High	High	0	0.005496	51	26.71	K.DITAALAAER.K	[247-256]		Used
	High	[R].GYIGVVNR.[S]			0.0296934	0.00337921	1	2	1	Q05193	Q05193 [230-237]	0	877.489	0	458565		High	High	0.004145	0.02837	33	20.24	R.GYIGVVNR.S	[230-237]		Used
	High	[R].KFFLSHPSYR.[H]			0.0347876	0.00655392	1	1	1	Q05193	Q05193 [257-266]	1	1281.67	0	85590.3		Medium	Medium	0.01216	0.03359	30	21.12	R.KFFLSHPSYR.H	[257-266]		Used
	Medium	[R].IEGSGDQIDTYELSGGAR.[I]			0.0613044	0.0113412	1	1	1	Q05193	Q05193 [344-361]	0	1867.87	0	61232.9		Medium	Medium	0.01674	0.06057	20	26.09	R.IEGSGDQIDTYELSGGAR.I	[344-361]		Used
	Medium	[K].LQSQLLSIEK.[E]			0.0631614	0.0113412	1	2	2	Q05193	Q05193 [300-309]	0	1158.67	0	139805		Medium	Medium	0.01674	0.06227	27	27.45	K.LQSQLLSIEK.E	[300-309]		Used
	Medium	[K].YMLSVDNLK.[L]	1xOxidation [M2]		0.11918	0.0194539	1	1	1	Q05193	Q05193 [563-571]	0	1098.55	0	86728		Medium	Medium	0.02462	0.1215	20	26.75	K.YMLSVDNLK.L	[563-571]		Used
	Medium	[K].HIFALFNTEQR.[N]			0.161244	0.0244195	1	2	1	Q05193	Q05193 [584-594]	0	1375.71	0	122561		Medium	Medium	0.03167	0.168	16	31.02	K.HIFALFNTEQR.N	[584-594]		Used
Master Protein	P08237	ATP-dependent 6-phosphofructokinase, muscle type OS=Homo sapiens OX=9606 GN=PFKM PE=1 SV=2	21	12	15	9	1	780	85.1	7.99	154	12	0	5.33828e+06	High
	Confidence	Annotated Sequence	Modifications	Modifications in Master Proteins	Qvality PEP	Qvality q-value	# Protein Groups	# Proteins	# PSMs	Master Protein Accessions	Positions in Master Proteins	# Missed Cleavages	Theo. MH+ [Da]	# Razor Quan Results	Abundance: F1: Sample	Quan Info	Found in Sample: [S1] F1: Sample	Confidence (by Search Engine): A2 Mascot	Percolator q-Value (by Search Engine): A2 Mascot	Percolator PEP (by Search Engine): A2 Mascot	Ions Score (by Search Engine): A2 Mascot	Top Apex RT [min]	Sequence in Protein	Positions in Protein	Peptide Group Modifications in Protein	Quan Usage
	High	[K].NVLGHMQQGGSPTPFDR.[N]	1xOxidation [M6]		0.00110643	0	1	1	1	P08237	P08237 [657-673]	0	1856.87	0	275171		High	High	0	0.0008404	37	21.5	K.NVLGHMQQGGSPTPFDR.N	[657-673]		Used
	High	[K].SGSHTVAVMNVGAPAAGMNAAVR.[S]	2xOxidation [M9; M18]		0.00158742	0	1	1	1	P08237	P08237 [398-420]	0	2200.06	0	222735		High	High	0	0.001237	29	19.74	K.SGSHTVAVMNVGAPAAGMNAAVR.S	[398-420]		Used
	High	[R].IGLIQGNR.[V]			0.00426775	0	1	1	1	P08237	P08237 [425-432]	0	870.516	0	2.53062e+06		High	High	0	0.003581	41	20.35	R.IGLIQGNR.V	[425-432]		Used
	High	[R].VLVVHDGFEGLAK.[G]			4.23863e-05	0	1	1	1	P08237	P08237 [433-445]	0	1383.76	0	898015		High	High	0	2.528e-05	38	27.92	R.VLVVHDGFEGLAK.G	[433-445]		Used
	High	[K].YEIDLDTSDHAHLEHITR.[K]			1.02509e-05	0	1	1	1	P08237	P08237 [755-772]	0	2165.03	0	205549		High	High	0	5.477e-06	48	25.35	K.YEIDLDTSDHAHLEHITR.K	[755-772]		Used
	High	[K].LLAHVRPPVSK.[S]			0.0158774	0.000591722	1	1	1	P08237	P08237 [387-397]	0	1216.75	0	216954		High	High	0.0005679	0.01458	15	17.53	K.LLAHVRPPVSK.S	[387-397]		Used
	High	[R].IMEIVDAITTTAQSHQR.[T]			0.0146537	0.000591722	1	1	1	P08237	P08237 [185-201]	0	1913.97	1	60010.1		High	High	0.0005679	0.01341	30	34.12	R.IMEIVDAITTTAQSHQR.T	[185-201]		Used
	High	[K].AIAVLTSGGDAQGMNAAVR.[A]			0.0196963	0.0016405	1	1	1	P08237	P08237 [17-35]	0	1801.92	0	62703		High	High	0.001572	0.01832	26	28.41	K.AIAVLTSGGDAQGMNAAVR.A	[17-35]		Used
	High	[R].IMEIVDAITTTAQSHQR.[T]	1xOxidation [M2]		0.0300579	0.00337921	1	1	1	P08237	P08237 [185-201]	0	1929.97	1	243883		High	High	0.004145	0.02864	19	28.71	R.IMEIVDAITTTAQSHQR.T	[185-201]		Used
	High	[K].AIAVLTSGGDAQGMNAAVR.[A]	1xOxidation [M14]		0.0329346	0.00517242	1	1	1	P08237	P08237 [17-35]	0	1817.92	0	228042		High	High	0.005828	0.03159	23	24.49	K.AIAVLTSGGDAQGMNAAVR.A	[17-35]		Used
	High	[R].GGTPSAFDR.[I]			0.0473663	0.00769917	3	3	1	Q01813; P17858; P08237	Q01813 [311-319]; P17858 [302-310]; P08237 [302-310]	0	907.427	0	4.01507e+06	Shared	Medium	Medium	0.01337	0.04616	31	15.71	R.GGTPSAFDR.I	[302-310]		Not Used
	Medium	[R].TFVLEVMGR.[H]	1xOxidation [M7]		0.0631614	0.0113412	3	3	1	Q01813; P17858; P08237	Q01813 [211-219]; P17858 [202-210]; P08237 [202-210]	0	1067.56	0	488495	Shared	Medium	Medium	0.01674	0.06248	26	28.04	R.TFVLEVMGR.H	[202-210]		Not Used
	Medium	[R].GGTPSAFDR.[I]	1xCarbamidomethyl [N-Term]		0.0662456	0.0115402	3	3	1	Q01813; P17858; P08237	Q01813 [311-319]; P17858 [302-310]; P08237 [302-310]	0	964.448	0	158056	Shared	Medium	Medium	0.01683	0.0654	20	15.78	R.GGTPSAFDR.I	[302-310]		Not Used
	Medium	[R].VTVLGHVQR.[G]			0.0906351	0.0153185	2	2	1	P17858; P08237	P17858 [293-301]; P08237 [293-301]	0	1008.59	0	302612	Shared	Medium	Medium	0.02054	0.0911	22	16.96	R.VTVLGHVQR.G	[293-301]		Not Used
	Medium	[R].DLQANVEHLVQK.[M]			0.171496	0.0255662	1	1	1	P08237	P08237 [604-615]	0	1393.74	0	394596		Medium	Medium	0.03227	0.1796	8	28.99	R.DLQANVEHLVQK.M	[604-615]		Used
Master Protein	Q9BPU6	Dihydropyrimidinase-related protein 5 OS=Homo sapiens OX=9606 GN=DPYSL5 PE=1 SV=1	21	9	9	9	1	564	61.4	7.2	150	9	0	4.67845e+06	High
	Confidence	Annotated Sequence	Modifications	Modifications in Master Proteins	Qvality PEP	Qvality q-value	# Protein Groups	# Proteins	# PSMs	Master Protein Accessions	Positions in Master Proteins	# Missed Cleavages	Theo. MH+ [Da]	# Razor Quan Results	Abundance: F1: Sample	Quan Info	Found in Sample: [S1] F1: Sample	Confidence (by Search Engine): A2 Mascot	Percolator q-Value (by Search Engine): A2 Mascot	Percolator PEP (by Search Engine): A2 Mascot	Ions Score (by Search Engine): A2 Mascot	Top Apex RT [min]	Sequence in Protein	Positions in Protein	Peptide Group Modifications in Protein	Quan Usage
	High	[R].FVAVTSSNAAK.[L]			0.00692775	0	1	1	1	Q9BPU6	Q9BPU6 [373-383]	0	1094.58	0	1.57368e+06		High	High	0	0.006006	26	16.93	R.FVAVTSSNAAK.L	[373-383]		Used
	High	[K].IPHGVSGVQDR.[M]			0.00156778	0	1	1	1	Q9BPU6	Q9BPU6 [344-354]	0	1164.61	0	610868		High	High	0	0.001224	49	14.62	K.IPHGVSGVQDR.M	[344-354]		Used
	High	[R].VHAENGELVAEGAK.[E]			0.00173192	0	1	1	1	Q9BPU6	Q9BPU6 [190-203]	0	1423.72	0	545271		High	High	0	0.001358	53	15.45	R.VHAENGELVAEGAK.E	[190-203]		Used
	High	[K].AEMETLVR.[E]	1xOxidation [M3]		0.00882344	0	1	1	1	Q9BPU6	Q9BPU6 [143-150]	0	964.477	0	207172		High	High	0	0.007805	42	15.47	K.AEMETLVR.E	[143-150]		Used
	High	[R].TPYLGDVAVVVHPGKK.[E]			0.00688489	0	1	1	1	Q9BPU6	Q9BPU6 [490-505]	1	1679.95	0	119554		High	High	0	0.005968	26	27.39	R.TPYLGDVAVVVHPGKK.E	[490-505]		Used
	High	[K].EMGTPLADTPTRPVTR.[H]	1xOxidation [M2]		0.0224081	0.00206117	1	1	1	Q9BPU6	Q9BPU6 [506-521]	0	1757.89	0	335978		High	High	0.001968	0.02101	11	19.72	K.EMGTPLADTPTRPVTR.H	[506-521]		Used
	High	[R].DLHESSFSLSGSQIDDHVPKR.[A]			0.0298751	0.00337921	1	1	1	Q9BPU6	Q9BPU6 [527-547]	1	2354.14	0	117900		High	High	0.004145	0.0286	19	25.8	R.DLHESSFSLSGSQIDDHVPKR.A	[527-547]		Used
	Medium	[R].CHGVPLVTISR.[G]	1xCarbamidomethyl [C1]		0.0574024	0.0111705	1	1	1	Q9BPU6	Q9BPU6 [432-442]	0	1238.67	0	90812.9		Medium	Medium	0.01674	0.05633	44	23.68	R.CHGVPLVTISR.G	[432-442]		Used
	Medium	[R].ILAPPGGR.[S]			0.176342	0.0262305	1	1	1	Q9BPU6	Q9BPU6 [552-559]	0	780.473	0	1.07721e+06		Medium	Medium	0.03302	0.1845	27	17.28	R.ILAPPGGR.S	[552-559]		Used
Master Protein	P01024	Complement C3 OS=Homo sapiens OX=9606 GN=C3 PE=1 SV=2	8	10	10	10	1	1663	187	6.4	150	10	0	2.36413e+06	High
	Confidence	Annotated Sequence	Modifications	Modifications in Master Proteins	Qvality PEP	Qvality q-value	# Protein Groups	# Proteins	# PSMs	Master Protein Accessions	Positions in Master Proteins	# Missed Cleavages	Theo. MH+ [Da]	# Razor Quan Results	Abundance: F1: Sample	Quan Info	Found in Sample: [S1] F1: Sample	Confidence (by Search Engine): A2 Mascot	Percolator q-Value (by Search Engine): A2 Mascot	Percolator PEP (by Search Engine): A2 Mascot	Ions Score (by Search Engine): A2 Mascot	Top Apex RT [min]	Sequence in Protein	Positions in Protein	Peptide Group Modifications in Protein	Quan Usage
	High	[K].SGSDEVQVGQQR.[T]			0.00336979	0	1	1	1	P01024	P01024 [1571-1582]	0	1289.61	0	141278		High	High	0	0.002772	51	13.04	K.SGSDEVQVGQQR.T	[1571-1582]		Used
	High	[K].LSINTHPSQKPLSITVR.[T]			0.00212668	0	1	1	1	P01024	P01024 [409-425]	0	1891.08	0	176787		High	High	0	0.001689	37	24.92	K.LSINTHPSQKPLSITVR.T	[409-425]		Used
	High	[R].IPIEDGSGEVVLSR.[K]			2.84566e-05	0	1	1	1	P01024	P01024 [291-304]	0	1470.78	0	335520		High	High	0	1.646e-05	67	27.94	R.IPIEDGSGEVVLSR.K	[291-304]		Used
	High	[R].VVLVAVDK.[G]			0.0002693	0	1	1	1	P01024	P01024 [593-600]	0	842.535	0	687874		High	High	0	0.0001837	72	22.59	R.VVLVAVDK.G	[593-600]		Used
	High	[K].TIYTPGSTVLYR.[I]			0.00456971	0	1	1	1	P01024	P01024 [137-148]	0	1370.73	0	248173		High	High	0	0.003843	33	28.72	K.TIYTPGSTVLYR.I	[137-148]		Used
	Medium	[R].AEDLVGK.[S]			0.129928	0.0214446	1	1	1	P01024	P01024 [316-322]	0	731.393	0	452375		Medium	Medium	0.02641	0.133	35	12.43	R.AEDLVGK.S	[316-322]		Used
	Medium	[K].QELSEAEQATR.[T]			0.132182	0.0216599	1	1	1	P01024	P01024 [429-439]	0	1261.6	0		No Quan Values	Medium	Medium	0.02691	0.1357	19		K.QELSEAEQATR.T	[429-439]		Not Used
	Medium	[R].VPVAVQGEDTVQSLTQGDGVAK.[L]			0.133704	0.0218106	1	1	1	P01024	P01024 [387-408]	0	2198.13	0	117621		Medium	Medium	0.02751	0.1372	12	31.64	R.VPVAVQGEDTVQSLTQGDGVAK.L	[387-408]		Used
	Medium	[R].LVAYYTLIGASGQR.[E]			0.191606	0.0293695	1	1	1	P01024	P01024 [531-544]	0	1511.82	0	94998.3		Medium	Medium	0.03688	0.2019	7	34.17	R.LVAYYTLIGASGQR.E	[531-544]		Used
	Medium	[K].DSCVGSLVVK.[S]	1xCarbamidomethyl [C3]		0.204619	0.0335693	1	1	1	P01024	P01024 [557-566]	0	1063.55	0	109506		Medium	Medium	0.04316	0.2172	13	23.41	K.DSCVGSLVVK.S	[557-566]		Used
Master Protein	Q9Y2J2	Band 4.1-like protein 3 OS=Homo sapiens OX=9606 GN=EPB41L3 PE=1 SV=2	11	12	12	10	1	1087	120.6	5.19	149	12	0	2.70879e+06	High
	Confidence	Annotated Sequence	Modifications	Modifications in Master Proteins	Qvality PEP	Qvality q-value	# Protein Groups	# Proteins	# PSMs	Master Protein Accessions	Positions in Master Proteins	# Missed Cleavages	Theo. MH+ [Da]	# Razor Quan Results	Abundance: F1: Sample	Quan Info	Found in Sample: [S1] F1: Sample	Confidence (by Search Engine): A2 Mascot	Percolator q-Value (by Search Engine): A2 Mascot	Percolator PEP (by Search Engine): A2 Mascot	Ions Score (by Search Engine): A2 Mascot	Top Apex RT [min]	Sequence in Protein	Positions in Protein	Peptide Group Modifications in Protein	Quan Usage
	High	[K].GISQTNLITTVTPEK.[K]			2.828e-05	0	1	1	1	Q9Y2J2	Q9Y2J2 [458-472]	0	1601.87	0	259374		High	High	0	1.635e-05	66	29.14	K.GISQTNLITTVTPEK.K	[458-472]		Used
	High	[K].GISQTNLITTVTPEKK.[A]			0.00471392	0	1	1	1	Q9Y2J2	Q9Y2J2 [458-473]	1	1729.97	0	152580		High	High	0	0.003977	30	25.9	K.GISQTNLITTVTPEKK.A	[458-473]		Used
	High	[R].EVTDKEQEFAAR.[A]			0.00293891	0	1	1	1	Q9Y2J2	Q9Y2J2 [61-72]	1	1422.69	0	378242		High	High	0	0.002389	40	16.31	R.EVTDKEQEFAAR.A	[61-72]		Used
	High	[R].KGEEVTPISAIR.[H]			0.00697087	0	1	1	1	Q9Y2J2	Q9Y2J2 [487-498]	1	1299.73	0	488835		High	High	0	0.00605	31	22.16	R.KGEEVTPISAIR.H	[487-498]		Used
	High	[K].AVLEQEETAAASR.[E]			7.94162e-06	0	1	1	1	Q9Y2J2	Q9Y2J2 [912-924]	0	1374.69	0	220561		High	High	0	4.176e-06	70	19.03	K.AVLEQEETAAASR.E	[912-924]		Used
	High	[K].VVQETVLVEER.[R]			0.00671608	0	1	1	1	Q9Y2J2	Q9Y2J2 [851-861]	0	1300.71	0	209540		High	High	0	0.005815	33	23.61	K.VVQETVLVEER.R	[851-861]		Used
	High	[K].HQTNISELKR.[T]			0.0343672	0.00517242	1	1	1	Q9Y2J2	Q9Y2J2 [731-740]	1	1225.66	0	503382		High	High	0.005828	0.03302	26	11.77	K.HQTNISELKR.T	[731-740]		Used
	Medium	[R].LLLPEAPPK.[K]			0.185369	0.0271577	1	1	1	Q9Y2J2	Q9Y2J2 [389-397]	0	977.603	1	74597.8		Medium	Medium	0.03433	0.1946	20	29.72	R.LLLPEAPPK.K	[389-397]		Used
	Medium	[R].SLDGEVGTGQYATTK.[G]			0.188465	0.0283944	1	1	1	Q9Y2J2	Q9Y2J2 [443-457]	0	1526.73	0	59735.7		Medium	Medium	0.03602	0.1979	10	20.51	R.SLDGEVGTGQYATTK.G	[443-457]		Used
	Medium	[KR].GQVLFDK.[V]			0.218367	0.0373133	2	2	1	O43491; Q9Y2J2	O43491 [240-246]; Q9Y2J2 [132-138]	0	806.441	0	551156	Shared	Medium	Medium	0.04746	0.2327	24	20.31	R.GQVLFDK.V	[132-138]		Not Used
	Medium	[K].ELEDKVIELHK.[S]			0.224316	0.0383655	1	1	1	Q9Y2J2	Q9Y2J2 [262-272]	1	1352.74	0	361945		Medium	Medium	0.04835	0.2395	15	21.24	K.ELEDKVIELHK.S	[262-272]		Used
	Medium	[K].NWLDPAK.[E]	1xCarbamidomethyl [N-Term]		0.227949	0.038968	2	2	1	O43491; Q9Y2J2	O43491 [271-277]; Q9Y2J2 [163-169]	0	900.457	0	96355	Shared	Medium	Medium	0.04999	0.244	18	25.43	K.NWLDPAK.E	[163-169]		Not Used
Master Protein	P16070	CD44 antigen OS=Homo sapiens OX=9606 GN=CD44 PE=1 SV=3	8	6	8	6	1	742	81.5	5.33	148	6	0	4.36762e+06	High
	Confidence	Annotated Sequence	Modifications	Modifications in Master Proteins	Qvality PEP	Qvality q-value	# Protein Groups	# Proteins	# PSMs	Master Protein Accessions	Positions in Master Proteins	# Missed Cleavages	Theo. MH+ [Da]	# Razor Quan Results	Abundance: F1: Sample	Quan Info	Found in Sample: [S1] F1: Sample	Confidence (by Search Engine): A2 Mascot	Percolator q-Value (by Search Engine): A2 Mascot	Percolator PEP (by Search Engine): A2 Mascot	Ions Score (by Search Engine): A2 Mascot	Top Apex RT [min]	Sequence in Protein	Positions in Protein	Peptide Group Modifications in Protein	Quan Usage
	High	[K].SQEMVHLVNKESSETPDQFMTADETR.[N]	2xOxidation [M4; M20]		0.00688489	0	1	1	1	P16070	P16070 [706-731]	1	3041.35	0	96358.1		High	High	0	0.005957	21	22.11	K.SQEMVHLVNKESSETPDQFMTADETR.N	[706-731]		Used
	High	[K].SQEMVHLVNK.[E]	1xOxidation [M4]		0.00765073	0	1	1	1	P16070	P16070 [706-715]	0	1200.6	0	1.57826e+06		High	High	0	0.006704	23	13.78	K.SQEMVHLVNK.E	[706-715]		Used
	High	[K].ESSETPDQFMTADETR.[N]			2.81045e-05	0	1	1	1	P16070	P16070 [716-731]	0	1843.77	0	173432		High	High	0	1.619e-05	67	25.4	K.ESSETPDQFMTADETR.N	[716-731]		Used
	High	[K].LVINSGNGAVEDR.[K]			0.000185359	0	1	1	1	P16070	P16070 [682-694]	0	1343.69	0	419639		High	High	0	0.0001231	52	20.32	K.LVINSGNGAVEDR.K	[682-694]		Used
	High	[R].YGFIEGHVVIPR.[I]			1.39944e-05	0	1	1	1	P16070	P16070 [79-90]	0	1386.75	0	1.44912e+06		High	High	0	7.653e-06	46	30.39	R.YGFIEGHVVIPR.I	[79-90]		Used
	High	[R].FAGVFHVEK.[N]			0.0200629	0.0016405	1	1	1	P16070	P16070 [30-38]	0	1033.55	0	552072		High	High	0.001572	0.01872	36	23.15	R.FAGVFHVEK.N	[30-38]		Used
	High	[R].YGFIEGHVVIPR.[I]	1xCarbamidomethyl [N-Term]		0.0500031	0.00953562	1	1	2	P16070	P16070 [79-90]	0	1443.77	0	98735.9		Medium	Medium	0.0154	0.04887	24	30.15	R.YGFIEGHVVIPR.I	[79-90]		Used
Master Protein	Q12860	Contactin-1 OS=Homo sapiens OX=9606 GN=CNTN1 PE=1 SV=1	11	8	9	8	1	1018	113.2	5.9	144	8	0	2.21033e+06	High
	Confidence	Annotated Sequence	Modifications	Modifications in Master Proteins	Qvality PEP	Qvality q-value	# Protein Groups	# Proteins	# PSMs	Master Protein Accessions	Positions in Master Proteins	# Missed Cleavages	Theo. MH+ [Da]	# Razor Quan Results	Abundance: F1: Sample	Quan Info	Found in Sample: [S1] F1: Sample	Confidence (by Search Engine): A2 Mascot	Percolator q-Value (by Search Engine): A2 Mascot	Percolator PEP (by Search Engine): A2 Mascot	Ions Score (by Search Engine): A2 Mascot	Top Apex RT [min]	Sequence in Protein	Positions in Protein	Peptide Group Modifications in Protein	Quan Usage
	High	[R].IKTDGAAPNVAPSDVGGGGGR.[N]			0.00728031	0	1	1	1	Q12860	Q12860 [699-719]	1	1895.96	0	123635		High	High	0	0.006348	30	18.83	R.IKTDGAAPNVAPSDVGGGGGR.N	[699-719]		Used
	High	[R].MNNGDVDLTSDR.[Y]	1xOxidation [M1]		0.00120716	0	1	1	1	Q12860	Q12860 [79-90]	0	1352.57	0	247265		High	High	0	0.0009234	64	16.72	R.MNNGDVDLTSDR.Y	[79-90]		Used
	High	[R].MNNGDVDLTSDR.[Y]			0.00489297	0	1	1	1	Q12860	Q12860 [79-90]	0	1336.58	0	78544.2		High	High	0	0.004144	31	18.67	R.MNNGDVDLTSDR.Y	[79-90]		Used
	High	[K].VLEPMPSTAEISTSGAVLK.[I]	1xCarbamidomethyl [N-Term]		0.00710185	0	1	1	1	Q12860	Q12860 [278-296]	0	1987.04	0	117182		High	High	0	0.006184	19	26.05	K.VLEPMPSTAEISTSGAVLK.I	[278-296]		Used
	High	[R].TTKPYPADIVVQFK.[D]			0.0136072	0.000591722	1	1	1	Q12860	Q12860 [236-249]	0	1606.88	0	258766		High	High	0.0005679	0.01241	35	30.56	R.TTKPYPADIVVQFK.D	[236-249]		Used
	High	[R].DGEYVVEVR.[A]			0.039755	0.00658926	1	1	1	Q12860	Q12860 [969-977]	0	1065.52	0		No Quan Values	Medium	Medium	0.01216	0.03857	33		R.DGEYVVEVR.A	[969-977]		Not Used
	Medium	[R].VVATNTLGR.[G]			0.0658523	0.0115402	1	1	1	Q12860	Q12860 [681-689]	0	930.537	0	708958		Medium	Medium	0.01683	0.06522	35	15.4	R.VVATNTLGR.G	[681-689]		Used
	Medium	[R].YSMVGGNLVINNPDKQK.[D]	1xOxidation [M3]		0.0983826	0.0161956	1	1	1	Q12860	Q12860 [91-107]	1	1892.95	0	108166		Medium	Medium	0.02118	0.09925	10	22.35	R.YSMVGGNLVINNPDKQK.D	[91-107]		Used
	Medium	[K].VSLNCR.[A]	1xCarbamidomethyl [C5]		0.218367	0.0373133	1	1	1	Q12860	Q12860 [61-66]	0	748.377	0	567812		Medium	Medium	0.04746	0.2322	41	12.68	K.VSLNCR.A	[61-66]		Used
Master Protein	P35611	Alpha-adducin OS=Homo sapiens OX=9606 GN=ADD1 PE=1 SV=2	12	8	8	8	1	737	80.9	5.83	140	8	0	2.73408e+06	High
	Confidence	Annotated Sequence	Modifications	Modifications in Master Proteins	Qvality PEP	Qvality q-value	# Protein Groups	# Proteins	# PSMs	Master Protein Accessions	Positions in Master Proteins	# Missed Cleavages	Theo. MH+ [Da]	# Razor Quan Results	Abundance: F1: Sample	Quan Info	Found in Sample: [S1] F1: Sample	Confidence (by Search Engine): A2 Mascot	Percolator q-Value (by Search Engine): A2 Mascot	Percolator PEP (by Search Engine): A2 Mascot	Ions Score (by Search Engine): A2 Mascot	Top Apex RT [min]	Sequence in Protein	Positions in Protein	Peptide Group Modifications in Protein	Quan Usage
	High	[K].GSEENLDEAR.[E]			0.000186517	0	1	1	1	P35611	P35611 [585-594]	0	1119.49	0	311358		High	High	0	0.0001239	56	12.94	K.GSEENLDEAR.E	[585-594]		Used
	High	[R].GSDSIAYDKGEK.[L]			0.00477286	0	1	1	1	P35611	P35611 [132-143]	1	1269.6	0	580992		High	High	0	0.004026	35	11.81	R.GSDSIAYDKGEK.L	[132-143]		Used
	High	[K].INLQGDIVDR.[G]			9.5217e-05	0	1	1	1	P35611	P35611 [200-209]	0	1142.62	0	778884		High	High	0	6.007e-05	60	25.9	K.INLQGDIVDR.G	[200-209]		Used
	High	[R].YFDRVDENNPEYLR.[E]			0.00159733	0	1	1	1	P35611	P35611 [24-37]	1	1829.85	0	254341		High	High	0	0.001247	31	25.09	R.YFDRVDENNPEYLR.E	[24-37]		Used
	High	[R].TLASAGGPDNLVLLNPEK.[Y]			0.00125309	0	1	1	1	P35611	P35611 [331-348]	0	1808.98	0	271426		High	High	0	0.0009604	45	34.23	R.TLASAGGPDNLVLLNPEK.Y	[331-348]		Used
	High	[K].IREQNLQDIK.[T]			0.0256425	0.00252921	1	1	1	P35611	P35611 [506-515]	1	1256.7	0	441974		High	High	0.002416	0.0243	29	17.32	K.IREQNLQDIK.T	[506-515]		Used
	Medium	[R].VDENNPEYLR.[E]			0.181309	0.0265818	1	1	1	P35611	P35611 [28-37]	0	1248.59	0	73547.1		Medium	Medium	0.03331	0.1899	15	19.31	R.VDENNPEYLR.E	[28-37]		Used
	Medium	[R].TSTSAVPNLFVPLNTNPK.[E]			0.179308	0.0265818	1	1	1	P35611	P35611 [480-497]	0	1900.02	0	21552.1		Medium	Medium	0.03308	0.1882	3	37.22	R.TSTSAVPNLFVPLNTNPK.E	[480-497]		Used
Master Protein	Q9C040	Tripartite motif-containing protein 2 OS=Homo sapiens OX=9606 GN=TRIM2 PE=1 SV=1	11	8	9	8	1	744	81.5	6.96	138	8	0	3.75181e+06	High	Phospho [S428(99.4)]
	Confidence	Annotated Sequence	Modifications	Modifications in Master Proteins	Qvality PEP	Qvality q-value	# Protein Groups	# Proteins	# PSMs	Master Protein Accessions	Positions in Master Proteins	# Missed Cleavages	Theo. MH+ [Da]	# Razor Quan Results	Abundance: F1: Sample	Quan Info	Found in Sample: [S1] F1: Sample	Confidence (by Search Engine): A2 Mascot	Percolator q-Value (by Search Engine): A2 Mascot	Percolator PEP (by Search Engine): A2 Mascot	Ions Score (by Search Engine): A2 Mascot	Top Apex RT [min]	Sequence in Protein	Positions in Protein	Peptide Group Modifications in Protein	Quan Usage
	High	[R].SADVSPTTEGVKR.[R]			0.000130799	0	1	1	1	Q9C040	Q9C040 [424-436]	1	1346.69	0	403097		High	High	0	8.463e-05	42	12.81	R.SADVSPTTEGVKR.R	[424-436]		Used
	High	[R].SADVSPTTEGVK.[R]			0.00237869	0	1	1	1	Q9C040	Q9C040 [424-435]	0	1190.59	0	1.19608e+06		High	High	0	0.001912	33	14.95	R.SADVSPTTEGVK.R	[424-435]		Used
	High	[R].NKGEFTNLQGVAASTNGK.[I]			0.0011557	0	1	1	1	Q9C040	Q9C040 [482-499]	1	1835.92	0	227615		High	High	0	0.0008789	55	22.42	R.NKGEFTNLQGVAASTNGK.I	[482-499]		Used
	High	[R].ENDQLDFIVETEGLKK.[S]			0.00728031	0	1	1	1	Q9C040	Q9C040 [295-310]	1	1877.95	0	260362		High	High	0	0.006339	32	33.8	R.ENDQLDFIVETEGLKK.S	[295-310]		Used
	High	[K].EGDFTLSLR.[L]			0.00154839	0	1	1	1	Q9C040	Q9C040 [398-406]	0	1037.53	0	871288		High	High	0	0.001205	47	30.23	K.EGDFTLSLR.L	[398-406]		Used
	High	[K].ASLQVQLDAVNKR.[L]			0.0135234	0.000591722	1	1	1	Q9C040	Q9C040 [163-175]	1	1441.81	0	130924		High	High	0.0005679	0.01227	29	23.99	K.ASLQVQLDAVNKR.L	[163-175]		Used
	Medium	[R].SADVSPTTEGVK.[R]	1xPhospho [S5(99.4)]	Q9C040 1xPhospho [S428(99.4)]	0.0989593	0.0161956	1	1	1	Q9C040	Q9C040 [424-435]	0	1270.56	0	249215		Medium	Medium	0.02118	0.09969	46	16.43	R.SADVSPTTEGVK.R	[424-435]	1xPhospho [S428(99.4)]	Used
	Medium	[K].ENPIEDDLIFR.[V]			0.116457	0.0190362	1	1	1	Q9C040	Q9C040 [465-475]	0	1360.67	0	118007		Medium	Medium	0.02429	0.1186	21	36.88	K.ENPIEDDLIFR.V	[465-475]		Used
	Medium	[K].ASLQVQLDAVNK.[R]			0.212548	0.0357255	1	1	1	Q9C040	Q9C040 [163-174]	0	1285.71	0	295222		Medium	Medium	0.04505	0.226	13	26.52	K.ASLQVQLDAVNK.R	[163-174]		Used
Master Protein	Q8WWI5	Choline transporter-like protein 1 OS=Homo sapiens OX=9606 GN=SLC44A1 PE=1 SV=1	17	10	11	10	1	657	73.3	8.6	137	10	0	3.08605e+06	High
	Confidence	Annotated Sequence	Modifications	Modifications in Master Proteins	Qvality PEP	Qvality q-value	# Protein Groups	# Proteins	# PSMs	Master Protein Accessions	Positions in Master Proteins	# Missed Cleavages	Theo. MH+ [Da]	# Razor Quan Results	Abundance: F1: Sample	Quan Info	Found in Sample: [S1] F1: Sample	Confidence (by Search Engine): A2 Mascot	Percolator q-Value (by Search Engine): A2 Mascot	Percolator PEP (by Search Engine): A2 Mascot	Ions Score (by Search Engine): A2 Mascot	Top Apex RT [min]	Sequence in Protein	Positions in Protein	Peptide Group Modifications in Protein	Quan Usage
	High	[K].LPVPASAPIPFFHR.[C]			0.00962305	0	1	1	1	Q8WWI5	Q8WWI5 [162-175]	0	1548.87	0	382729		High	High	0	0.008553	40	37.48	K.LPVPASAPIPFFHR.C	[162-175]		Used
	High	[K].VLMEFVENSRK.[A]	1xOxidation [M3]		0.0013843	0	1	1	1	Q8WWI5	Q8WWI5 [621-631]	1	1367.7	0	176191		High	High	0	0.001071	24	20.4	K.VLMEFVENSRK.A	[621-631]		Used
	High	[K].VLMEFVENSR.[K]	1xOxidation [M3]		0.00850131	0	1	1	1	Q8WWI5	Q8WWI5 [621-630]	0	1239.6	0	229340		High	High	0	0.007511	50	23.43	K.VLMEFVENSR.K	[621-630]		Used
	High	[K].YNDGSPGR.[E]			0.00290258	0	1	1	1	Q8WWI5	Q8WWI5 [607-614]	0	865.38	0	588557		High	High	0	0.002358	57	8.07	K.YNDGSPGR.E	[607-614]		Used
	High	[K].VLMEFVENSR.[K]			0.0247175	0.00206117	1	1	1	Q8WWI5	Q8WWI5 [621-630]	0	1223.61	0	119623		High	High	0.001968	0.02332	32	29.92	K.VLMEFVENSR.K	[621-630]		Used
	High	[K].LEAIPNSGMDHTQR.[K]	1xOxidation [M9]		0.0257999	0.00252921	1	1	1	Q8WWI5	Q8WWI5 [76-89]	0	1584.74	0	483689		High	High	0.002416	0.02444	19	16.39	K.LEAIPNSGMDHTQR.K	[76-89]		Used
	High	[R].LVSGYDSYGNICGQK.[N]	1xCarbamidomethyl [C12]		0.0362987	0.00658926	1	1	1	Q8WWI5	Q8WWI5 [58-72]	0	1660.76	0	300151		Medium	Medium	0.01216	0.03503	25	24.22	R.LVSGYDSYGNICGQK.N	[58-72]		Used
	Medium	[K].SVALCVAACPR.[Q]	2xCarbamidomethyl [C5; C9]		0.0613044	0.0113412	1	1	1	Q8WWI5	Q8WWI5 [109-119]	0	1203.6	0	244949		Medium	Medium	0.01674	0.06068	22	23.27	K.SVALCVAACPR.Q	[109-119]		Used
	Medium	[K].ETVTPEQLQIAEDNLR.[A]			0.0844583	0.0141828	1	1	1	Q8WWI5	Q8WWI5 [272-287]	0	1855.94	0	39832.2		Medium	Medium	0.01926	0.0846	15	32.72	K.ETVTPEQLQIAEDNLR.A	[272-287]		Used
	Medium	[R].EWKPLEDR.[S]			0.0966715	0.0154296	1	1	1	Q8WWI5	Q8WWI5 [17-24]	0	1072.54	0	185152		Medium	Medium	0.0206	0.09722	12	20.12	R.EWKPLEDR.S	[17-24]		Used
	Medium	[R].NLPFTPILASVNR.[L]			0.185369	0.0271577	1	1	1	Q8WWI5	Q8WWI5 [422-434]	0	1441.82	0	335834		Medium	Medium	0.03433	0.1952	17	39.91	R.NLPFTPILASVNR.L	[422-434]		Used
Master Protein	P49589	Cysteine--tRNA ligase, cytoplasmic OS=Homo sapiens OX=9606 GN=CARS1 PE=1 SV=3	8	5	5	5	1	748	85.4	6.76	134	5	0	1.19524e+06	High
	Confidence	Annotated Sequence	Modifications	Modifications in Master Proteins	Qvality PEP	Qvality q-value	# Protein Groups	# Proteins	# PSMs	Master Protein Accessions	Positions in Master Proteins	# Missed Cleavages	Theo. MH+ [Da]	# Razor Quan Results	Abundance: F1: Sample	Quan Info	Found in Sample: [S1] F1: Sample	Confidence (by Search Engine): A2 Mascot	Percolator q-Value (by Search Engine): A2 Mascot	Percolator PEP (by Search Engine): A2 Mascot	Ions Score (by Search Engine): A2 Mascot	Top Apex RT [min]	Sequence in Protein	Positions in Protein	Peptide Group Modifications in Protein	Quan Usage
	High	[R].IQHAVQLATEPLEK.[A]			0.000761605	0	1	1	1	P49589	P49589 [155-168]	0	1576.87	0	228528		High	High	0	0.0005611	33	23.51	R.IQHAVQLATEPLEK.A	[155-168]		Used
	High	[K].LVPEAVGDQK.[A]			0.00697087	0	1	1	1	P49589	P49589 [286-295]	0	1055.57	0	482542		High	High	0	0.006039	40	17.76	K.LVPEAVGDQK.A	[286-295]		Used
	High	[R].APVDITGQFEK.[W]			0.0011557	0	1	1	1	P49589	P49589 [472-482]	0	1204.62	0	232157		High	High	0	0.000878	41	26.31	R.APVDITGQFEK.W	[472-482]		Used
	High	[K].ALQEGEGDLSISADR.[L]			0.00031465	0	1	1	1	P49589	P49589 [296-310]	0	1560.75	0	126730		High	High	0	0.0002177	63	24.19	K.ALQEGEGDLSISADR.L	[296-310]		Used
	High	[K].ALCDNVDTR.[T]	1xCarbamidomethyl [C3]		0.0104946	0.000591722	1	1	1	P49589	P49589 [504-512]	0	1063.48	0	125285		High	High	0.0005679	0.009413	34	15.12	K.ALCDNVDTR.T	[504-512]		Used
Master Protein	P12277	Creatine kinase B-type OS=Homo sapiens OX=9606 GN=CKB PE=1 SV=1	15	4	4	4	1	381	42.6	5.59	133	4	0	662561	High
	Confidence	Annotated Sequence	Modifications	Modifications in Master Proteins	Qvality PEP	Qvality q-value	# Protein Groups	# Proteins	# PSMs	Master Protein Accessions	Positions in Master Proteins	# Missed Cleavages	Theo. MH+ [Da]	# Razor Quan Results	Abundance: F1: Sample	Quan Info	Found in Sample: [S1] F1: Sample	Confidence (by Search Engine): A2 Mascot	Percolator q-Value (by Search Engine): A2 Mascot	Percolator PEP (by Search Engine): A2 Mascot	Ions Score (by Search Engine): A2 Mascot	Top Apex RT [min]	Sequence in Protein	Positions in Protein	Peptide Group Modifications in Protein	Quan Usage
	High	[K].RGTGGVDTAAVGGVFDVSNADR.[L]			2.95126e-06	0	1	1	1	P12277	P12277 [320-341]	1	2121.03	0	98578.7		High	High	0	1.439e-06	73	29.07	K.RGTGGVDTAAVGGVFDVSNADR.L	[320-341]		Used
	High	[K].LAVEALSSLDGDLAGR.[Y]			0.000107173	0	1	1	1	P12277	P12277 [157-172]	0	1586.84	0	81848.7		High	High	0	6.838e-05	48	37.1	K.LAVEALSSLDGDLAGR.Y	[157-172]		Used
	High	[K].VLTPELYAELR.[A]			0.000142711	0	1	1	1	P12277	P12277 [33-43]	0	1303.73	0	344198		High	High	0	9.324e-05	59	34.19	K.VLTPELYAELR.A	[33-43]		Used
	Medium	[K].FSEVLKR.[L]			0.226733	0.038968	1	1	1	P12277	P12277 [308-314]	1	878.509	0	137936		Medium	Medium	0.04889	0.2428	32	16.21	K.FSEVLKR.L	[308-314]		Used
Master Protein	O94919	Endonuclease domain-containing 1 protein OS=Homo sapiens OX=9606 GN=ENDOD1 PE=1 SV=2	9	4	4	4	1	500	55	5.71	132	4	0	606903	High
	Confidence	Annotated Sequence	Modifications	Modifications in Master Proteins	Qvality PEP	Qvality q-value	# Protein Groups	# Proteins	# PSMs	Master Protein Accessions	Positions in Master Proteins	# Missed Cleavages	Theo. MH+ [Da]	# Razor Quan Results	Abundance: F1: Sample	Quan Info	Found in Sample: [S1] F1: Sample	Confidence (by Search Engine): A2 Mascot	Percolator q-Value (by Search Engine): A2 Mascot	Percolator PEP (by Search Engine): A2 Mascot	Ions Score (by Search Engine): A2 Mascot	Top Apex RT [min]	Sequence in Protein	Positions in Protein	Peptide Group Modifications in Protein	Quan Usage
	High	[K].QALNTDYLDSDYQR.[G]			0.000964838	0	1	1	1	O94919	O94919 [128-141]	0	1701.77	0	65093.2		High	High	0	0.0007261	46	26.75	K.QALNTDYLDSDYQR.G	[128-141]		Used
	High	[K].ILEVVNQIQDEER.[M]			0.000537449	0	1	1	1	O94919	O94919 [282-294]	0	1584.82	0	134271		High	High	0	0.0003863	42	30.63	K.ILEVVNQIQDEER.M	[282-294]		Used
	High	[R].APRPAPGGAEQR.[W]			0.000391251	0	1	1	1	O94919	O94919 [83-94]	0	1206.63	0	173056		High	High	0	0.0002747	49	8.35	R.APRPAPGGAEQR.W	[83-94]		Used
	High	[R].FATLYSTR.[D]			0.0217309	0.00206117	1	1	1	O94919	O94919 [65-72]	0	958.499	0	234483		High	High	0.001968	0.02039	53	23.01	R.FATLYSTR.D	[65-72]		Used
Master Protein	Q92599	Septin-8 OS=Homo sapiens OX=9606 GN=SEPTIN8 PE=1 SV=4	20	9	9	8	1	483	55.7	6.28	132	9	1	3.64307e+06	High
	Confidence	Annotated Sequence	Modifications	Modifications in Master Proteins	Qvality PEP	Qvality q-value	# Protein Groups	# Proteins	# PSMs	Master Protein Accessions	Positions in Master Proteins	# Missed Cleavages	Theo. MH+ [Da]	# Razor Quan Results	Abundance: F1: Sample	Quan Info	Found in Sample: [S1] F1: Sample	Confidence (by Search Engine): A2 Mascot	Percolator q-Value (by Search Engine): A2 Mascot	Percolator PEP (by Search Engine): A2 Mascot	Ions Score (by Search Engine): A2 Mascot	Top Apex RT [min]	Sequence in Protein	Positions in Protein	Peptide Group Modifications in Protein	Quan Usage
	High	[R].SLFDYHDTR.[I]			0.000995337	0	1	1	1	Q92599	Q92599 [141-149]	0	1153.53	0	89284.1		High	High	0	0.0007516	30	23.14	R.SLFDYHDTR.I	[141-149]		Used
	High	[R].LRPQTYDLQESNVQLK.[L]			0.00040362	0	1	1	1	Q92599	Q92599 [83-98]	0	1932.02	0	438290		High	High	0	0.0002837	28	25.06	R.LRPQTYDLQESNVQLK.L	[83-98]		Used
	High	[R].ELEEETNAFNR.[R]			0.000131616	0	1	1	1	Q92599	Q92599 [390-400]	0	1351.61	0	240879		High	High	0	8.528e-05	74	21.62	R.ELEEETNAFNR.R	[390-400]		Used
	High	[K].SLDLVTMK.[K]	1xOxidation [M7]		0.0430075	0.00658926	1	3	1	Q92599	Q92599 [166-173]	0	922.491	0	187290		Medium	Medium	0.01216	0.04186	25	21.98	K.SLDLVTMK.K	[166-173]		Used
	High	[K].EFLSELQR.[K]			0.0465177	0.00730098	1	1	1	Q92599	Q92599 [332-339]	0	1021.53	0	252860		Medium	Medium	0.01271	0.04545	32	27.85	K.EFLSELQR.K	[332-339]		Used
	Medium	[K].VNIIPIIAK.[A]			0.0786835	0.013885	2	5	2	Q92599; Q16181	Q92599 [179-187]; Q16181 [187-195]	0	980.65	0	707050	Shared	Medium	Medium	0.01908	0.07847	20	34.19	K.VNIIPIIAK.A	[179-187]		Used
	Medium	[R].FSNAEPEPR.[S]			0.0849573	0.0141828	1	1	1	Q92599	Q92599 [9-17]	0	1046.49	0	1.17865e+06		Medium	Medium	0.01926	0.08502	29	13.79	R.FSNAEPEPR.S	[9-17]		Used
	Medium	[R].VNMEDLR.[E]	1xOxidation [M3]		0.137581	0.0218106	1	3	1	Q92599	Q92599 [283-289]	0	892.419	0	506387		Medium	Medium	0.02751	0.1417	29	12.34	R.VNMEDLR.E	[283-289]		Used
	Medium	[K].AAVEALQSQALHATSQQPLRK.[D]			0.143999	0.0220189	1	1	1	Q92599	Q92599 [403-423]	1	2247.22	1	42372.7		Medium	Medium	0.02764	0.1482	7	25.01	K.AAVEALQSQALHATSQQPLRK.D	[403-423]		Used
Master Protein	P62979	Ubiquitin-40S ribosomal protein S27a OS=Homo sapiens OX=9606 GN=RPS27A PE=1 SV=2	32	4	9	4	1	156	18	9.64	131	4	0	4.65016e+06	High
	Confidence	Annotated Sequence	Modifications	Modifications in Master Proteins	Qvality PEP	Qvality q-value	# Protein Groups	# Proteins	# PSMs	Master Protein Accessions	Positions in Master Proteins	# Missed Cleavages	Theo. MH+ [Da]	# Razor Quan Results	Abundance: F1: Sample	Quan Info	Found in Sample: [S1] F1: Sample	Confidence (by Search Engine): A2 Mascot	Percolator q-Value (by Search Engine): A2 Mascot	Percolator PEP (by Search Engine): A2 Mascot	Ions Score (by Search Engine): A2 Mascot	Top Apex RT [min]	Sequence in Protein	Positions in Protein	Peptide Group Modifications in Protein	Quan Usage
	High	[K].ESTLHLVLR.[L]			0.00125309	0	1	4	2	P62979	P62979 [64-72]	0	1067.62	0	2.29198e+06		High	High	0	0.002891	58	25.6	K.ESTLHLVLR.L	[64-72]		Used
	High	[K].IQDKEGIPPDQQR.[L]			0.000288388	0	1	4	5	P62979	P62979 [30-42]	1	1523.78	0	1.06043e+06		High	High	0	0.0001976	42	13.22	K.IQDKEGIPPDQQR.L	[30-42]		Used
	High	[K].TITLEVEPSDTIENVK.[A]			3.81295e-05	0	1	4	1	P62979	P62979 [12-27]	0	1787.93	0	1.00529e+06		High	High	0	2.246e-05	45	32.22	K.TITLEVEPSDTIENVK.A	[12-27]		Used
	Medium	[R].LIFAGKQLEDGR.[T]	1xGG [K6]		0.0639192	0.0113412	1	4	1	P62979	P62979 [43-54]	1	1460.79	0	292469		Medium	Medium	0.01674	0.06307	30	25.54	R.LIFAGKQLEDGR.T	[43-54]		Used
Master Protein	O60664	Perilipin-3 OS=Homo sapiens OX=9606 GN=PLIN3 PE=1 SV=3	21	7	7	7	1	434	47	5.44	128	7	0	1.38365e+06	High
	Confidence	Annotated Sequence	Modifications	Modifications in Master Proteins	Qvality PEP	Qvality q-value	# Protein Groups	# Proteins	# PSMs	Master Protein Accessions	Positions in Master Proteins	# Missed Cleavages	Theo. MH+ [Da]	# Razor Quan Results	Abundance: F1: Sample	Quan Info	Found in Sample: [S1] F1: Sample	Confidence (by Search Engine): A2 Mascot	Percolator q-Value (by Search Engine): A2 Mascot	Percolator PEP (by Search Engine): A2 Mascot	Ions Score (by Search Engine): A2 Mascot	Top Apex RT [min]	Sequence in Protein	Positions in Protein	Peptide Group Modifications in Protein	Quan Usage
	High	[R].GAVQSGVDKTK.[S]			0.00264402	0	1	1	1	O60664	O60664 [156-166]	1	1089.59	0	130738		High	High	0	0.002144	29	7.98	R.GAVQSGVDKTK.S	[156-166]		Used
	High	[K].LEPQIASASEYAHR.[G]			1.99375e-06	0	1	1	1	O60664	O60664 [85-98]	0	1571.78	0	216698		High	High	0	9.435e-07	68	22.45	K.LEPQIASASEYAHR.G	[85-98]		Used
	High	[R].TLTAAAVSGAQPILSK.[L]			0.000277814	0	1	1	1	O60664	O60664 [69-84]	0	1527.87	0	291416		High	High	0	0.0001901	43	28.74	R.TLTAAAVSGAQPILSK.L	[69-84]		Used
	High	[K].VSGAQEMVSSAK.[D]	1xOxidation [M7]		0.0113037	0.000591722	1	1	1	O60664	O60664 [129-140]	0	1209.58	0	211843		High	High	0.0005679	0.01015	32	10.47	K.VSGAQEMVSSAK.D	[129-140]		Used
	Medium	[R].QEQSYFVR.[L]			0.0605765	0.0111705	1	1	1	O60664	O60664 [231-238]	0	1056.51	0	290697		Medium	Medium	0.01674	0.05985	33	20.5	R.QEQSYFVR.L	[231-238]		Used
	Medium	[R].IATSLDGFDVASVQQQR.[Q]			0.0859638	0.0141828	1	1	1	O60664	O60664 [214-230]	0	1834.93	0	107026		Medium	Medium	0.02017	0.08632	27	32.4	R.IATSLDGFDVASVQQQR.Q	[214-230]		Used
	Medium	[K].DTVATQLSEAVDATR.[G]			0.125526	0.0202579	1	1	1	O60664	O60664 [141-155]	0	1576.78	0	135233		Medium	Medium	0.02552	0.1283	18	32.33	K.DTVATQLSEAVDATR.G	[141-155]		Used
Master Protein	P14618	Pyruvate kinase PKM OS=Homo sapiens OX=9606 GN=PKM PE=1 SV=4	27	13	14	13	1	531	57.9	7.84	128	13	0	1.27613e+07	High
	Confidence	Annotated Sequence	Modifications	Modifications in Master Proteins	Qvality PEP	Qvality q-value	# Protein Groups	# Proteins	# PSMs	Master Protein Accessions	Positions in Master Proteins	# Missed Cleavages	Theo. MH+ [Da]	# Razor Quan Results	Abundance: F1: Sample	Quan Info	Found in Sample: [S1] F1: Sample	Confidence (by Search Engine): A2 Mascot	Percolator q-Value (by Search Engine): A2 Mascot	Percolator PEP (by Search Engine): A2 Mascot	Ions Score (by Search Engine): A2 Mascot	Top Apex RT [min]	Sequence in Protein	Positions in Protein	Peptide Group Modifications in Protein	Quan Usage
	High	[R].LNFSHGTHEYHAETIK.[N]			0.000256216	0	1	1	1	P14618	P14618 [74-89]	0	1883.9	0	519618		High	High	0	0.0001745	44	18.13	R.LNFSHGTHEYHAETIK.N	[74-89]		Used
	High	[R].LDIDSPPITAR.[N]			0.00360834	0	1	1	1	P14618	P14618 [33-43]	0	1197.65	0	922798		High	High	0	0.002997	38	27.25	R.LDIDSPPITAR.N	[33-43]		Used
	High	[R].APIIAVTR.[N]			0.0036992	0	1	1	1	P14618	P14618 [448-455]	0	840.53	0	5.42107e+06		High	High	0	0.003059	47	21.91	R.APIIAVTR.N	[448-455]		Used
	High	[K].SGMNVAR.[L]			0.0152065	0.000591722	1	1	1	P14618	P14618 [67-73]	0	734.361	0	219671		High	High	0.0005679	0.0139	55	10.49	K.SGMNVAR.L	[67-73]		Used
	High	[R].GDLGIEIPAEK.[V]			0.0204363	0.0016405	1	2	1	P14618	P14618 [295-305]	0	1141.61	0	2142473		High	High	0.001968	0.01911	22	28.96	R.GDLGIEIPAEK.V	[295-305]		Used
	High	[R].NTGIICTIGPASR.[S]	1xCarbamidomethyl [C6]		0.0236797	0.00206117	1	1	1	P14618	P14618 [44-56]	0	1359.7	0	1.04874e+06		High	High	0.001968	0.02233	29	25.93	R.NTGIICTIGPASR.S	[44-56]		Used
	High	[K].GVNLPGAAVDLPAVSEK.[D]			0.0224081	0.00206117	1	1	1	P14618	P14618 [208-224]	0	1636.89	0	117782		High	High	0.001968	0.02101	19	33.92	K.GVNLPGAAVDLPAVSEK.D	[208-224]		Used
	High	[K].QKGADFLVTEVENGGSLGSK.[K]			0.0358606	0.00658926	1	1	1	P14618	P14618 [187-206]	1	2036.03	0	78272.4		Medium	Medium	0.01216	0.03466	25	31.78	K.QKGADFLVTEVENGGSLGSK.K	[187-206]		Used
	High	[K].KGVNLPGAAVDLPAVSEKDIQDLK.[F]			0.0482299	0.0080833	1	1	1	P14618	P14618 [207-230]	2	2477.36	0	33803.6		Medium	Medium	0.01337	0.04708	29	35.11	K.KGVNLPGAAVDLPAVSEKDIQDLK.F	[207-230]		Used
	Medium	[K].IYVDDGLISLQVK.[Q]			0.0563805	0.0109367	1	1	1	P14618	P14618 [174-186]	0	1462.82	0	137475		Medium	Medium	0.01661	0.0553	17	37.1	K.IYVDDGLISLQVK.Q	[174-186]		Used
	Medium	[R].NTGIICTIGPASR.[S]	1xCarbamidomethyl [C6]; 1xCarbamidomethyl [N-Term]		0.0698884	0.0118245	1	1	1	P14618	P14618 [44-56]	0	1416.73	0	56065.1		Medium	Medium	0.01707	0.06946	31	26.75	R.NTGIICTIGPASR.S	[44-56]		Used
	Medium	[K].KGVNLPGAAVDLPAVSEK.[D]			0.125526	0.0202579	1	1	1	P14618	P14618 [207-224]	1	1764.99	0	89726.5		Medium	Medium	0.02552	0.1285	15	30.5	K.KGVNLPGAAVDLPAVSEK.D	[207-224]		Used
	Medium	[K].GDYPLEAVR.[M]			0.135243	0.0218106	1	1	1	P14618	P14618 [368-376]	0	1019.52	0	1.23495e+06		Medium	Medium	0.02751	0.1389	23	24.43	K.GDYPLEAVR.M	[368-376]		Used
	Medium	[R].SVETLKEMIK.[S]	1xOxidation [M8]		0.158544	0.023981	1	1	1	P14618	P14618 [57-66]	1	1193.64	0	738850		Medium	Medium	0.03102	0.1646	17	18.96	R.SVETLKEMIK.S	[57-66]		Used
Master Protein	P02533	Keratin, type I cytoskeletal 14 OS=Homo sapiens OX=9606 GN=KRT14 PE=1 SV=4	8	5	6	1	1	472	51.5	5.16	127	5	0	90957.5	Medium
	Confidence	Annotated Sequence	Modifications	Modifications in Master Proteins	Qvality PEP	Qvality q-value	# Protein Groups	# Proteins	# PSMs	Master Protein Accessions	Positions in Master Proteins	# Missed Cleavages	Theo. MH+ [Da]	# Razor Quan Results	Abundance: F1: Sample	Quan Info	Found in Sample: [S1] F1: Sample	Confidence (by Search Engine): A2 Mascot	Percolator q-Value (by Search Engine): A2 Mascot	Percolator PEP (by Search Engine): A2 Mascot	Ions Score (by Search Engine): A2 Mascot	Top Apex RT [min]	Sequence in Protein	Positions in Protein	Peptide Group Modifications in Protein	Quan Usage
	High	[R].LASYLDKVR.[A]			0.000365355	0	2	7	2	P02533; P13645	P02533 [126-134]; P13645 [157-165]	1	1064.61	0	960757	Shared	High	High	0	0.0002557	48	21.08	R.LASYLDKVR.A	[126-134]		Not Used
	High	[K].VTMQNLNDR.[L]	1xOxidation [M3]		0.00719053	0	2	7	1	P02533; P13645	P02533 [117-125]; P13645 [148-156]	0	1106.53	0	577908	Shared	High	High	0	0.006262	48	11.01	K.VTMQNLNDR.L	[117-125]		Not Used
	Medium	[KR].LAADDFR.[AITLV]			0.0686533	0.0118245	2	17	1	P02533; P13645	P02533 [195-201]; P13645 [229-235]	0	807.4	0	1.64423e+06	Shared	Medium	Medium	0.01707	0.06789	55	19.59	R.LAADDFR.T	[195-201]		Not Used
	Medium	[R].LASYLDK.[V]			0.185369	0.0271577	3	8	1	P02533; P13645; P35527	P02533 [126-132]; P13645 [157-163]; P35527 [164-170]	0	809.44	0	2153927	Shared	Medium	Medium	0.03433	0.1953	35	18.58	R.LASYLDK.V	[126-132]		Not Used
	Medium	[R].APSTYGGGLSVSSSR.[F]			0.203507	0.0335693	1	1	1	P02533	P02533 [42-56]	0	1425.7	0	90957.5		Medium	Medium	0.04173	0.2154	6	20.51	R.APSTYGGGLSVSSSR.F	[42-56]		Used
Master Protein	P55072	Transitional endoplasmic reticulum ATPase OS=Homo sapiens OX=9606 GN=VCP PE=1 SV=4	8	7	7	7	1	806	89.3	5.26	127	7	0	2.26596e+06	High
	Confidence	Annotated Sequence	Modifications	Modifications in Master Proteins	Qvality PEP	Qvality q-value	# Protein Groups	# Proteins	# PSMs	Master Protein Accessions	Positions in Master Proteins	# Missed Cleavages	Theo. MH+ [Da]	# Razor Quan Results	Abundance: F1: Sample	Quan Info	Found in Sample: [S1] F1: Sample	Confidence (by Search Engine): A2 Mascot	Percolator q-Value (by Search Engine): A2 Mascot	Percolator PEP (by Search Engine): A2 Mascot	Ions Score (by Search Engine): A2 Mascot	Top Apex RT [min]	Sequence in Protein	Positions in Protein	Peptide Group Modifications in Protein	Quan Usage
	High	[K].LAGESESNLR.[K]			0.0002693	0	1	1	1	P55072	P55072 [278-287]	0	1075.54	0	370884		High	High	0	0.0001842	54	14.77	K.LAGESESNLR.K	[278-287]		Used
	High	[K].LAGESESNLRK.[A]			0.00684229	0	1	1	1	P55072	P55072 [278-288]	1	1203.63	0	420439		High	High	0	0.005951	22	11.64	K.LAGESESNLRK.A	[278-288]		Used
	High	[R].WALSQSNPSALR.[E]			6.93143e-05	0	1	1	1	P55072	P55072 [454-465]	0	1329.69	0	309094		High	High	0	4.274e-05	75	27.35	R.WALSQSNPSALR.E	[454-465]		Used
	High	[RK].GILLYGPPGTGK.[T]			0.0175229	0.0016405	1	2	2	P55072	P55072 [240-251]	0	1172.67	0	423653		High	High	0.001572	0.01624	38	29.82	R.GILLYGPPGTGK.T	[240-251]		Used
	Medium	[R].ELQELVQYPVEHPDK.[F]			0.0728538	0.0127995	1	1	1	P55072	P55072 [488-502]	0	1823.92	0	103984		Medium	Medium	0.01825	0.07244	12	27.91	R.ELQELVQYPVEHPDK.F	[488-502]		Used
	Medium	[R].SVSDNDIR.[K]			0.10863	0.0171886	1	1	1	P55072	P55072 [746-753]	0	905.432	0	446295		Medium	Medium	0.02204	0.1103	28	11.48	R.SVSDNDIR.K	[746-753]		Used
	Medium	[R].LEILQIHTK.[N]			0.175364	0.0259947	1	1	1	P55072	P55072 [378-386]	0	1094.66	0	191612		Medium	Medium	0.03257	0.1836	28	26.35	R.LEILQIHTK.N	[378-386]		Used
Master Protein	Q9UQM7	Calcium/calmodulin-dependent protein kinase type II subunit alpha OS=Homo sapiens OX=9606 GN=CAMK2A PE=1 SV=2	22	10	11	6	1	478	54.1	7.08	126	10	4	1.10334e+07	High	Acetyl [N-Term]
	Confidence	Annotated Sequence	Modifications	Modifications in Master Proteins	Qvality PEP	Qvality q-value	# Protein Groups	# Proteins	# PSMs	Master Protein Accessions	Positions in Master Proteins	# Missed Cleavages	Theo. MH+ [Da]	# Razor Quan Results	Abundance: F1: Sample	Quan Info	Found in Sample: [S1] F1: Sample	Confidence (by Search Engine): A2 Mascot	Percolator q-Value (by Search Engine): A2 Mascot	Percolator PEP (by Search Engine): A2 Mascot	Ions Score (by Search Engine): A2 Mascot	Top Apex RT [min]	Sequence in Protein	Positions in Protein	Peptide Group Modifications in Protein	Quan Usage
	High	[K].ESSESTNTTIEDEDTKVR.[K]			0.000568419	0	1	1	1	Q9UQM7	Q9UQM7 [329-346]	1	2040.92	0	234802		High	High	0	0.000411	44	17.25	K.ESSESTNTTIEDEDTKVR.K	[329-346]		Used
	High	[K].GAILTTMLATR.[N]	1xOxidation [M7]		0.00679996	0	2	3	1	Q9UQM7; Q13554	Q9UQM7 [301-311]; Q13554 [302-312]	0	1163.65	0	862254	Shared	High	High	0	0.005882	35	25.61	K.GAILTTMLATR.N	[301-311]		Used
	High	[K].LKGAILTTMLATR.[N]	1xOxidation [M9]		0.00434807	0	2	3	1	Q9UQM7; Q13554	Q9UQM7 [299-311]; Q13554 [300-312]	1	1404.82	0	159376	Shared	High	High	0	0.003645	40	25.06	K.LKGAILTTMLATR.N	[299-311]		Used
	High	[K].VLAGQEYAAK.[I]			0.00154839	0	1	1	1	Q9UQM7	Q9UQM7 [33-42]	0	1049.56	0	2.75187e+06		High	High	0	0.001204	35	16.31	K.VLAGQEYAAK.I	[33-42]		Used
	High	[R].DLKPENLLLASK.[LSC]			0.00750968	0	3	4	2	Q9UQM7; Q13555; Q13554	Q9UQM7 [135-146]; Q13555 [136-147]; Q13554 [136-147]	0	1340.78	0	2.45396e+06	Shared	High	High	0	0.006572	33	30.81	R.DLKPENLLLASK.L	[135-146]		Used
	High	[R].ITQYLDAGGIPR.[T]			0.0156828	0.000591722	1	1	1	Q9UQM7	Q9UQM7 [434-445]	0	1303.7	0	996462		High	High	0.0005679	0.01437	39	27.55	R.ITQYLDAGGIPR.T	[434-445]		Used
	High	[M].ATITCTR.[F]	1xAcetyl [N-Term]; 1xCarbamidomethyl [C5]	Q9UQM7 1xAcetyl [N-Term]	0.0161739	0.000591722	1	1	1	Q9UQM7	Q9UQM7 [2-8]	0	864.424	0	699268		High	High	0.0005679	0.01487	40	17.98	M.ATITCTR.F	[2-8]	1xAcetyl [N-Term]	Used
	High	[K].AGAYDFPSPEWDTVTPEAK.[DN]			0.0358606	0.00658926	3	4	1	Q9UQM7; Q13555; Q13554	Q9UQM7 [227-245]; Q13555 [228-246]; Q13554 [228-246]	0	2080.95	0	63143.9	Shared	Medium	Medium	0.01216	0.03455	17	35.64	K.AGAYDFPSPEWDTVTPEAK.D	[227-245]		Used
	Medium	[K].WQIVHFHR.[S]			0.121963	0.0194539	1	1	1	Q9UQM7	Q9UQM7 [462-469]	0	1122.6	0	135091		Medium	Medium	0.02462	0.1247	19	23.85	K.WQIVHFHR.S	[462-469]		Used
	Medium	[R].ITAAEALK.[H]			0.168644	0.0254991	1	1	1	Q9UQM7	Q9UQM7 [260-267]	0	816.483	0	2677169		Medium	Medium	0.03223	0.1762	28	18.44	R.ITAAEALK.H	[260-267]		Used
Master Protein	P41250	Glycine--tRNA ligase OS=Homo sapiens OX=9606 GN=GARS1 PE=1 SV=3	14	10	10	10	1	739	83.1	7.03	126	10	0	3.67557e+06	High
	Confidence	Annotated Sequence	Modifications	Modifications in Master Proteins	Qvality PEP	Qvality q-value	# Protein Groups	# Proteins	# PSMs	Master Protein Accessions	Positions in Master Proteins	# Missed Cleavages	Theo. MH+ [Da]	# Razor Quan Results	Abundance: F1: Sample	Quan Info	Found in Sample: [S1] F1: Sample	Confidence (by Search Engine): A2 Mascot	Percolator q-Value (by Search Engine): A2 Mascot	Percolator PEP (by Search Engine): A2 Mascot	Ions Score (by Search Engine): A2 Mascot	Top Apex RT [min]	Sequence in Protein	Positions in Protein	Peptide Group Modifications in Protein	Quan Usage
	High	[K].LPFAAAQIGNSFR.[N]			0.000222035	0	1	1	1	P41250	P41250 [319-331]	0	1391.74	0	149567		High	High	0	0.0001492	42	34.86	K.LPFAAAQIGNSFR.N	[319-331]		Used
	High	[K].ELALQPKDDIVDR.[A]			0.00316663	0	1	1	1	P41250	P41250 [109-121]	1	1511.81	0	187899		High	High	0	0.002592	35	24.86	K.ELALQPKDDIVDR.A	[109-121]		Used
	High	[K].TVNVVQFEPSK.[G]			5.36993e-05	0	1	1	1	P41250	P41250 [491-501]	0	1247.66	0	468427		High	High	0	3.252e-05	61	26.26	K.TVNVVQFEPSK.G	[491-501]		Used
	High	[K].VDDSSGSIGRR.[Y]			0.01502	0.000591722	1	1	1	P41250	P41250 [647-657]	1	1148.57	0	264154		High	High	0.0005679	0.01377	32	9.59	K.VDDSSGSIGRR.Y	[647-657]		Used
	High	[R].LLEFNQGK.[L]			0.0192177	0.0016405	1	1	1	P41250	P41250 [311-318]	0	948.515	0	596099		High	High	0.001572	0.01785	38	23.03	R.LLEFNQGK.L	[311-318]		Used
	High	[R].IYLYLTK.[V]			0.0409766	0.00658926	1	1	1	P41250	P41250 [413-419]	0	913.539	0	328016		Medium	Medium	0.01216	0.03981	32	29.54	R.IYLYLTK.V	[413-419]		Used
	Medium	[K].VPLVAEKPLKEPK.[T]			0.0650724	0.0113412	1	1	1	P41250	P41250 [478-490]	1	1447.89	0	176694		Medium	Medium	0.01683	0.06436	6	19.51	K.VPLVAEKPLKEPK.T	[478-490]		Used
	Medium	[R].QQGDLVR.[K]			0.10863	0.0171886	1	1	1	P41250	P41250 [73-79]	0	815.437	0	429363		Medium	Medium	0.02204	0.11	33	11.41	R.QQGDLVR.K	[73-79]		Used
	Medium	[K].GEFTIETEGK.[T]			0.124805	0.0202579	1	1	1	P41250	P41250 [538-547]	0	1110.53	0	164351		Medium	Medium	0.0254	0.1276	26	22.08	K.GEFTIETEGK.T	[538-547]		Used
	Medium	[K].ELSEALTR.[H]			0.151542	0.0232753	1	1	1	P41250	P41250 [633-640]	0	918.489	0	911002		Medium	Medium	0.02902	0.1567	32	19.14	K.ELSEALTR.H	[633-640]		Used
Master Protein	P17600	Synapsin-1 OS=Homo sapiens OX=9606 GN=SYN1 PE=1 SV=3	28	12	13	12	1	705	74.1	9.83	125	12	0	7.78485e+06	High
	Confidence	Annotated Sequence	Modifications	Modifications in Master Proteins	Qvality PEP	Qvality q-value	# Protein Groups	# Proteins	# PSMs	Master Protein Accessions	Positions in Master Proteins	# Missed Cleavages	Theo. MH+ [Da]	# Razor Quan Results	Abundance: F1: Sample	Quan Info	Found in Sample: [S1] F1: Sample	Confidence (by Search Engine): A2 Mascot	Percolator q-Value (by Search Engine): A2 Mascot	Percolator PEP (by Search Engine): A2 Mascot	Ions Score (by Search Engine): A2 Mascot	Top Apex RT [min]	Sequence in Protein	Positions in Protein	Peptide Group Modifications in Protein	Quan Usage
	High	[K].QTTAAAAATFSEQVGGGSGGAGR.[G]			0.0001808	0	1	1	2	P17600	P17600 [86-108]	0	2051.97	0	403878		High	High	0	0.00012	44	24.84	K.QTTAAAAATFSEQVGGGSGGAGR.G	[86-108]		Used
	High	[R].QGPPLQQRPPPQGQQHLSGLGPPAGSPLPQR.[L]			0.00723528	0	1	1	1	P17600	P17600 [477-507]	0	3220.71	0	55850.9		High	High	0	0.006303	9	26.12	R.QGPPLQQRPPPQGQQHLSGLGPPAGSPLPQR.L	[477-507]		Used
	High	[K].TYATAEPFIDAK.[Y]			0.000680877	0	1	1	1	P17600	P17600 [300-311]	0	1326.66	0	1.05181e+06		High	High	0	0.0004968	44	27.39	K.TYATAEPFIDAK.Y	[300-311]		Used
	High	[K].EMLSSTTYPVVVK.[M]	1xOxidation [M2]		0.000906613	0	1	1	1	P17600	P17600 [257-269]	0	1469.76	0	297030		High	High	0	0.0006795	45	26.1	K.EMLSSTTYPVVVK.M	[257-269]		Used
	High	[R].SLKPDFVLIR.[Q]			0.0154905	0.000591722	1	1	1	P17600	P17600 [177-186]	0	1187.71	0	683232		High	High	0.0005679	0.01425	21	31.12	R.SLKPDFVLIR.Q	[177-186]		Used
	High	[R].QASQAGPVPR.[T]			0.0153953	0.000591722	1	1	1	P17600	P17600 [603-612]	0	1010.54	0	1.84665e+06		High	High	0.0005679	0.01416	34	11.7	R.QASQAGPVPR.T	[603-612]		Used
	High	[R].LPSPTSAPQQPASQAAPPTQGQGR.[Q]			0.0107577	0.000591722	1	1	1	P17600	P17600 [508-531]	0	2372.2	0	228536		High	High	0.0005679	0.009649	16	20.87	R.LPSPTSAPQQPASQAAPPTQGQGR.Q	[508-531]		Used
	High	[R].GSHGQTPSPGALPLGR.[Q]	1xCarbamidomethyl [N-Term]		0.0247175	0.00206117	1	1	1	P17600	P17600 [431-446]	0	1588.82	0	65234.5		High	High	0.001968	0.02343	16	21.67	R.GSHGQTPSPGALPLGR.Q	[431-446]		Used
	High	[R].QTSVSGPAPPK.[A]			0.0256425	0.00252921	1	1	1	P17600	P17600 [566-576]	0	1068.57	0	1.65506e+06		High	High	0.002416	0.02436	40	13.54	R.QTSVSGPAPPK.A	[566-576]		Used
	High	[R].QAGPPQATR.[Q]			0.039755	0.00658926	1	1	1	P17600	P17600 [557-565]	0	925.485	0	1.11146e+06		Medium	Medium	0.01216	0.03863	38	9.35	R.QAGPPQATR.Q	[557-565]		Used
	High	[R].QSRPVAGGPGAPPAARPPASPSPQR.[Q]			0.0358606	0.00658926	1	1	1	P17600	P17600 [532-556]	0	2406.27	0	106318		Medium	Medium	0.01216	0.03467	5	17.67	R.QSRPVAGGPGAPPAARPPASPSPQR.Q	[532-556]		Used
	Medium	[R].VLLVIDEPHTDWAK.[Y]			0.07915	0.013885	1	1	1	P17600	P17600 [115-128]	0	1635.87	0	279787		Medium	Medium	0.01908	0.07884	8	32.87	R.VLLVIDEPHTDWAK.Y	[115-128]		Used
Master Protein	Q8N7J2	APC membrane recruitment protein 2 OS=Homo sapiens OX=9606 GN=AMER2 PE=1 SV=3	16	8	8	8	1	671	69.5	6.99	124	8	0	2.13121e+06	High
	Confidence	Annotated Sequence	Modifications	Modifications in Master Proteins	Qvality PEP	Qvality q-value	# Protein Groups	# Proteins	# PSMs	Master Protein Accessions	Positions in Master Proteins	# Missed Cleavages	Theo. MH+ [Da]	# Razor Quan Results	Abundance: F1: Sample	Quan Info	Found in Sample: [S1] F1: Sample	Confidence (by Search Engine): A2 Mascot	Percolator q-Value (by Search Engine): A2 Mascot	Percolator PEP (by Search Engine): A2 Mascot	Ions Score (by Search Engine): A2 Mascot	Top Apex RT [min]	Sequence in Protein	Positions in Protein	Peptide Group Modifications in Protein	Quan Usage
	High	[R].GGGDSGGGGGGRPNPGPPR.[A]			0.000179678	0	1	1	1	Q8N7J2	Q8N7J2 [125-143]	0	1605.75	0	315194		High	High	0	0.0001187	30	10.06	R.GGGDSGGGGGGRPNPGPPR.A	[125-143]		Used
	High	[R].AAGPGGGSLASSSVAK.[S]			2.03133e-06	0	1	1	1	Q8N7J2	Q8N7J2 [144-159]	0	1316.68	0	892583		High	High	0	9.639e-07	66	16.96	R.AAGPGGGSLASSSVAK.S	[144-159]		Used
	High	[K].TVPLVDSEGGSGR.[A]			0.00038641	0	1	1	1	Q8N7J2	Q8N7J2 [329-341]	0	1273.64	0	275623		High	High	0	0.0002718	46	20.47	K.TVPLVDSEGGSGR.A	[329-341]		Used
	High	[K].VVPETPKDTR.[C]			0.0152065	0.000591722	1	1	1	Q8N7J2	Q8N7J2 [468-477]	1	1141.62	0	226932		High	High	0.0005679	0.01395	29	11.89	K.VVPETPKDTR.C	[468-477]		Used
	High	[K].HVPGPGKPALSK.[K]			0.0371907	0.00658926	1	1	1	Q8N7J2	Q8N7J2 [399-410]	0	1187.69	0	125925		Medium	Medium	0.01216	0.03589	8	12.28	K.HVPGPGKPALSK.K	[399-410]		Used
	High	[K].DNEETSSLSR.[L]			0.0521515	0.00953562	1	1	1	Q8N7J2	Q8N7J2 [574-583]	0	1137.5	0	78569.4		Medium	Medium	0.0154	0.05109	16	12.31	K.DNEETSSLSR.L	[574-583]		Used
	Medium	[R].LKPVSPGTITCPLR.[T]	1xCarbamidomethyl [C11]		0.0719945	0.0127995	1	1	1	Q8N7J2	Q8N7J2 [584-597]	0	1538.87	0	158092		Medium	Medium	0.01795	0.07158	4	25.68	R.LKPVSPGTITCPLR.T	[584-597]		Used
	Medium	[R].THDGLAEVLVLESGR.[K]			0.12625	0.020452	1	1	1	Q8N7J2	Q8N7J2 [105-119]	0	1595.84	0	58288.1		Medium	Medium	0.02552	0.1292	13	33.8	R.THDGLAEVLVLESGR.K	[105-119]		Used
Master Protein	P13611	Versican core protein OS=Homo sapiens OX=9606 GN=VCAN PE=1 SV=3	2	6	6	6	1	3396	372.6	4.51	120	6	0	1.05511e+07	High
	Confidence	Annotated Sequence	Modifications	Modifications in Master Proteins	Qvality PEP	Qvality q-value	# Protein Groups	# Proteins	# PSMs	Master Protein Accessions	Positions in Master Proteins	# Missed Cleavages	Theo. MH+ [Da]	# Razor Quan Results	Abundance: F1: Sample	Quan Info	Found in Sample: [S1] F1: Sample	Confidence (by Search Engine): A2 Mascot	Percolator q-Value (by Search Engine): A2 Mascot	Percolator PEP (by Search Engine): A2 Mascot	Ions Score (by Search Engine): A2 Mascot	Top Apex RT [min]	Sequence in Protein	Positions in Protein	Peptide Group Modifications in Protein	Quan Usage
	High	[K].LLASDAGLYR.[C]			0.00264402	0	1	1	1	P13611	P13611 [120-129]	0	1078.59	0	3.39898e+06		High	High	0	0.002143	56	25.01	K.LLASDAGLYR.C	[120-129]		Used
	High	[R].AQCGGGLLGVR.[T]	1xCarbamidomethyl [C3]		0.00250006	0	1	1	1	P13611	P13611 [313-323]	0	1087.57	0	2.1909e+06		High	High	0	0.00202	48	23.15	R.AQCGGGLLGVR.T	[313-323]		Used
	High	[R].AATSRYTLNFEAAQK.[A]			0.000159634	0	1	1	1	P13611	P13611 [156-170]	1	1670.85	0	1.70009e+06		High	High	0	0.0001049	42	23.95	R.AATSRYTLNFEAAQK.A	[156-170]		Used
	High	[R].VSVPTHPEAVGDASLTVVK.[L]			1.91048e-05	0	1	1	1	P13611	P13611 [101-119]	0	1906.03	0	1.99957e+06		High	High	0	1.073e-05	40	27.67	R.VSVPTHPEAVGDASLTVVK.L	[101-119]		Used
	Medium	[R].LATVGELQAAWR.[N]			0.0805653	0.0139295	1	1	1	P13611	P13611 [277-288]	0	1314.72	0	1.21305e+06		Medium	Medium	0.01908	0.08051	22	33.36	R.LATVGELQAAWR.N	[277-288]		Used
	Medium	[R].YEINSLIR.[Y]			0.2024	0.0335693	1	1	1	P13611	P13611 [3315-3322]	0	1007.55	0	48507.1		Medium	Medium	0.04173	0.2139	17	28.96	R.YEINSLIR.Y	[3315-3322]		Used
Master Protein	O75746	Calcium-binding mitochondrial carrier protein Aralar1 OS=Homo sapiens OX=9606 GN=SLC25A12 PE=1 SV=2	13	8	8	5	1	678	74.7	8.38	120	8	3	3.2516e+06	High
	Confidence	Annotated Sequence	Modifications	Modifications in Master Proteins	Qvality PEP	Qvality q-value	# Protein Groups	# Proteins	# PSMs	Master Protein Accessions	Positions in Master Proteins	# Missed Cleavages	Theo. MH+ [Da]	# Razor Quan Results	Abundance: F1: Sample	Quan Info	Found in Sample: [S1] F1: Sample	Confidence (by Search Engine): A2 Mascot	Percolator q-Value (by Search Engine): A2 Mascot	Percolator PEP (by Search Engine): A2 Mascot	Ions Score (by Search Engine): A2 Mascot	Top Apex RT [min]	Sequence in Protein	Positions in Protein	Peptide Group Modifications in Protein	Quan Usage
	High	[R].GLIPQLIGVAPEK.[A]			0.000114057	0	2	2	2	O75746; Q9UJS0	O75746 [391-403]; Q9UJS0 [393-405]	0	1334.8	0	167964	Shared	High	High	0	7.305e-05	40	37.81	R.GLIPQLIGVAPEK.A	[391-403]		Used
	High	[R].LQVAGEITTGPR.[V]			7.19524e-05	0	2	2	1	O75746; Q9UJS0	O75746 [454-465]; Q9UJS0 [456-467]	0	1241.68	0	619502	Shared	High	High	0	4.45e-05	62	23.51	R.LQVAGEITTGPR.V	[454-465]		Used
	High	[K].LTVNDFVR.[D]			0.0315602	0.00384149	2	2	1	O75746; Q9UJS0	O75746 [407-414]; Q9UJS0 [409-416]	0	963.526	0	574560	Shared	High	High	0.005021	0.03031	50	29.29	K.LTVNDFVR.D	[407-414]		Used
	High	[R].LTLADIER.[I]			0.0509132	0.00953562	1	1	1	O75746	O75746 [284-291]	0	930.525	0	653916		Medium	Medium	0.0154	0.0499	48	28.72	R.LTLADIER.I	[284-291]		Used
	Medium	[R].VSALNVLR.[D]			0.0550452	0.0101916	1	1	1	O75746	O75746 [466-473]	0	871.536	0	424488		Medium	Medium	0.01594	0.05395	35	26.22	R.VSALNVLR.D	[466-473]		Used
	Medium	[K].SPSVAVVQPK.[A]			0.0741612	0.0134804	1	1	1	O75746	O75746 [662-671]	0	1011.58	0	459361		Medium	Medium	0.01908	0.07378	7	18.42	K.SPSVAVVQPK.A	[662-671]		Used
	Medium	[R].NIFLQYASTEVDGER.[Y]			0.221921	0.0379132	1	1	1	O75746	O75746 [18-32]	0	1741.84	0	39356.5		Medium	Medium	0.04802	0.2365	17	35.7	R.NIFLQYASTEVDGER.Y	[18-32]		Used
	Medium	[K].IVQLLAGVADQTK.[D]			0.223116	0.0380335	1	1	1	O75746	O75746 [56-68]	0	1355.79	0	312457		Medium	Medium	0.0483	0.2378	12	32.03	K.IVQLLAGVADQTK.D	[56-68]		Used
Master Protein	Q5SSJ5	Heterochromatin protein 1-binding protein 3 OS=Homo sapiens OX=9606 GN=HP1BP3 PE=1 SV=1	19	11	12	11	1	553	61.2	9.67	119	11	0	7.98472e+06	High	Acetyl [N-Term]
	Confidence	Annotated Sequence	Modifications	Modifications in Master Proteins	Qvality PEP	Qvality q-value	# Protein Groups	# Proteins	# PSMs	Master Protein Accessions	Positions in Master Proteins	# Missed Cleavages	Theo. MH+ [Da]	# Razor Quan Results	Abundance: F1: Sample	Quan Info	Found in Sample: [S1] F1: Sample	Confidence (by Search Engine): A2 Mascot	Percolator q-Value (by Search Engine): A2 Mascot	Percolator PEP (by Search Engine): A2 Mascot	Ions Score (by Search Engine): A2 Mascot	Top Apex RT [min]	Sequence in Protein	Positions in Protein	Peptide Group Modifications in Protein	Quan Usage
	High	[K].GASGSFVVVQK.[S]			0.00117018	0	1	1	1	Q5SSJ5	Q5SSJ5 [223-233]	0	1078.59	0	1.03546e+06		High	High	0	0.0008939	38	21.18	K.GASGSFVVVQK.S	[223-233]		Used
	High	[K].NGWMEQISGK.[G]	1xOxidation [M4]		0.00675789	0	1	1	1	Q5SSJ5	Q5SSJ5 [394-403]	0	1165.53	0	239749		High	High	0	0.005839	35	21.08	K.NGWMEQISGK.G	[394-403]		Used
	High	[K].EASYSLIR.[K]			0.011234	0.000591722	1	1	1	Q5SSJ5	Q5SSJ5 [275-282]	0	938.494	0	1.09767e+06		High	High	0.0005679	0.01008	52	22.94	K.EASYSLIR.K	[275-282]		Used
	High	[K].SGASVVAIRK.[Y]			0.0185212	0.0016405	1	1	1	Q5SSJ5	Q5SSJ5 [176-185]	1	987.595	0	355479		High	High	0.001572	0.01716	34	14.1	K.SGASVVAIRK.Y	[176-185]		Used
	High	[K].SGASVVAIR.[K]			0.0247175	0.00206117	1	1	1	Q5SSJ5	Q5SSJ5 [176-184]	0	859.5	0	1.32473e+06		High	High	0.001968	0.02338	39	18.87	K.SGASVVAIR.K	[176-184]		Used
	High	[K].MDAILTEAIK.[A]	1xOxidation [M1]		0.0304268	0.00337921	1	1	1	Q5SSJ5	Q5SSJ5 [161-170]	0	1120.59	0	281984		High	High	0.004145	0.02906	22	27.32	K.MDAILTEAIK.A	[161-170]		Used
	High	[K].GEPENEEKEENK.[S]			0.0300579	0.00337921	1	1	1	Q5SSJ5	Q5SSJ5 [98-109]	1	1431.62	0	116162		High	High	0.004145	0.02865	12	7.6	K.GEPENEEKEENK.S	[98-109]		Used
	High	[K].MDAILTEAIK.[A]			0.0356434	0.00658926	1	1	1	Q5SSJ5	Q5SSJ5 [161-170]	0	1104.6	0	112920		Medium	Medium	0.01216	0.03432	21	30.91	K.MDAILTEAIK.A	[161-170]		Used
	Medium	[M].ATDTSQGELVHPK.[A]	1xAcetyl [N-Term]	Q5SSJ5 1xAcetyl [N-Term]	0.0901044	0.0153185	1	1	1	Q5SSJ5	Q5SSJ5 [2-14]	0	1424.7	0	327840		Medium	Medium	0.02054	0.09074	31	18.99	M.ATDTSQGELVHPK.A	[2-14]	1xAcetyl [N-Term]	Used
	Medium	[K].TRPSSTVIK.[K]			0.136798	0.0218106	1	1	1	Q5SSJ5	Q5SSJ5 [509-517]	0	988.579	0	743808		Medium	Medium	0.02751	0.1409	26	10.08	K.TRPSSTVIK.K	[509-517]		Used
	Medium	[R].GQLEQITGK.[G]			0.171496	0.0255662	1	1	1	Q5SSJ5	Q5SSJ5 [312-320]	0	973.531	0	2.21732e+06		Medium	Medium	0.03227	0.1793	21	18.71	R.GQLEQITGK.G	[312-320]		Used
	Medium	[K].TIPSWATLSASQLAR.[A]			0.2024	0.0335693	1	1	1	Q5SSJ5	Q5SSJ5 [132-146]	0	1601.86	0	131599		Medium	Medium	0.04173	0.2143	7	36.92	K.TIPSWATLSASQLAR.A	[132-146]		Used
Master Protein	Q13740	CD166 antigen OS=Homo sapiens OX=9606 GN=ALCAM PE=1 SV=2	14	6	6	6	1	583	65.1	6.25	116	6	0	1.19162e+06	High
	Confidence	Annotated Sequence	Modifications	Modifications in Master Proteins	Qvality PEP	Qvality q-value	# Protein Groups	# Proteins	# PSMs	Master Protein Accessions	Positions in Master Proteins	# Missed Cleavages	Theo. MH+ [Da]	# Razor Quan Results	Abundance: F1: Sample	Quan Info	Found in Sample: [S1] F1: Sample	Confidence (by Search Engine): A2 Mascot	Percolator q-Value (by Search Engine): A2 Mascot	Percolator PEP (by Search Engine): A2 Mascot	Ions Score (by Search Engine): A2 Mascot	Top Apex RT [min]	Sequence in Protein	Positions in Protein	Peptide Group Modifications in Protein	Quan Usage
	High	[R].QIGDALPVSCTISASR.[N]	1xCarbamidomethyl [C10]		0.00408605	0	1	1	1	Q13740	Q13740 [345-360]	0	1674.85	0	31617.9		High	High	0	0.003411	31	29.7	R.QIGDALPVSCTISASR.N	[345-360]		Used
	High	[R].SSNTYTLTDVR.[R]			0.000253046	0	1	1	1	Q13740	Q13740 [294-304]	0	1256.61	0	261281		High	High	0	0.0001716	51	22.35	R.SSNTYTLTDVR.R	[294-304]		Used
	High	[K].YEKPDGSPVFIAFR.[S]			0.000129988	0	1	1	1	Q13740	Q13740 [58-71]	0	1625.83	0	142836		High	High	0	8.413e-05	35	32.35	K.YEKPDGSPVFIAFR.S	[58-71]		Used
	High	[K].ALFLETEQLK.[K]			0.00107253	0	1	1	1	Q13740	Q13740 [143-152]	0	1191.66	0	324106		High	High	0	0.0008143	49	31.93	K.ALFLETEQLK.K	[143-152]		Used
	High	[K].SVQYDDVPEYKDR.[L]			0.0124026	0.000591722	1	1	1	Q13740	Q13740 [77-89]	1	1613.74	0	374249		High	High	0.0005679	0.01119	24	20.45	K.SVQYDDVPEYKDR.L	[77-89]		Used
	High	[K].ADIQMPFTCSVTYYGPSGQK.[T]	1xCarbamidomethyl [C9]; 1xCarbamidomethyl [N-Term]		0.0422347	0.00658926	1	1	1	Q13740	Q13740 [212-231]	0	2307.04	0	57532.2		Medium	Medium	0.01216	0.04098	26	26.84	K.ADIQMPFTCSVTYYGPSGQK.T	[212-231]		Used
Master Protein	Q9UEY8	Gamma-adducin OS=Homo sapiens OX=9606 GN=ADD3 PE=1 SV=1	15	10	10	10	1	706	79.1	6.32	116	10	0	4.48492e+06	High
	Confidence	Annotated Sequence	Modifications	Modifications in Master Proteins	Qvality PEP	Qvality q-value	# Protein Groups	# Proteins	# PSMs	Master Protein Accessions	Positions in Master Proteins	# Missed Cleavages	Theo. MH+ [Da]	# Razor Quan Results	Abundance: F1: Sample	Quan Info	Found in Sample: [S1] F1: Sample	Confidence (by Search Engine): A2 Mascot	Percolator q-Value (by Search Engine): A2 Mascot	Percolator PEP (by Search Engine): A2 Mascot	Ions Score (by Search Engine): A2 Mascot	Top Apex RT [min]	Sequence in Protein	Positions in Protein	Peptide Group Modifications in Protein	Quan Usage
	High	[K].VNVPEESR.[N]			0.00459819	0	1	1	1	Q9UEY8	Q9UEY8 [449-456]	0	929.469	0	960088		High	High	0	0.003883	43	14.16	K.VNVPEESR.N	[449-456]		Used
	High	[R].TLDNLGYR.[T]			0.00489297	0	1	1	1	Q9UEY8	Q9UEY8 [377-384]	0	951.489	0	1.31088e+06		High	High	0	0.00413	47	21.32	R.TLDNLGYR.T	[377-384]		Used
	High	[K].SPEKIEEVLSPEGSPSK.[S]			0.0122501	0.000591722	1	1	1	Q9UEY8	Q9UEY8 [664-680]	1	1812.92	0	217237		High	High	0.0005679	0.01105	28	24.68	K.SPEKIEEVLSPEGSPSK.S	[664-680]		Used
	High	[K].IEEVLSPEGSPSK.[S]			0.0126347	0.000591722	1	1	1	Q9UEY8	Q9UEY8 [668-680]	0	1371.7	0	160897		High	High	0.0005679	0.01142	33	21.72	K.IEEVLSPEGSPSK.S	[668-680]		Used
	High	[K].VGEIEFEGLMR.[T]	1xOxidation [M10]		0.0131933	0.000591722	1	1	1	Q9UEY8	Q9UEY8 [366-376]	0	1295.63	0	416048		High	High	0.0005679	0.01195	30	30.18	K.VGEIEFEGLMR.T	[366-376]		Used
	High	[K].AFTYTVAASGGGGVNMGSHQK.[W]	1xOxidation [M16]		0.0224081	0.00206117	1	1	1	Q9UEY8	Q9UEY8 [343-363]	0	2055.96	0	107926		High	High	0.001968	0.0211	13	21.05	K.AFTYTVAASGGGGVNMGSHQK.W	[343-363]		Used
	High	[R].INENDPEYIR.[E]			0.0479404	0.0080833	1	1	1	Q9UEY8	Q9UEY8 [28-37]	0	1262.6	0		No Quan Values	Medium	Medium	0.01337	0.04681	37		R.INENDPEYIR.E	[28-37]		Not Used
	Medium	[K].EQDHIIIIPR.[G]			0.0895767	0.015103	1	1	1	Q9UEY8	Q9UEY8 [168-177]	0	1233.69	0	322601		Medium	Medium	0.02054	0.09015	21	25.9	K.EQDHIIIIPR.G	[168-177]		Used
	Medium	[K].VNIIGEVVDQGSTNLK.[I]			0.106752	0.016649	1	1	1	Q9UEY8	Q9UEY8 [192-207]	0	1685.91	0	142837		Medium	Medium	0.02153	0.1083	11	35.98	K.VNIIGEVVDQGSTNLK.I	[192-207]		Used
	Medium	[R].TGYAYR.[H]			0.151542	0.0232753	1	1	1	Q9UEY8	Q9UEY8 [385-390]	0	730.352	0	846402		Medium	Medium	0.02902	0.1567	46	12.24	R.TGYAYR.H	[385-390]		Used
Master Protein	P09471	Guanine nucleotide-binding protein G(o) subunit alpha OS=Homo sapiens OX=9606 GN=GNAO1 PE=1 SV=4	19	6	7	4	1	354	40	5.53	115	6	3	4.1793e+06	High
	Confidence	Annotated Sequence	Modifications	Modifications in Master Proteins	Qvality PEP	Qvality q-value	# Protein Groups	# Proteins	# PSMs	Master Protein Accessions	Positions in Master Proteins	# Missed Cleavages	Theo. MH+ [Da]	# Razor Quan Results	Abundance: F1: Sample	Quan Info	Found in Sample: [S1] F1: Sample	Confidence (by Search Engine): A2 Mascot	Percolator q-Value (by Search Engine): A2 Mascot	Percolator PEP (by Search Engine): A2 Mascot	Ions Score (by Search Engine): A2 Mascot	Top Apex RT [min]	Sequence in Protein	Positions in Protein	Peptide Group Modifications in Protein	Quan Usage
	High	[R].IGAADYQPTEQDILR.[T]			0.00104615	0	1	1	1	P09471	P09471 [163-177]	0	1689.84	0	363036		High	High	0	0.0007881	31	29.37	R.IGAADYQPTEQDILR.T	[163-177]		Used
	High	[KR].ILLLGAGESGK.[S]			0.00027609	0	4	12	2	P04899; P09471; Q5JWF2; P63096	P04899 [36-46]; P09471 [36-46]; Q5JWF2 [686-696]; P63096 [36-46]	0	1057.63	0	1.9669e+06	Shared	High	High	0	0.0001883	51	29.1	K.LLLLGAGESGK.S	[36-46]		Used
	High	[KR].ILLLGAGESGK.[S]	1xCarbamidomethyl [N-Term]		0.00904491	0	4	12	2	P04899; P09471; Q5JWF2; P63096	P04899 [36-46]; P09471 [36-46]; Q5JWF2 [686-696]; P63096 [36-46]	0	1114.65	0	103913	Shared	High	High	0	0.008021	46	29.91	K.LLLLGAGESGK.S	[36-46]		Used
	High	[R].AMDTLGIEYGDKER.[K]	1xOxidation [M2]		0.00876892	0	1	1	1	P09471	P09471 [87-100]	1	1613.75	0	126276		High	High	0	0.007742	31	21.45	R.AMDTLGIEYGDKER.K	[87-100]		Used
	High	[K].TTGIVETHFTFK.[DN]			0.00608109	0	3	4	1	P04899; P09471; P63096	P04899 [182-193]; P09471 [182-193]; P63096 [181-192]	0	1380.72	0	485439	Shared	High	High	0	0.005234	40	27.62	K.TTGIVETHFTFK.N	[182-193]		Used
	High	[R].LFDVGGQR.[S]			0.038104	0.00658926	1	1	1	P09471	P09471 [199-206]	0	891.468	0	715740		Medium	Medium	0.01216	0.03695	36	22.48	R.LFDVGGQR.S	[199-206]		Used
	Medium	[K].YYLDSLDR.[I]			0.16959	0.0255662	1	1	1	P09471	P09471 [155-162]	0	1044.5	0	418001		Medium	Medium	0.03227	0.1775	30	26.32	K.YYLDSLDR.I	[155-162]		Used
Master Protein	Q8IXS6	Paralemmin-2 OS=Homo sapiens OX=9606 GN=PALM2 PE=1 SV=3	26	9	9	8	1	379	42.2	5.1	115	9	1	3.70065e+06	High
	Confidence	Annotated Sequence	Modifications	Modifications in Master Proteins	Qvality PEP	Qvality q-value	# Protein Groups	# Proteins	# PSMs	Master Protein Accessions	Positions in Master Proteins	# Missed Cleavages	Theo. MH+ [Da]	# Razor Quan Results	Abundance: F1: Sample	Quan Info	Found in Sample: [S1] F1: Sample	Confidence (by Search Engine): A2 Mascot	Percolator q-Value (by Search Engine): A2 Mascot	Percolator PEP (by Search Engine): A2 Mascot	Ions Score (by Search Engine): A2 Mascot	Top Apex RT [min]	Sequence in Protein	Positions in Protein	Peptide Group Modifications in Protein	Quan Usage
	High	[K].ILSTSTIGPEGVHQK.[G]			0.00631188	0	1	1	1	Q8IXS6	Q8IXS6 [153-167]	0	1566.85	0		No Quan Values	High	High	0	0.005426	22		K.ILSTSTIGPEGVHQK.G	[153-167]		Not Used
	High	[K].AGQSSLGGGHVSER.[T]			8.13439e-07	0	1	1	1	Q8IXS6	Q8IXS6 [208-221]	0	1341.65	0	524748		High	High	0	3.598e-07	48	10.87	K.AGQSSLGGGHVSER.T	[208-221]		Used
	High	[R].TVIADGSLSHPK.[E]			0.00206154	0	1	1	1	Q8IXS6	Q8IXS6 [222-233]	0	1224.66	0	375354		High	High	0	0.001638	50	17.22	R.TVIADGSLSHPK.E	[222-233]		Used
	High	[R].QQLDEQILLLQHSK.[S]			0.0158774	0.000591722	1	1	1	Q8IXS6	Q8IXS6 [31-44]	0	1692.93	0	162594		High	High	0.0005679	0.01457	23	30.34	R.QQLDEQILLLQHSK.S	[31-44]		Used
	High	[K].VVYEVR.[S]			0.0383357	0.00658926	1	1	1	Q8IXS6	Q8IXS6 [178-183]	0	764.43	0	657586		Medium	Medium	0.01216	0.03711	46	16.77	K.VVYEVR.S	[178-183]		Used
	High	[K].AELVLIDEDDEK.[S]			0.0488141	0.00887465	1	1	1	Q8IXS6	Q8IXS6 [306-317]	0	1388.68	0	84769		Medium	Medium	0.01413	0.04759	33	29.09	K.AELVLIDEDDEK.S	[306-317]		Used
	Medium	[R].LQAIAEK.[R]			0.0674391	0.0115402	2	2	1	Q8IXS6; O75781	Q8IXS6 [13-19]; O75781 [15-21]	0	772.456	0	1.53042e+06	Shared	Medium	Medium	0.01683	0.06662	42	13.66	R.LQAIAEK.R	[13-19]		Used
	Medium	[R].QSEEDEFRVK.[Q]			0.101298	0.0161956	1	1	1	Q8IXS6	Q8IXS6 [71-80]	1	1266.6	0	282073		Medium	Medium	0.02128	0.1026	18	17.52	R.QSEEDEFRVK.Q	[71-80]		Used
	Medium	[K].VYDDGTKVVYEVR.[S]			0.130675	0.0214446	1	1	1	Q8IXS6	Q8IXS6 [171-183]	1	1542.78	0	83108.8		Medium	Medium	0.02641	0.1336	12	22.68	K.VYDDGTKVVYEVR.S	[171-183]		Used
Master Protein	P10636	Microtubule-associated protein tau OS=Homo sapiens OX=9606 GN=MAPT PE=1 SV=5	16	11	16	11	1	758	78.9	6.71	113	11	0	6.79907e+06	High	Phospho [S519(96.5)]
	Confidence	Annotated Sequence	Modifications	Modifications in Master Proteins	Qvality PEP	Qvality q-value	# Protein Groups	# Proteins	# PSMs	Master Protein Accessions	Positions in Master Proteins	# Missed Cleavages	Theo. MH+ [Da]	# Razor Quan Results	Abundance: F1: Sample	Quan Info	Found in Sample: [S1] F1: Sample	Confidence (by Search Engine): A2 Mascot	Percolator q-Value (by Search Engine): A2 Mascot	Percolator PEP (by Search Engine): A2 Mascot	Ions Score (by Search Engine): A2 Mascot	Top Apex RT [min]	Sequence in Protein	Positions in Protein	Peptide Group Modifications in Protein	Quan Usage
	High	[K].SPVVSGDTSPR.[H]			0.000724607	0	1	1	1	P10636	P10636 [713-723]	0	1101.55	0	2.09028e+06		High	High	0	0.0005338	40	13.49	K.SPVVSGDTSPR.H	[713-723]		Used
	High	[K].IGSLDNITHVPGGGNK.[K]			0.00593192	0	1	1	1	P10636	P10636 [671-686]	0	1578.82	0	479052		High	High	0	0.005084	24	24.14	K.IGSLDNITHVPGGGNK.K	[671-686]		Used
	High	[K].IGSTENLK.[H]			0.01502	0.000591722	1	1	1	P10636	P10636 [577-584]	0	861.468	0	1.56615e+06		High	High	0.0005679	0.0138	55	12.59	K.IGSTENLK.H	[577-584]		Used
	High	[K].SEKLDFKDR.[V]			0.0101119	0.000591722	1	1	1	P10636	P10636 [658-666]	2	1137.59	0	468505		High	High	0.0005679	0.008994	24	14.24	K.SEKLDFKDR.V	[658-666]		Used
	High	[K].LDLSNVQSK.[C]			0.01774	0.0016405	1	1	1	P10636	P10636 [599-607]	0	1003.54	0	150853		High	High	0.001572	0.01644	42	20.14	K.LDLSNVQSK.C	[599-607]		Used
	High	[R].SGYSSPGSPGTPGSR.[S]			0.0349997	0.00655392	1	1	1	P10636	P10636 [512-526]	0	1393.63	0	461940		Medium	Medium	0.01216	0.03377	26	14.71	R.SGYSSPGSPGTPGSR.S	[512-526]		Used
	Medium	[K].SPVVSGDTSPR.[H]	1xPhospho [S/T]		0.0631614	0.0113412	1	1	3	P10636	P10636 [713-723]	0	1181.52	0	532124		Medium	Medium	0.01674	0.06237	30	14.41	K.SPVVSGDTSPR.H	[713-723]		Used
	Medium	[R].SGYSSPGSPGTPGSR.[S]	1xPhospho [S8(96.5)]	P10636 1xPhospho [S519(96.5)]	0.120564	0.0194539	1	1	1	P10636	P10636 [512-526]	0	1473.6	0	155073		Medium	Medium	0.02462	0.1229	18	15.53	R.SGYSSPGSPGTPGSR.S	[512-526]	1xPhospho [S519(96.5)]	Used
	Medium	[K].TPPSSGEPPK.[S]			0.122668	0.019753	1	1	1	P10636	P10636 [498-507]	0	996.5	0		No Quan Values	Medium	Medium	0.02519	0.1253	17		K.TPPSSGEPPK.S	[498-507]		Not Used
	Medium	[R].LQTAPVPMPDLK.[N]			0.136798	0.0218106	1	1	1	P10636	P10636 [560-571]	0	1309.72	0	60822.7		Medium	Medium	0.02751	0.1405	22	30.96	R.LQTAPVPMPDLK.N	[560-571]		Used
	Medium	[K].KLDLSNVQSK.[C]			0.165834	0.0250052	1	1	2	P10636	P10636 [598-607]	1	1131.64	0	457352		Medium	Medium	0.04644	0.23	30	17.51	K.KLDLSNVQSK.C	[598-607]		Used
	Medium	[K].HVPGGGSVQIVYKPVDLSK.[V]			0.200201	0.0316622	1	1	1	P10636	P10636 [616-634]	0	1980.09	0	99112.6		Medium	Medium	0.03946	0.2114	6	26.27	K.HVPGGGSVQIVYKPVDLSK.V	[616-634]		Used
	Medium	[K].TDHGAEIVYK.[S]			0.218367	0.0373133	1	1	1	P10636	P10636 [703-712]	0	1132.56	0	277805		Medium	Medium	0.04746	0.2327	25	15.15	K.TDHGAEIVYK.S	[703-712]		Used
Master Protein	P13798	Acylamino-acid-releasing enzyme OS=Homo sapiens OX=9606 GN=APEH PE=1 SV=4	18	11	11	11	1	732	81.2	5.48	113	11	0	5.24724e+06	High
	Confidence	Annotated Sequence	Modifications	Modifications in Master Proteins	Qvality PEP	Qvality q-value	# Protein Groups	# Proteins	# PSMs	Master Protein Accessions	Positions in Master Proteins	# Missed Cleavages	Theo. MH+ [Da]	# Razor Quan Results	Abundance: F1: Sample	Quan Info	Found in Sample: [S1] F1: Sample	Confidence (by Search Engine): A2 Mascot	Percolator q-Value (by Search Engine): A2 Mascot	Percolator PEP (by Search Engine): A2 Mascot	Ions Score (by Search Engine): A2 Mascot	Top Apex RT [min]	Sequence in Protein	Positions in Protein	Peptide Group Modifications in Protein	Quan Usage
	High	[R].GSTGFGQDSILSLPGNVGHQDVK.[D]			0.00844877	0	1	1	1	P13798	P13798 [539-561]	0	2313.15	0	136539		High	High	0	0.00746	23	33.28	R.GSTGFGQDSILSLPGNVGHQDVK.D	[539-561]		Used
	High	[K].CELLSDDSLAVSSPR.[L]	1xCarbamidomethyl [C1]		0.00765073	0	1	1	1	P13798	P13798 [292-306]	0	1648.78	0	54148.7		High	High	0	0.006686	26	29.67	K.CELLSDDSLAVSSPR.L	[292-306]		Used
	High	[K].VGFLPSAGK.[E]			0.000303114	0	1	1	1	P13798	P13798 [435-443]	0	875.499	0	637668		High	High	0	0.0002088	51	25.2	K.VGFLPSAGK.E	[435-443]		Used
	High	[K].ALDVSASDDEIAR.[L]			0.00212668	0	1	1	1	P13798	P13798 [181-193]	0	1361.65	0	697889		High	High	0	0.001698	47	23.19	K.ALDVSASDDEIAR.L	[181-193]		Used
	High	[K].VTSVVVDVVPR.[Q]			0.0022632	0	1	1	1	P13798	P13798 [340-350]	0	1169.69	0	307471		High	High	0	0.001807	54	28.67	K.VTSVVVDVVPR.Q	[340-350]		Used
	High	[R].VVFDSAQR.[S]			0.0142083	0.000591722	1	1	1	P13798	P13798 [376-383]	0	921.479	0	1.50061e+06		High	High	0.0005679	0.01293	37	17.21	R.VVFDSAQR.S	[376-383]		Used
	High	[K].TPLLLMLGQEDR.[R]	1xOxidation [M6]		0.0462381	0.00730098	1	1	1	P13798	P13798 [665-676]	0	1401.74	0	141528		Medium	Medium	0.01271	0.04503	30	34.85	K.TPLLLMLGQEDR.R	[665-676]		Used
	High	[R].QVLLSEPEEAAALYR.[G]			0.0524656	0.00993723	1	1	1	P13798	P13798 [4-18]	0	1688.89	1	159819		Medium	Medium	0.01577	0.05144	20	33.85	R.QVLLSEPEEAAALYR.G	[4-18]		Used
	Medium	[R].LSPDQCR.[I]	1xCarbamidomethyl [C6]		0.0927877	0.0154296	1	1	1	P13798	P13798 [307-313]	0	875.404	0	306969		Medium	Medium	0.0206	0.09316	30	9.99	R.LSPDQCR.I	[307-313]		Used
	Medium	[R].TVHTEWTQR.[D]			0.193725	0.0297896	1	1	1	P13798	P13798 [45-53]	0	1157.57	0	482339		Medium	Medium	0.03743	0.204	21	14.71	R.TVHTEWTQR.D	[45-53]		Used
	Medium	[K].AESFFQTK.[A]			0.207986	0.0345121	1	1	1	P13798	P13798 [173-180]	0	957.468	0	822250		Medium	Medium	0.04325	0.22	11	22.86	K.AESFFQTK.A	[173-180]		Used
Master Protein	Q13554	Calcium/calmodulin-dependent protein kinase type II subunit beta OS=Homo sapiens OX=9606 GN=CAMK2B PE=1 SV=3	17	9	10	3	1	666	72.6	7.27	111	9	2	1.93925e+06	High
[truncated: 1,947 more rows]

## Sheet: NIID-3rd analysis
Master	Accession	Description (Dark red: NIID specific proteins)	Coverage [%]	# Peptides	# PSMs	# Unique Peptides	# Protein Groups	# AAs	MW [kDa]	calc. pI	Score Mascot: A2 Mascot	# Peptides (by Search Engine): A2 Mascot	# Razor Peptides	Abundance: F1: Sample	Abundances Count: F1: Sample	Found in Sample: [S1] F1: Sample	Modifications
[truncated: 213 more rows]

## Sheet: Control 1-1st analysis
Master	Accession	Description	Coverage [%]	# Peptides	# PSMs	# Unique Peptides	# Protein Groups	# AAs	MW [kDa]	calc. pI	Score Mascot: A2 Mascot	# Peptides (by Search Engine): A2 Mascot	# Razor Peptides	Found in Sample: [S3] F3: Sample	Modifications
[truncated: 109 more rows]

[truncated: 7 more sheets: Control 1-2nd analysis, Control 1-3rd analysis, Control 2-1st analysis, Control 2-2nd analysis, Control 2-3rd analysis, NIID P4 245 kDa, NIID P4 100 kDa]
